# Supplementary material for: iTRAQ-based quantitative proteomic analysis reveals the distinct early embryo myofiber type characteristics involved in landrace and miniature pig
Source: BMC Genomics. 2016 Feb 25;17:137. doi: 10.1186/s12864-016-2464-1 (PMC4766617; doi:10.1186/s12864-016-2464-1)
Supplement: Additional file 5: Table S2. — List of significantly changed DEPs identified by iTRAQ between LR and WZS at 4 stages. (XLSX 20 kb) [file 12864_2016_2464_MOESM5_ESM.xlsx]

## Sheet: Sheet1
Accession	Score	Mass	Peptide	Unique Peptide	LR2_113-VS-WZS2_117	Sig	LR3_114-VS-WZS3_118	Sig	LR4_115-VS-WZS4_119	Sig	LR5_116-VS-WZS5_121	Sig	NCBInr Accession	Uniprot_Swissprot Accession	Uniprot_Swissprot Description	Protein_or_Domain	COG Identity	COG E-Value	COG_ID	COG Function-Description	COG Code	COG Functional-Categories	KEGG(ko_id|rank|evalue|score|identity|ko_definition)	GO Biological_Process	GO Molecular_Function	GO Cellular_Component
ENSSSCP00000027164	225	29859	2	1	1.687	*	1.712	*	0.851	*	0.977		gi|350596594|ref|XP_003484293.1|	sp|P11708|MDHC_PIG	Malate dehydrogenase, cytoplasmic OS=Sus scrofa GN=MDH1 PE=1 SV=4	ML1091	153	2e-37	COG0039	Malate/lactate dehydrogenases	C	Energy production and conversion ;	K00025|1|8e-89|326|ssc:396894|malate dehydrogenase [EC:1.1.1.37]	GO:0006107//oxaloacetate metabolic process;GO:0006734//NADH metabolic process;GO:0006108//malate metabolic process;GO:0006099//tricarboxylic acid cycle;GO:0044262//cellular carbohydrate metabolic process	GO:0051287//NAD binding;GO:0030060//L-malate dehydrogenase activity	GO:0005829//cytosol;GO:0005739//mitochondrion;GO:0005813//centrosome
ENSSSCP00000009211	33	130909	1	1	1.546	*	1.962	*	0.533		1.063		gi|74189626|dbj|BAE36812.1|	sp|Q7SIG6|ASAP2_MOUSE	Arf-GAP with SH3 domain, ANK repeat and PH domain-containing protein 2 OS=Mus musculus GN=Asap2 PE=1 SV=3	SPAC26A3.10_2	91.3	9e-18	COG5347	GTPase-activating protein that regulates ARFs (ADP-ribosylation factors), involved in ARF-mediated vesicular transport	U	Intracellular trafficking, secretion, and vesicular transport ;	K12488|1|0.0|1523|cfa:475659|Arf-GAP with SH3 domain, ANK repeat and PH domain-containing protein	GO:0032312//regulation of ARF GTPase activity;GO:0043085//positive regulation of catalytic activity	GO:0008060//ARF GTPase activator activity;GO:0008270//zinc ion binding;GO:0005543//phospholipid binding;GO:0005515//protein binding	GO:0032580//Golgi cisterna membrane;GO:0005886//plasma membrane
ENSSSCP00000011573	304	39307	3	1	2.052	*	2.038	*	0.83		0.882		gi|311265307|ref|XP_003130590.1|	sp|Q17QJ7|P5CR2_BOVIN	Pyrroline-5-carboxylate reductase 2 OS=Bos taurus GN=PYCR2 PE=2 SV=1	MA4102	198	1e-50	COG0345	Pyrroline-5-carboxylate reductase	E	Amino acid transport and metabolism ;	K00286|1|1e-176|618|ssc:100524702|pyrroline-5-carboxylate reductase [EC:1.5.1.2]	GO:0055129//L-proline biosynthetic process;GO:0055114//oxidation-reduction process	GO:0004735//pyrroline-5-carboxylate reductase activity;GO:0000166//nucleotide binding	GO:0005737//cytoplasm
ENSSSCP00000000258	309	14092	2	2	1.529	*	4.873	*	0.796		1.038		gi|585702|sp|P30034.2|PLF4_PIG	sp|P30034|PLF4_PIG	Platelet factor 4 OS=Sus scrofa GN=PF4 PE=1 SV=2	-	-	-	-	-	-	-	K05407|1|3e-41|166|ssc:100520680|platelet factor 4	GO:0030168//platelet activation;GO:0045653//negative regulation of megakaryocyte differentiation;GO:0016525//negative regulation of angiogenesis;GO:0019221//cytokine-mediated signaling pathway;GO:0006955//immune response;GO:0030595//leukocyte chemotaxis	GO:0008009//chemokine activity;GO:0008201//heparin binding	GO:0005615//extracellular space
ENSSSCP00000004178	268	94394	3	2	0.61	*	0.449	*	1.283		1.203	*	gi|350586187|ref|XP_003482128.1|	sp|Q5T0F9|C2D1B_HUMAN	Coiled-coil and C2 domain-containing protein 1B OS=Homo sapiens GN=CC2D1B PE=1 SV=1	-	-	-	-	-	-	-	-	-	-
ENSSSCP00000019219	66	25294	1	1	0.86		0.595		1.523	*	1.776	*	gi|73535845|pdb|1Z9O|A	sp|Q9P0L0|VAPA_HUMAN	Vesicle-associated membrane protein-associated protein A OS=Homo sapiens GN=VAPA PE=1 SV=3	-	-	-	-	-	-	-	K06096|1|6e-73|273|ssc:100623614|vesicle-associated membrane protein-associated protein A	GO:0006644//phospholipid metabolic process;GO:0070972//protein localization in endoplasmic reticulum;GO:0008219//cell death;GO:0031175//neuron projection development;GO:0043123//positive regulation of I-kappaB kinase/NF-kappaB cascade;GO:0030148//sphingolipid biosynthetic process;GO:0006944//cellular membrane fusion;GO:0044281//small molecule metabolic process	GO:0004871//signal transducer activity;GO:0046982//protein heterodimerization activity;GO:0005198//structural molecule activity	GO:0005923//tight junction;GO:0016021//integral to membrane;GO:0005874//microtubule;GO:0031982//vesicle;GO:0048471//perinuclear region of cytoplasm;GO:0005789//endoplasmic reticulum membrane
ENSSSCP00000001145	952	61819	4	4	0.803	*	0.403	*	1.648	*	1.59	*	gi|194038067|ref|XP_001927944.1|	sp|P35659|DEK_HUMAN	Protein DEK OS=Homo sapiens GN=DEK PE=1 SV=1	-	-	-	-	-	-	-	-	GO:0019079//viral genome replication;GO:0006357//regulation of transcription from RNA polymerase II promoter;GO:0007165//signal transduction	GO:0042393//histone binding;GO:0003676//nucleic acid binding	GO:0005634//nucleus
ENSSSCP00000010860	79	87045	1	1	1.084		2.639		0.286	*	0.527	*	gi|350592724|ref|XP_001924673.4|	sp|Q14746|COG2_HUMAN	Conserved oligomeric Golgi complex subunit 2 OS=Homo sapiens GN=COG2 PE=1 SV=1	-	-	-	-	-	-	-	-	GO:0009312//oligosaccharide biosynthetic process;GO:0006891//intra-Golgi vesicle-mediated transport;GO:0006486//protein glycosylation;GO:0007030//Golgi organization;GO:0006886//intracellular protein transport	GO:0008565//protein transporter activity;GO:0005515//protein binding	GO:0000139//Golgi membrane;GO:0005795//Golgi stack;GO:0017119//Golgi transport complex
ENSSSCP00000013781	713	13308	3	3	2.678	*	1.639	*	2.416	*	0.996		gi|311247250|ref|XP_003122558.1|	sp|Q5RBU9|BAF_PONAB	Barrier-to-autointegration factor OS=Pongo abelii GN=BANF1 PE=3 SV=1	-	-	-	-	-	-	-	-	GO:0050792//regulation of viral reproduction;GO:0009615//response to virus;GO:0015074//DNA integration	GO:0003677//DNA binding;GO:0005515//protein binding	GO:0005654//nucleoplasm;GO:0005694//chromosome;GO:0005829//cytosol
ENSSSCP00000002692	918	12039	5	2	1.571	*	1.545	*	1.671		1.278		gi|350587171|ref|XP_001928637.4|	sp|P09006|SPA3N_RAT	Serine protease inhibitor A3N OS=Rattus norvegicus GN=Serpina3n PE=1 SV=3	all0778	70.1	9e-13	COG4826	Serine protease inhibitor	O	Posttranslational modification, protein turnover, chaperones ;	K04525|1|1e-32|137|ssc:396685|serpin peptidase inhibitor, clade A, member 3	GO:0019222//regulation of metabolic process	-	GO:0005576//extracellular region;GO:0031410//cytoplasmic vesicle
ENSSSCP00000008585	144	42363	3	3	0.27	*	0.248	*	0.4	*	0.461	*	gi|212549665|ref|NP_001131111.1|	sp|Q15599|NHRF2_HUMAN	Na(+)/H(+) exchange regulatory cofactor NHE-RF2 OS=Homo sapiens GN=SLC9A3R2 PE=1 SV=2	-	-	-	-	-	-	-	K13358|1|2e-175|614|ssc:100192448|Na(+)/H(+) exchange regulatory cofactor NHE-RF2	GO:0006461//protein complex assembly;GO:0048839//inner ear development;GO:0014067//negative regulation of phosphatidylinositol 3-kinase cascade;GO:0045838//positive regulation of membrane potential	GO:0008013//beta-catenin binding;GO:0008022//protein C-terminus binding;GO:0005102//receptor binding;GO:0019902//phosphatase binding;GO:0030165//PDZ domain binding;GO:0016247//channel regulator activity	GO:0012505//endomembrane system;GO:0016324//apical plasma membrane;GO:0005737//cytoplasm;GO:0005634//nucleus
ENSSSCP00000003423	177	73551	1	1	0.037	*	0.079	*	0.062	*	0.088	*	gi|335289946|ref|XP_003127335.2|	sp|P16230|SRCH_RABIT	Sarcoplasmic reticulum histidine-rich calcium-binding protein OS=Oryctolagus cuniculus GN=HRC PE=1 SV=1	-	-	-	-	-	-	-	-	GO:0065007//biological regulation	-	-
ENSSSCP00000006940	148	56136	2	2	0.383	*	0.493	*	0.592	*	0.489		gi|297591959|ref|NP_001172060.1|	sp|Q8WMY2|FPPS_BOVIN	Farnesyl pyrophosphate synthase OS=Bos taurus GN=FDPS PE=1 SV=1	SPAC6F12.13c	320	3e-87	COG0142	Geranylgeranyl pyrophosphate synthase	H	Coenzyme transport and metabolism ;	K00787|1|0.0|873|ssc:100153932|farnesyl diphosphate synthase [EC:2.5.1.1 2.5.1.10]	GO:0033384//geranyl diphosphate biosynthetic process;GO:0045337//farnesyl diphosphate biosynthetic process;GO:0019048//virus-host interaction;GO:0006695//cholesterol biosynthetic process	GO:0004337//geranyltranstransferase activity;GO:0046872//metal ion binding;GO:0004161//dimethylallyltranstransferase activity	GO:0005829//cytosol;GO:0005739//mitochondrion;GO:0005730//nucleolus
ENSSSCP00000026803	378	47603	7	7	0.661	*	0.544	*	0.542	*	0.806	*	gi|350592201|ref|XP_003359029.2|	sp|Q0MQJ1|NDUV3_GORGO	NADH dehydrogenase [ubiquinone] flavoprotein 3, mitochondrial OS=Gorilla gorilla gorilla GN=NDUFV3 PE=3 SV=1	-	-	-	-	-	-	-	K03944|1|2e-18|94.4|ptr:736470|NADH dehydrogenase (ubiquinone) flavoprotein 3 [EC:1.6.5.3 1.6.99.3]	GO:0008152//metabolic process	-	GO:0016020//membrane;GO:0044446//intracellular organelle part;GO:0005739//mitochondrion
ENSSSCP00000020718	1584	39101	4	4	0.449	*	0.651	*	0.538		3.054	*	gi|346644828|ref|NP_001231166.1|	sp|Q9H1E3|NUCKS_HUMAN	Nuclear ubiquitous casein and cyclin-dependent kinase substrate 1 OS=Homo sapiens GN=NUCKS1 PE=1 SV=1	-	-	-	-	-	-	-	-	-	-
ENSSSCP00000003918	310	26170	5	5	1.414	*	1.796	*	1.565	*	1.2		gi|311258854|ref|XP_003127805.1|	sp|Q0VBZ9|MRP_BOVIN	MARCKS-related protein OS=Bos taurus GN=MARCKSL1 PE=2 SV=1	K13536|1|7e-59|226|ssc:100518914|MARCKS-related protein	GO:0008284//positive regulation of cell proliferation;GO:0016192//vesicle-mediated transport	-	GO:0005886//plasma membrane
ENSSSCP00000004323	487	57671	5	5	0.962		1.146		1.744	*	1.661	*	gi|311259609|ref|XP_003128180.1|	sp|P39092|A1BG_PIG	Alpha-1B-glycoprotein (Fragment) OS=Sus scrofa GN=A1BG PE=1 SV=1	-	-	-	-	-	-	-	K06512|1|7e-21|102|bta:507024|leukocyte immunoglobulin-like receptor	-	-	GO:0005576//extracellular region
ENSSSCP00000019139	333	9767	1	1	0.069	*	0.056		0.164	*	0.129	*	gi|5835867|ref|NP_008638.1|ATP8_15069	sp|Q35914|ATP8_PIG	ATP synthase protein 8 OS=Sus scrofa GN=MT-ATP8 PE=3 SV=2	-	-	-	-	-	-	-	K02125|1|2e-31|133|ssc:808505|F-type H+-transporting ATPase subunit 8 [EC:3.6.3.14]	GO:0015986//ATP synthesis coupled proton transport	GO:0015078//hydrogen ion transmembrane transporter activity;GO:0016887//ATPase activity	GO:0000276//mitochondrial proton-transporting ATP synthase complex, coupling factor F(o);GO:0016021//integral to membrane
ENSSSCP00000001522	288	104532	6	6	0.421		0.821	*	0.6	*	0.451	*	gi|304633233|gb|ADM46121.1|	sp|Q03710|CFAB_PIG	Complement factor B (Fragment) OS=Sus scrofa GN=CFB PE=3 SV=1	-	-	-	-	-	-	-	K01335|1|0.0|1555|ssc:100124383|component factor B [EC:3.4.21.47]	GO:0006957//complement activation, alternative pathway;GO:0006508//proteolysis	GO:0004252//serine-type endopeptidase activity	GO:0005576//extracellular region
ENSSSCP00000029115	490	27026	4	2	1.476	*	2.067	*	1.243	*	1.582	*	gi|470648975|ref|XP_004328018.1|	sp|Q5PQN0|NCALD_RAT	Neurocalcin-delta OS=Rattus norvegicus GN=Ncald PE=1 SV=3	SPAC18B11.04	247	1e-65	COG5126	Ca2+-binding protein (EF-Hand superfamily)	TZDR	Signal transduction mechanisms ; Cytoskeleton ; Cell cycle control, cell division, chromosome partitioning ; General function prediction only ;	K13764|1|2e-54|211|cfa:489500|recoverin	GO:0016192//vesicle-mediated transport;GO:0007268//synaptic transmission	GO:0005509//calcium ion binding;GO:0030276//clathrin binding;GO:0043014//alpha-tubulin binding;GO:0003779//actin binding	GO:0005829//cytosol;GO:0030130//clathrin coat of trans-Golgi network vesicle
ENSSSCP00000003396	92	32015	3	3	1.491	*	3.349	*	1.477	*	1.649	*	gi|311257850|ref|XP_003127328.1|	sp|Q9MYP6|DHB14_BOVIN	17-beta-hydroxysteroid dehydrogenase 14 OS=Bos taurus GN=HSD17B14 PE=2 SV=1	MA0415	148	1e-35	COG1028	Dehydrogenases with different specificities (related to short-chain alcohol dehydrogenases)	IQR	Lipid transport and metabolism ; Secondary metabolites biosynthesis, transport and catabolism ; General function prediction only ;	K00019|1|7e-25|114|tgu:100220657|3-hydroxybutyrate dehydrogenase [EC:1.1.1.30]!K13370|2|8e-25|114|dre:64815|estradiol 17beta-dehydrogenase / testosterone 17beta-dehydrogenase / [EC:1.1.1.62 1.1.1.63]!K11147|3|1e-23|110|aag:AaeL_AAEL006224|dehydrogenase/reductase SDR family member 4 [EC:1.1.-.-]	GO:0006706//steroid catabolic process	GO:0004303//estradiol 17-beta-dehydrogenase activity;GO:0047045//testosterone 17-beta-dehydrogenase (NADP+) activity;GO:0005515//protein binding;GO:0000166//nucleotide binding	GO:0005813//centrosome;GO:0005829//cytosol
ENSSSCP00000004933	37	69434	1	1	0.693	*	0.513	*	0.996		0.608	*	gi|343959836|dbj|BAK63775.1|	nuclear receptor ROR-alpha [Pan troglodytes]	sp|P35398|RORA_HUMAN	Nuclear receptor ROR-alpha OS=Homo sapiens GN=RORA PE=1 SV=1	K08532|1|2e-148|525|mmu:19883|RAR-related orphan receptor alpha	GO:0006367//transcription initiation from RNA polymerase II promoter;GO:0046068//cGMP metabolic process;GO:0021702//cerebellar Purkinje cell differentiation;GO:0043030//regulation of macrophage activation;GO:0006809//nitric oxide biosynthetic process;GO:0043401//steroid hormone mediated signaling pathway;GO:0030522//intracellular receptor mediated signaling pathway;GO:0045944//positive regulation…	GO:0005515//protein binding;GO:0008270//zinc ion binding;GO:0003707//steroid hormone receptor activity;GO:0004879//ligand-dependent nuclear receptor activity;GO:0043565//sequence-specific DNA binding	GO:0005654//nucleoplasm
ENSSSCP00000022043	2147	15011	7	7	6.98	*	1.018		4.64	*	0.617	*	gi|410918167|ref|XP_003972557.1|	sp|P62798|H4_XENBO	Histone H4 OS=Xenopus borealis PE=3 SV=2	162	1e-40	COG2036	Histones H3 and H4	B	Chromatin structure and dynamics ;	K11254|1|3e-41|166|bta:616167|histone H4!K11251|3|5e-41|166|aml:100468944|histone H2A	-	-
ENSSSCP00000001103	58	19587	2	2	21.846	*	1.552		3.79	*	0.431		gi|335291702|ref|XP_003356567.1|	sp|Q6PI20|H33_DANRE	Histone H3.3 OS=Danio rerio GN=h3f3a PE=2 SV=3	249	8e-67	COG2036	Histones H3 and H4	B	Chromatin structure and dynamics ;	K11253|1|2e-71|266|nvi:100117018|histone H3	GO:0008340//determination of adult lifespan;GO:0008360//regulation of cell shape;GO:0001649//osteoblast differentiation;GO:0006974//response to DNA damage stimulus;GO:0007155//cell adhesion;GO:0040010//positive regulation of growth rate;GO:0007420//brain development;GO:0009792//embryo development ending in birth or egg hatching;GO:0007596//blood coagulation;GO:0002119//nematode larval development…	GO:0046982//protein heterodimerization activity;GO:0003677//DNA binding	GO:0005654//nucleoplasm;GO:0005700//polytene chromosome;GO:0005576//extracellular region;GO:0000786//nucleosome;GO:0001740//Barr body
ENSSSCP00000027026	160	32010	4	4	3.274	*	1.205	*	1.654	*	0.763	*	gi|343403779|ref|NP_001230274.1|	sp|Q56JZ1|RL13_BOVIN	60S ribosomal protein L13 OS=Bos taurus GN=RPL13 PE=2 SV=3	196	3e-50	COG4352	Ribosomal protein L13E	J	Translation, ribosomal structure and biogenesis ;	K02873|1|4e-103|374|ssc:100628232|large subunit ribosomal protein L13e	GO:0006413//translational initiation;GO:0019083//viral transcription;GO:0006414//translational elongation;GO:0006415//translational termination;GO:0006614//SRP-dependent cotranslational protein targeting to membrane;GO:0000184//nuclear-transcribed mRNA catabolic process, nonsense-mediated decay	GO:0003723//RNA binding;GO:0003735//structural constituent of ribosome;GO:0005515//protein binding	GO:0022625//cytosolic large ribosomal subunit
ENSSSCP00000023834	510	26670	1	1	2.514	*	1.14	*	1.788	*	1.156	*	gi|47522730|ref|NP_999115.1|	sp|Q95281|RL29_PIG	60S ribosomal protein L29 OS=Sus scrofa GN=RPL29 PE=2 SV=4	-	-	-	-	-	-	K02905|1|1e-58|224|ssc:396993|large subunit ribosomal protein L29e	GO:0006413//translational initiation;GO:0019083//viral transcription;GO:0007566//embryo implantation;GO:0006414//translational elongation;GO:0006415//translational termination;GO:0006614//SRP-dependent cotranslational protein targeting to membrane;GO:0000184//nuclear-transcribed mRNA catabolic process, nonsense-mediated decay	GO:0003723//RNA binding;GO:0003735//structural constituent of ribosome;GO:0008201//heparin binding	GO:0022625//cytosolic large ribosomal subunit
ENSSSCP00000014360	377	96427	5	3	0.606	*	0.871		0.411	*	1.67	*	gi|322812794|pdb|3QBY|A	sp|Q7Z4V5|HDGR2_HUMAN	Hepatoma-derived growth factor-related protein 2 OS=Homo sapiens GN=HDGFRP2 PE=1 SV=1	100	-	-	-	-	-	-	-	-	GO:0006351//transcription, DNA-dependent	GO:0003677//DNA binding	GO:0005634//nucleus
ENSSSCP00000007137	94	72784	3	3	0.662	*	0.978		0.465	*	2.55	*	gi|194036322|ref|XP_001928206.1|	sp|A8MUH7|PDZ1P_HUMAN	Putative PDZ domain-containing protein 1P OS=Homo sapiens GN=PDZK1P1 PE=5 SV=2	99.23	-	-	-	-	-	-	-	K13365|1|1e-40|168|ptr:454865|Na(+)/H(+) exchange regulatory cofactor NHE-RF1	GO:0015893//drug transport;GO:0090002//establishment of protein localization in plasma membrane;GO:0034767//positive regulation of ion transmembrane transport;GO:0015879//carnitine transport;GO:0008283//cell proliferation	GO:0030165//PDZ domain binding;GO:0005215//transporter activity;GO:0005124//scavenger receptor binding	GO:0031526//brush border membrane;GO:0005737//cytoplasm
ENSSSCP00000025724	130	42421	2	1	1.721	*	1.183		0.995		1.896	*	gi|119614083|gb|EAW93677.1|	sp|Q9Y6E2|BZW2_HUMAN	Basic leucine zipper and W2 domain-containing protein 2 OS=Homo sapiens GN=BZW2 PE=1 SV=1	K03240|1|9e-07|54.7|xtr:100487780|translation initiation factor eIF-2B subunit epsilon!K03260|3|8e-06|51.2|dan:Dana_GF12927|translation initiation factor 4G	GO:0016070//RNA metabolic process;GO:0030154//cell differentiation;GO:0007399//nervous system development	-	-
ENSSSCP00000020272	346	77583	3.9	2	0.651	*	0.887		1.011		0.556	*	gi|335291072|ref|XP_003356382.1|	sp|Q07643|CO9A2_MOUSE	Collagen alpha-2(IX) chain OS=Mus musculus GN=Col9a2 PE=2 SV=1	96.25	-	-	-	-	-	-	-	K08131|1|1e-93|344|ssc:100621911|collagen, type IX, alpha	-	-	GO:0005581//collagen
ENSSSCP00000021900	1135	63164	21.2	7	0.534	*	0.971		0.708		0.499	*	gi|335309408|ref|XP_003361627.1|	sp|P35749|MYH11_HUMAN	Myosin-11 OS=Homo sapiens GN=MYH11 PE=1 SV=3	87.02	-	-	-	-	-	-	-	K10352|1|9e-165|580|mcc:713882|myosin heavy chain	GO:0048739//cardiac muscle fiber development;GO:0007411//axon guidance;GO:0048251//elastic fiber assembly;GO:0006939//smooth muscle contraction;GO:0030241//skeletal muscle myosin thick filament assembly	GO:0005515//protein binding;GO:0000166//nucleotide binding;GO:0008307//structural constituent of muscle	GO:0005829//cytosol;GO:0044449//contractile fiber part;GO:0016459//myosin complex
