# Supplementary material for: iTRAQ-based quantitative proteomic analysis reveals the distinct early embryo myofiber type characteristics involved in landrace and miniature pig
Source: BMC Genomics. 2016 Feb 25;17:137. doi: 10.1186/s12864-016-2464-1 (PMC4766617; doi:10.1186/s12864-016-2464-1)
Supplement: Additional file 8: Table S3. — Detail of GO, GO2proteins and protein2GO identified by iTRAQ. (XLS 3474 kb) [file 12864_2016_2464_MOESM8_ESM.xls]

## Sheet: Sus_Scrofa_GO_detail
Protein	Description	biological_process	cellular_component	molecular_function
ENSSSCP00000025838	pep:known_by_projection chromosome:Sscrofa10.2:9:137480274:137611261:-1 gene:ENSSSCG00000030217 transcript:ENSSSCT00000030440 gene_biotype:protein_coding transcript_biotype:protein_coding	cellular_component_organization_or_biogenesis cellular_process metabolic_process	cell cell_part membrane-enclosed_lumen organelle organelle_part	catalytic_activity
ENSSSCP00000030314	pep:putative chromosome:Sscrofa10.2:2:5577668:5578942:1 gene:ENSSSCG00000012974 transcript:ENSSSCT00000033723 gene_biotype:protein_coding transcript_biotype:protein_coding	biological_regulation cellular_component_organization_or_biogenesis cellular_process developmental_process establishment_of_localization localization locomotion metabolic_process multi-organism_process multicellular_organismal_process positive_regulation_of_biological_process regulation_of_biological_process response_to_stimulus signaling single-organism_process	cell cell_part membrane membrane_part membrane-enclosed_lumen organelle organelle_part	binding
ENSSSCP00000007095	pep:known_by_projection chromosome:Sscrofa10.2:4:107776024:107783578:1 gene:ENSSSCG00000006653 transcript:ENSSSCT00000007290 gene_biotype:protein_coding transcript_biotype:protein_coding	biological_regulation cellular_component_organization_or_biogenesis cellular_process establishment_of_localization localization metabolic_process regulation_of_biological_process response_to_stimulus signaling single-organism_process	cell cell_part	binding channel_regulator_activity enzyme_regulator_activity
ENSSSCP00000004089	pep:known chromosome:Sscrofa10.2:6:128304889:128327585:1 gene:ENSSSCG00000003780 transcript:ENSSSCT00000004183 gene_biotype:protein_coding transcript_biotype:protein_coding	cellular_component_organization_or_biogenesis cellular_process metabolic_process multicellular_organismal_process response_to_stimulus single-organism_process	cell cell_part organelle	binding catalytic_activity
ENSSSCP00000010513	pep:known_by_projection chromosome:Sscrofa10.2:14:36452240:36674240:1 gene:ENSSSCG00000009850 transcript:ENSSSCT00000010796 gene_biotype:protein_coding transcript_biotype:protein_coding	biological_regulation cellular_process metabolic_process negative_regulation_of_biological_process positive_regulation_of_biological_process regulation_of_biological_process response_to_stimulus signaling single-organism_process	cell cell_part membrane organelle	binding catalytic_activity enzyme_regulator_activity
ENSSSCP00000012193	pep:known chromosome:Sscrofa10.2:13:37805313:37808062:-1 gene:ENSSSCG00000011441 transcript:ENSSSCT00000012521 gene_biotype:protein_coding transcript_biotype:protein_coding	biological_regulation cellular_process developmental_process establishment_of_localization localization metabolic_process multicellular_organismal_process regulation_of_biological_process response_to_stimulus single-organism_process	cell cell_part macromolecular_complex organelle organelle_part	binding channel_regulator_activity
ENSSSCP00000014948	pep:known_by_projection chromosome:Sscrofa10.2:2:83003511:83034241:-1 gene:ENSSSCG00000014057 transcript:ENSSSCT00000015356 gene_biotype:protein_coding transcript_biotype:protein_coding	response_to_stimulus	cell cell_part macromolecular_complex membrane membrane_part organelle organelle_part	binding
ENSSSCP00000003761	pep:known_by_projection chromosome:Sscrofa10.2:6:69201683:69211340:1 gene:ENSSSCG00000003463 transcript:ENSSSCT00000003849 gene_biotype:protein_coding transcript_biotype:protein_coding	cellular_process metabolic_process	cell cell_part organelle	binding catalytic_activity
ENSSSCP00000013941	pep:known chromosome:Sscrofa10.2:2:10456909:10466210:-1 gene:ENSSSCG00000013107 transcript:ENSSSCT00000014327 gene_biotype:protein_coding transcript_biotype:protein_coding	biological_regulation cell_proliferation cellular_component_organization_or_biogenesis cellular_process developmental_process growth metabolic_process multicellular_organismal_process negative_regulation_of_biological_process positive_regulation_of_biological_process regulation_of_biological_process response_to_stimulus single-organism_process	cell cell_part macromolecular_complex membrane-enclosed_lumen organelle organelle_part	binding catalytic_activity
ENSSSCP00000025028	pep:known_by_projection chromosome:Sscrofa10.2:6:90816096:90833719:-1 gene:ENSSSCG00000022947 transcript:ENSSSCT00000025900 gene_biotype:protein_coding transcript_biotype:protein_coding	biological_regulation cellular_component_organization_or_biogenesis cellular_process death developmental_process growth metabolic_process multicellular_organismal_process regulation_of_biological_process response_to_stimulus signaling single-organism_process	cell cell_part membrane membrane_part organelle organelle_part	binding catalytic_activity
ENSSSCP00000029454	pep:novel chromosome:Sscrofa10.2:13:108425857:108427601:-1 gene:ENSSSCG00000011732 transcript:ENSSSCT00000033919 gene_biotype:protein_coding transcript_biotype:protein_coding >ENSSSCP00000012503 pep:known chromosome:Sscrofa10.2:13:108425883:10843801		cell cell_part	binding
ENSSSCP00000017110	pep:known_by_projection chromosome:Sscrofa10.2:15:124103823:124184566:1 gene:ENSSSCG00000016151 transcript:ENSSSCT00000017584 gene_biotype:protein_coding transcript_biotype:protein_coding	cellular_component_organization_or_biogenesis cellular_process developmental_process metabolic_process multicellular_organismal_process response_to_stimulus single-organism_process	cell cell_part macromolecular_complex membrane-enclosed_lumen organelle organelle_part	binding structural_molecule_activity
ENSSSCP00000011538	pep:known chromosome:Sscrofa10.2:10:11767615:11807392:1 gene:ENSSSCG00000010823 transcript:ENSSSCT00000011841 gene_biotype:protein_coding transcript_biotype:protein_coding	cellular_process metabolic_process	cell cell_part membrane-enclosed_lumen organelle organelle_part	binding catalytic_activity
ENSSSCP00000004185	pep:known_by_projection chromosome:Sscrofa10.2:6:148389673:148494699:1 gene:ENSSSCG00000003872 transcript:ENSSSCT00000004284 gene_biotype:protein_coding transcript_biotype:protein_coding	biological_regulation cell_proliferation cellular_component_organization_or_biogenesis cellular_process establishment_of_localization localization negative_regulation_of_biological_process regulation_of_biological_process response_to_stimulus signaling single-organism_process	cell cell_part macromolecular_complex membrane membrane_part organelle organelle_part	binding
ENSSSCP00000017534	pep:known_by_projection chromosome:Sscrofa10.2:18:18531185:18581935:1 gene:ENSSSCG00000016548 transcript:ENSSSCT00000018018 gene_biotype:protein_coding transcript_biotype:protein_coding	biological_adhesion biological_regulation cellular_component_organization_or_biogenesis cellular_process developmental_process immune_system_process localization locomotion multicellular_organismal_process negative_regulation_of_biological_process positive_regulation_of_biological_process regulation_of_biological_process single-organism_process	cell cell_junction cell_part membrane membrane_part membrane-enclosed_lumen organelle organelle_part
ENSSSCP00000024240	pep:known chromosome:Sscrofa10.2:6:58710861:58721030:-1 gene:ENSSSCG00000026626 transcript:ENSSSCT00000026616 gene_biotype:protein_coding transcript_biotype:protein_coding >ENSSSCP00000024188 pep:known chromosome:Sscrofa10.2:6:58930575:58939568:-1 g	cellular_process establishment_of_localization localization	cell cell_part membrane membrane_part organelle organelle_part
ENSSSCP00000006058	pep:known_by_projection chromosome:Sscrofa10.2:1:302971843:303025990:1 gene:ENSSSCG00000005654 transcript:ENSSSCT00000006217 gene_biotype:protein_coding transcript_biotype:protein_coding	biological_regulation cellular_component_organization_or_biogenesis cellular_process death developmental_process locomotion multicellular_organismal_process negative_regulation_of_biological_process regulation_of_biological_process response_to_stimulus single-organism_process	cell cell_junction cell_part membrane membrane_part organelle organelle_part	binding structural_molecule_activity
ENSSSCP00000023415	pep:known chromosome:Sscrofa10.2:13:217835234:217887335:-1 gene:ENSSSCG00000030160 transcript:ENSSSCT00000027870 gene_biotype:protein_coding transcript_biotype:protein_coding	biological_regulation cell_proliferation cellular_component_organization_or_biogenesis cellular_process death developmental_process localization locomotion multicellular_organismal_process positive_regulation_of_biological_process regulation_of_biological_process single-organism_process	extracellular_matrix extracellular_matrix_part extracellular_region extracellular_region_part
ENSSSCP00000015364	pep:known chromosome:Sscrofa10.2:2:157388251:157428464:-1 gene:ENSSSCG00000014435 transcript:ENSSSCT00000015780 gene_biotype:protein_coding transcript_biotype:protein_coding	biological_regulation cellular_component_organization_or_biogenesis cellular_process developmental_process metabolic_process regulation_of_biological_process response_to_stimulus signaling single-organism_process	cell cell_part macromolecular_complex membrane-enclosed_lumen organelle organelle_part	binding catalytic_activity
ENSSSCP00000003131	pep:known chromosome:Sscrofa10.2:6:40548763:40559160:1 gene:ENSSSCG00000002907 transcript:ENSSSCT00000003212 gene_biotype:protein_coding transcript_biotype:protein_coding	metabolic_process	cell cell_part membrane membrane-enclosed_lumen organelle organelle_part	catalytic_activity transporter_activity
ENSSSCP00000021888	pep:known chromosome:Sscrofa10.2:15:28578032:28584893:1 gene:ENSSSCG00000023435 transcript:ENSSSCT00000024406 gene_biotype:protein_coding transcript_biotype:protein_coding	biological_regulation cellular_process developmental_process establishment_of_localization localization metabolic_process multi-organism_process multicellular_organismal_process regulation_of_biological_process response_to_stimulus signaling single-organism_process	cell cell_part membrane membrane_part organelle organelle_part	binding receptor_regulator_activity
ENSSSCP00000005979	pep:known chromosome:Sscrofa10.2:1:297816370:297887429:1 gene:ENSSSCG00000005585 transcript:ENSSSCT00000006138 gene_biotype:protein_coding transcript_biotype:protein_coding	cellular_process establishment_of_localization localization multicellular_organismal_process signaling single-organism_process	cell cell_junction cell_part membrane organelle organelle_part synapse synapse_part	binding enzyme_regulator_activity
ENSSSCP00000001072	pep:known_by_projection chromosome:Sscrofa10.2:7:2455403:2471801:-1 gene:ENSSSCG00000001002 transcript:ENSSSCT00000001094 gene_biotype:protein_coding transcript_biotype:protein_coding	cellular_process metabolic_process	cell cell_part macromolecular_complex membrane-enclosed_lumen organelle organelle_part	binding catalytic_activity
ENSSSCP00000025537	pep:known scaffold:Sscrofa10.2:GL894296.2:29388:37230:1 gene:ENSSSCG00000030525 transcript:ENSSSCT00000022330 gene_biotype:protein_coding transcript_biotype:protein_coding	biological_regulation cellular_component_organization_or_biogenesis cellular_process death metabolic_process regulation_of_biological_process response_to_stimulus signaling single-organism_process	cell cell_part	binding catalytic_activity
ENSSSCP00000021992	pep:known_by_projection scaffold:Sscrofa10.2:GL894019.2:5906:54362:1 gene:ENSSSCG00000029988 transcript:ENSSSCT00000031211 gene_biotype:protein_coding transcript_biotype:protein_coding	biological_regulation cellular_process death developmental_process metabolic_process multicellular_organismal_process positive_regulation_of_biological_process regulation_of_biological_process response_to_stimulus single-organism_process	cell cell_part membrane membrane_part organelle organelle_part	binding catalytic_activity
ENSSSCP00000002581	pep:known_by_projection chromosome:Sscrofa10.2:7:104120031:104166205:-1 gene:ENSSSCG00000002381 transcript:ENSSSCT00000002648 gene_biotype:protein_coding transcript_biotype:protein_coding	cellular_component_organization_or_biogenesis cellular_process metabolic_process	cell cell_part organelle	binding catalytic_activity
ENSSSCP00000003344	pep:known chromosome:Sscrofa10.2:6:47257062:47266164:1 gene:ENSSSCG00000003089 transcript:ENSSSCT00000003427 gene_biotype:protein_coding transcript_biotype:protein_coding	cellular_component_organization_or_biogenesis cellular_process establishment_of_localization localization metabolic_process	cell cell_part macromolecular_complex membrane membrane_part organelle organelle_part	transporter_activity
ENSSSCP00000008796	pep:known_by_projection chromosome:Sscrofa10.2:3:62357528:62367116:-1 gene:ENSSSCG00000008239 transcript:ENSSSCT00000009022 gene_biotype:protein_coding transcript_biotype:protein_coding	biological_regulation cellular_component_organization_or_biogenesis cellular_process negative_regulation_of_biological_process regulation_of_biological_process	cell cell_part extracellular_region membrane membrane-enclosed_lumen organelle organelle_part	binding
ENSSSCP00000012844	pep:known scaffold:Sscrofa10.2:GL893798.2:28137:63413:1 gene:ENSSSCG00000012064 transcript:ENSSSCT00000013196 gene_biotype:protein_coding transcript_biotype:protein_coding	biological_regulation cellular_component_organization_or_biogenesis cellular_process developmental_process establishment_of_localization localization metabolic_process multicellular_organismal_process negative_regulation_of_biological_process positive_regulation_of_biological_process regulation_of_biological_process response_to_stimulus signaling single-organism_process	cell cell_part macromolecular_complex membrane-enclosed_lumen organelle organelle_part	binding catalytic_activity
ENSSSCP00000023619	pep:known scaffold:Sscrofa10.2:GL894475.1:10598:12104:1 gene:ENSSSCG00000023502 transcript:ENSSSCT00000027804 gene_biotype:protein_coding transcript_biotype:protein_coding >ENSSSCP00000026465 pep:known chromosome:Sscrofa10.2:7:129872974:129874633:1	cellular_component_organization_or_biogenesis cellular_process death developmental_process establishment_of_localization immune_system_process localization metabolic_process multicellular_organismal_process single-organism_process	cell cell_part macromolecular_complex organelle organelle_part	binding catalytic_activity
ENSSSCP00000013786	pep:known_by_projection chromosome:Sscrofa10.2:2:5513474:5515508:-1 gene:ENSSSCG00000012965 transcript:ENSSSCT00000014172 gene_biotype:protein_coding transcript_biotype:protein_coding	biological_regulation cellular_process metabolic_process negative_regulation_of_biological_process regulation_of_biological_process	cell cell_part organelle	binding nucleic_acid_binding_transcription_factor_activity protein_binding_transcription_factor_activity
ENSSSCP00000015007	pep:known chromosome:Sscrofa10.2:2:89844360:89996126:-1 gene:ENSSSCG00000014113 transcript:ENSSSCT00000015416 gene_biotype:protein_coding transcript_biotype:protein_coding	biological_regulation cellular_process developmental_process establishment_of_localization localization multicellular_organismal_process positive_regulation_of_biological_process regulation_of_biological_process response_to_stimulus signaling single-organism_process	cell cell_junction cell_part membrane membrane_part organelle organelle_part synapse synapse_part	binding
ENSSSCP00000008989	pep:known_by_projection chromosome:Sscrofa10.2:3:97836545:97851539:1 gene:ENSSSCG00000008422 transcript:ENSSSCT00000009223 gene_biotype:protein_coding transcript_biotype:protein_coding	cellular_process establishment_of_localization localization metabolic_process	cell cell_part macromolecular_complex membrane membrane_part membrane-enclosed_lumen organelle organelle_part
ENSSSCP00000023552	pep:known chromosome:Sscrofa10.2:1:208211102:208240161:1 gene:ENSSSCG00000022299 transcript:ENSSSCT00000030515 gene_biotype:protein_coding transcript_biotype:protein_coding	cellular_process	cell cell_part macromolecular_complex organelle organelle_part	binding
ENSSSCP00000018228	pep:known_by_projection chromosome:Sscrofa10.2:12:5641609:5678650:-1 gene:ENSSSCG00000017205 transcript:ENSSSCT00000018730 gene_biotype:protein_coding transcript_biotype:protein_coding	biological_regulation cellular_process death metabolic_process positive_regulation_of_biological_process regulation_of_biological_process	cell cell_part membrane-enclosed_lumen organelle organelle_part	binding
ENSSSCP00000026422	pep:known_by_projection scaffold:Sscrofa10.2:JH118611.1:2182:33448:1 gene:ENSSSCG00000022081 transcript:ENSSSCT00000025800 gene_biotype:protein_coding transcript_biotype:protein_coding		cell cell_part membrane organelle	binding
ENSSSCP00000009994	pep:known_by_projection chromosome:Sscrofa10.2:11:13998824:14221287:1 gene:ENSSSCG00000009364 transcript:ENSSSCT00000010261 gene_biotype:protein_coding transcript_biotype:protein_coding	biological_adhesion cellular_process developmental_process multicellular_organismal_process single-organism_process	cell cell_part extracellular_matrix extracellular_matrix_part extracellular_region extracellular_region_part membrane membrane_part	binding
ENSSSCP00000016982	pep:known chromosome:Sscrofa10.2:15:101580814:101717954:1 gene:ENSSSCG00000016027 transcript:ENSSSCT00000017452 gene_biotype:protein_coding transcript_biotype:protein_coding	biological_adhesion biological_regulation cell_proliferation cellular_component_organization_or_biogenesis cellular_process death developmental_process establishment_of_localization localization locomotion metabolic_process multi-organism_process multicellular_organismal_process negative_regulation_of_biological_process positive_regulation_of_biological_process regulation_of_biological_process re…	cell cell_part macromolecular_complex membrane membrane_part	binding transporter_activity
ENSSSCP00000022476	pep:known_by_projection chromosome:Sscrofa10.2:3:140460648:140469285:1 gene:ENSSSCG00000029161 transcript:ENSSSCT00000026549 gene_biotype:protein_coding transcript_biotype:protein_coding	cellular_process metabolic_process	cell cell_part membrane membrane-enclosed_lumen organelle organelle_part	binding catalytic_activity
ENSSSCP00000002748	pep:known chromosome:Sscrofa10.2:7:129876994:129878056:-1 gene:ENSSSCG00000002539 transcript:ENSSSCT00000002820 gene_biotype:protein_coding transcript_biotype:protein_coding	cellular_component_organization_or_biogenesis cellular_process death developmental_process establishment_of_localization immune_system_process localization multicellular_organismal_process single-organism_process	cell cell_part macromolecular_complex organelle organelle_part	binding catalytic_activity
ENSSSCP00000013857	pep:known_by_projection chromosome:Sscrofa10.2:2:6864027:6867851:-1 gene:ENSSSCG00000013030 transcript:ENSSSCT00000014243 gene_biotype:protein_coding transcript_biotype:protein_coding	biological_regulation cellular_process death metabolic_process multicellular_organismal_process negative_regulation_of_biological_process positive_regulation_of_biological_process regulation_of_biological_process response_to_stimulus single-organism_process	cell cell_part membrane-enclosed_lumen organelle organelle_part	antioxidant_activity binding catalytic_activity enzyme_regulator_activity
ENSSSCP00000001631	pep:known chromosome:Sscrofa10.2:7:34142621:34146677:1 gene:ENSSSCG00000001502 transcript:ENSSSCT00000001675 gene_biotype:protein_coding transcript_biotype:protein_coding	biological_regulation cellular_component_organization_or_biogenesis cellular_process establishment_of_localization localization metabolic_process multi-organism_process regulation_of_biological_process reproduction reproductive_process single-organism_process	cell cell_part macromolecular_complex organelle organelle_part	binding structural_molecule_activity
ENSSSCP00000021806	pep:known_by_projection chromosome:Sscrofa10.2:5:66237496:66246344:-1 gene:ENSSSCG00000028373 transcript:ENSSSCT00000025086 gene_biotype:protein_coding transcript_biotype:protein_coding	cellular_process metabolic_process response_to_stimulus	cell cell_part macromolecular_complex membrane synapse synapse_part	binding catalytic_activity
ENSSSCP00000019735	pep:known_by_projection scaffold:Sscrofa10.2:GL896234.1:34250:35191:1 gene:ENSSSCG00000028500 transcript:ENSSSCT00000030298 gene_biotype:protein_coding transcript_biotype:protein_coding	biological_regulation cellular_process multicellular_organismal_process regulation_of_biological_process response_to_stimulus signaling single-organism_process	cell cell_part membrane membrane_part	molecular_transducer_activity receptor_activity
ENSSSCP00000000101	pep:known_by_projection chromosome:Sscrofa10.2:5:6579626:6581598:-1 gene:ENSSSCG00000000097 transcript:ENSSSCT00000000103 gene_biotype:protein_coding transcript_biotype:protein_coding	cellular_component_organization_or_biogenesis cellular_process establishment_of_localization localization metabolic_process	cell cell_part macromolecular_complex membrane membrane_part organelle organelle_part	binding transporter_activity
ENSSSCP00000010649	pep:known_by_projection chromosome:Sscrofa10.2:14:49434333:49485254:-1 gene:ENSSSCG00000009978 transcript:ENSSSCT00000010934 gene_biotype:protein_coding transcript_biotype:protein_coding	biological_regulation cellular_component_organization_or_biogenesis cellular_process developmental_process establishment_of_localization immune_system_process localization multi-organism_process multicellular_organismal_process regulation_of_biological_process response_to_stimulus single-organism_process	cell cell_part macromolecular_complex membrane membrane_part organelle organelle_part	binding transporter_activity
ENSSSCP00000022991	pep:known_by_projection scaffold:Sscrofa10.2:GL893031.2:38757:44444:-1 gene:ENSSSCG00000029828 transcript:ENSSSCT00000028386 gene_biotype:protein_coding transcript_biotype:protein_coding	biological_regulation cellular_component_organization_or_biogenesis cellular_process establishment_of_localization localization metabolic_process regulation_of_biological_process response_to_stimulus signaling single-organism_process	cell cell_part membrane organelle organelle_part	binding catalytic_activity
ENSSSCP00000019030	pep:known chromosome:Sscrofa10.2:12:55506216:55528405:1 gene:ENSSSCG00000021363 transcript:ENSSSCT00000019548 gene_biotype:protein_coding transcript_biotype:protein_coding	biological_regulation cellular_component_organization_or_biogenesis cellular_process metabolic_process regulation_of_biological_process	cell cell_part macromolecular_complex membrane-enclosed_lumen organelle organelle_part	binding catalytic_activity
ENSSSCP00000010045	pep:known_by_projection chromosome:Sscrofa10.2:11:21569933:21685279:1 gene:ENSSSCG00000009412 transcript:ENSSSCT00000010313 gene_biotype:protein_coding transcript_biotype:protein_coding	biological_regulation cellular_component_organization_or_biogenesis cellular_process developmental_process establishment_of_localization immune_system_process localization multicellular_organismal_process regulation_of_biological_process response_to_stimulus single-organism_process	cell cell_junction cell_part macromolecular_complex membrane membrane_part organelle organelle_part	binding
ENSSSCP00000006951	pep:known_by_projection chromosome:Sscrofa10.2:4:103389148:103394263:-1 gene:ENSSSCG00000006523 transcript:ENSSSCT00000007144 gene_biotype:protein_coding transcript_biotype:protein_coding	cellular_component_organization_or_biogenesis cellular_process establishment_of_localization localization metabolic_process	cell cell_part membrane membrane_part organelle organelle_part
ENSSSCP00000021580	pep:known_by_projection chromosome:Sscrofa10.2:10:53834908:53870412:1 gene:ENSSSCG00000028655 transcript:ENSSSCT00000024844 gene_biotype:protein_coding transcript_biotype:protein_coding	biological_regulation cellular_process developmental_process establishment_of_localization localization metabolic_process multicellular_organismal_process regulation_of_biological_process response_to_stimulus signaling single-organism_process	cell cell_part membrane	binding catalytic_activity
ENSSSCP00000019763	pep:known chromosome:Sscrofa10.2:13:155134436:155152622:1 gene:ENSSSCG00000026113 transcript:ENSSSCT00000023030 gene_biotype:protein_coding transcript_biotype:protein_coding	biological_regulation cellular_process metabolic_process negative_regulation_of_biological_process regulation_of_biological_process	cell cell_part membrane-enclosed_lumen organelle organelle_part	binding nucleic_acid_binding_transcription_factor_activity
ENSSSCP00000000392	pep:known_by_projection chromosome:Sscrofa10.2:5:22941174:22946754:1 gene:ENSSSCG00000000373 transcript:ENSSSCT00000000398 gene_biotype:protein_coding transcript_biotype:protein_coding	biological_regulation cell_proliferation cellular_component_organization_or_biogenesis cellular_process developmental_process establishment_of_localization localization metabolic_process multicellular_organismal_process negative_regulation_of_biological_process positive_regulation_of_biological_process regulation_of_biological_process reproduction reproductive_process response_to_stimulus signali…	cell cell_part macromolecular_complex membrane-enclosed_lumen organelle organelle_part	binding catalytic_activity
ENSSSCP00000021540	pep:known chromosome:Sscrofa10.2:X:4103321:4255015:1 gene:ENSSSCG00000026520 transcript:ENSSSCT00000032160 gene_biotype:protein_coding transcript_biotype:protein_coding	biological_regulation cell_proliferation cellular_process developmental_process metabolic_process multi-organism_process multicellular_organismal_process positive_regulation_of_biological_process regulation_of_biological_process reproduction reproductive_process response_to_stimulus single-organism_process	cell cell_part membrane membrane_part membrane-enclosed_lumen organelle organelle_part	binding catalytic_activity
ENSSSCP00000026564	pep:known_by_projection scaffold:Sscrofa10.2:GL896487.1:1277:10088:-1 gene:ENSSSCG00000024126 transcript:ENSSSCT00000022242 gene_biotype:protein_coding transcript_biotype:protein_coding	cellular_process metabolic_process multi-organism_process response_to_stimulus	cell cell_part macromolecular_complex membrane-enclosed_lumen organelle organelle_part	binding
ENSSSCP00000019816	pep:known_by_projection chromosome:Sscrofa10.2:12:55937085:55949916:1 gene:ENSSSCG00000023861 transcript:ENSSSCT00000024827 gene_biotype:protein_coding transcript_biotype:protein_coding	cellular_process metabolic_process	cell cell_part	binding catalytic_activity
ENSSSCP00000030534	pep:novel chromosome:Sscrofa10.2:7:27688693:27723070:1 gene:ENSSSCG00000023611 transcript:ENSSSCT00000034199 gene_biotype:protein_coding transcript_biotype:protein_coding	cellular_component_organization_or_biogenesis cellular_process metabolic_process single-organism_process		binding
ENSSSCP00000007259	pep:known scaffold:Sscrofa10.2:GL893192.2:248571:253434:-1 gene:ENSSSCG00000006807 transcript:ENSSSCT00000007455 gene_biotype:protein_coding transcript_biotype:protein_coding	biological_regulation cellular_process death metabolic_process multi-organism_process regulation_of_biological_process reproduction reproductive_process response_to_stimulus	cell cell_part	binding
ENSSSCP00000010114	pep:known_by_projection chromosome:Sscrofa10.2:11:53743973:53764847:1 gene:ENSSSCG00000009471 transcript:ENSSSCT00000010384 gene_biotype:protein_coding transcript_biotype:protein_coding	biological_regulation cellular_component_organization_or_biogenesis cellular_process death developmental_process metabolic_process multicellular_organismal_process single-organism_process	cell cell_part membrane membrane_part membrane-enclosed_lumen organelle organelle_part	binding
ENSSSCP00000027903	pep:known chromosome:Sscrofa10.2:1:228294:268388:-1 gene:ENSSSCG00000029697 transcript:ENSSSCT00000026580 gene_biotype:protein_coding transcript_biotype:protein_coding	biological_regulation cellular_process developmental_process metabolic_process regulation_of_biological_process	cell cell_part organelle
ENSSSCP00000005584	pep:known_by_projection chromosome:Sscrofa10.2:1:238795293:238950756:-1 gene:ENSSSCG00000005194 transcript:ENSSSCT00000005726 gene_biotype:protein_coding transcript_biotype:protein_coding	biological_adhesion biological_regulation cellular_component_organization_or_biogenesis cellular_process developmental_process metabolic_process multicellular_organismal_process positive_regulation_of_biological_process regulation_of_biological_process response_to_stimulus signaling single-organism_process	cell cell_part membrane membrane_part	binding catalytic_activity molecular_transducer_activity receptor_activity
ENSSSCP00000012721	pep:known_by_projection chromosome:Sscrofa10.2:13:159927601:160016933:-1 gene:ENSSSCG00000011940 transcript:ENSSSCT00000013065 gene_biotype:protein_coding transcript_biotype:protein_coding	cellular_process metabolic_process	cell cell_part	binding catalytic_activity
ENSSSCP00000018489	pep:known_by_projection chromosome:Sscrofa10.2:12:21536799:21540282:1 gene:ENSSSCG00000017448 transcript:ENSSSCT00000018994 gene_biotype:protein_coding transcript_biotype:protein_coding	cellular_component_organization_or_biogenesis cellular_process developmental_process multi-organism_process multicellular_organismal_process reproduction reproductive_process response_to_stimulus single-organism_process	cell cell_part macromolecular_complex membrane membrane_part organelle organelle_part	binding structural_molecule_activity
ENSSSCP00000027603	pep:known_by_projection chromosome:Sscrofa10.2:16:65096661:65112094:-1 gene:ENSSSCG00000021229 transcript:ENSSSCT00000025011 gene_biotype:protein_coding transcript_biotype:protein_coding	cellular_process metabolic_process response_to_stimulus	cell cell_part macromolecular_complex organelle	binding catalytic_activity enzyme_regulator_activity
ENSSSCP00000003129	pep:known_by_projection chromosome:Sscrofa10.2:6:40531470:40540525:1 gene:ENSSSCG00000002905 transcript:ENSSSCT00000003210 gene_biotype:protein_coding transcript_biotype:protein_coding		cell cell_part organelle	binding
ENSSSCP00000027563	pep:known chromosome:Sscrofa10.2:6:69915426:69919598:1 gene:ENSSSCG00000021257 transcript:ENSSSCT00000027378 gene_biotype:protein_coding transcript_biotype:protein_coding	cellular_component_organization_or_biogenesis cellular_process localization	cell cell_part membrane organelle organelle_part	binding structural_molecule_activity
ENSSSCP00000012777	pep:known chromosome:Sscrofa10.2:13:176765927:176772447:-1 gene:ENSSSCG00000011993 transcript:ENSSSCT00000013122 gene_biotype:protein_coding transcript_biotype:protein_coding	biological_regulation multicellular_organismal_process negative_regulation_of_biological_process regulation_of_biological_process response_to_stimulus single-organism_process	extracellular_region	binding
ENSSSCP00000013600	pep:known chromosome:Sscrofa10.2:X:142223251:142227521:-1 gene:ENSSSCG00000012791 transcript:ENSSSCT00000013983 gene_biotype:protein_coding transcript_biotype:protein_coding	cellular_component_organization_or_biogenesis cellular_process metabolic_process	cell cell_part organelle	binding catalytic_activity
ENSSSCP00000010175	pep:known chromosome:Sscrofa10.2:11:78240486:78322160:1 gene:ENSSSCG00000009528 transcript:ENSSSCT00000010446 gene_biotype:protein_coding transcript_biotype:protein_coding	cellular_process immune_system_process metabolic_process	cell cell_part organelle	binding catalytic_activity
ENSSSCP00000018929	pep:known_by_projection chromosome:Sscrofa10.2:12:51819597:51850711:-1 gene:ENSSSCG00000017870 transcript:ENSSSCT00000019446 gene_biotype:protein_coding transcript_biotype:protein_coding			binding
ENSSSCP00000017378	pep:known_by_projection chromosome:Sscrofa10.2:15:157617111:157627583:1 gene:ENSSSCG00000016402 transcript:ENSSSCT00000017859 gene_biotype:protein_coding transcript_biotype:protein_coding	cellular_component_organization_or_biogenesis cellular_process establishment_of_localization localization metabolic_process response_to_stimulus	cell cell_part membrane-enclosed_lumen organelle organelle_part	binding catalytic_activity
ENSSSCP00000017165	pep:known chromosome:Sscrofa10.2:15:133834386:133837207:1 gene:ENSSSCG00000016202 transcript:ENSSSCT00000017643 gene_biotype:protein_coding transcript_biotype:protein_coding	biological_regulation cellular_process metabolic_process regulation_of_biological_process	cell cell_part organelle	binding catalytic_activity
ENSSSCP00000020060	pep:known_by_projection scaffold:Sscrofa10.2:GL893655.1:23289:57195:-1 gene:ENSSSCG00000029119 transcript:ENSSSCT00000022436 gene_biotype:protein_coding transcript_biotype:protein_coding	biological_regulation cellular_component_organization_or_biogenesis cellular_process localization metabolic_process positive_regulation_of_biological_process regulation_of_biological_process	cell cell_part macromolecular_complex membrane-enclosed_lumen organelle organelle_part	binding protein_binding_transcription_factor_activity
ENSSSCP00000014954	pep:known_by_projection chromosome:Sscrofa10.2:2:83647645:83679567:-1 gene:ENSSSCG00000014063 transcript:ENSSSCT00000015362 gene_biotype:protein_coding transcript_biotype:protein_coding	biological_regulation cellular_process developmental_process establishment_of_localization immune_system_process localization multicellular_organismal_process single-organism_process	cell cell_part membrane membrane_part organelle organelle_part	transporter_activity
ENSSSCP00000001768	pep:known_by_projection chromosome:Sscrofa10.2:7:42476727:42486414:1 gene:ENSSSCG00000001631 transcript:ENSSSCT00000001814 gene_biotype:protein_coding transcript_biotype:protein_coding	biological_adhesion cellular_process multi-organism_process multicellular_organismal_process reproduction reproductive_process	cell cell_part membrane-enclosed_lumen organelle organelle_part	binding
ENSSSCP00000012248	pep:known chromosome:Sscrofa10.2:13:49972522:49978066:-1 gene:ENSSSCG00000011494 transcript:ENSSSCT00000012577 gene_biotype:protein_coding transcript_biotype:protein_coding	biological_regulation cellular_process death developmental_process immune_system_process metabolic_process multi-organism_process multicellular_organismal_process negative_regulation_of_biological_process positive_regulation_of_biological_process regulation_of_biological_process response_to_stimulus signaling single-organism_process	cell cell_part macromolecular_complex membrane-enclosed_lumen organelle organelle_part	catalytic_activity
ENSSSCP00000011044	pep:known chromosome:Sscrofa10.2:14:94625362:94627832:-1 gene:ENSSSCG00000010356 transcript:ENSSSCT00000011338 gene_biotype:protein_coding transcript_biotype:protein_coding	biological_regulation cellular_process regulation_of_biological_process response_to_stimulus signaling single-organism_process	cell cell_part	enzyme_regulator_activity
ENSSSCP00000003862	pep:known_by_projection chromosome:Sscrofa10.2:6:77607451:77612795:-1 gene:ENSSSCG00000003559 transcript:ENSSSCT00000003953 gene_biotype:protein_coding transcript_biotype:protein_coding	biological_regulation cellular_component_organization_or_biogenesis cellular_process developmental_process metabolic_process multicellular_organismal_process positive_regulation_of_biological_process regulation_of_biological_process response_to_stimulus signaling single-organism_process	cell cell_part macromolecular_complex membrane-enclosed_lumen organelle organelle_part	binding protein_binding_transcription_factor_activity
ENSSSCP00000007864	pep:known_by_projection chromosome:Sscrofa10.2:17:52794090:52815811:1 gene:ENSSSCG00000007381 transcript:ENSSSCT00000008079 gene_biotype:protein_coding transcript_biotype:protein_coding	biological_regulation cellular_component_organization_or_biogenesis cellular_process death developmental_process establishment_of_localization localization locomotion metabolic_process multicellular_organismal_process negative_regulation_of_biological_process positive_regulation_of_biological_process regulation_of_biological_process response_to_stimulus signaling single-organism_process	cell cell_part macromolecular_complex membrane-enclosed_lumen organelle organelle_part	binding catalytic_activity protein_binding_transcription_factor_activity
ENSSSCP00000016687	pep:known chromosome:Sscrofa10.2:15:38071422:38120615:1 gene:ENSSSCG00000015747 transcript:ENSSSCT00000017147 gene_biotype:protein_coding transcript_biotype:protein_coding	multicellular_organismal_process single-organism_process	cell cell_part macromolecular_complex organelle organelle_part	structural_molecule_activity
ENSSSCP00000006201	pep:known chromosome:Sscrofa10.2:1:311558169:311582546:1 gene:ENSSSCG00000005787 transcript:ENSSSCT00000006363 gene_biotype:protein_coding transcript_biotype:protein_coding	biological_regulation cellular_process metabolic_process multi-organism_process positive_regulation_of_biological_process regulation_of_biological_process reproduction reproductive_process single-organism_process	cell cell_part membrane-enclosed_lumen organelle organelle_part	catalytic_activity
ENSSSCP00000019443	pep:known chromosome:Sscrofa10.2:6:155982964:155985301:1 gene:ENSSSCG00000026635 transcript:ENSSSCT00000028401 gene_biotype:protein_coding transcript_biotype:protein_coding	biological_regulation cellular_process establishment_of_localization localization metabolic_process regulation_of_biological_process response_to_stimulus signaling single-organism_process	cell cell_junction cell_part membrane membrane_part organelle	binding transporter_activity
ENSSSCP00000021492	pep:known scaffold:Sscrofa10.2:GL895228.2:9378:26454:-1 gene:ENSSSCG00000029897 transcript:ENSSSCT00000030215 gene_biotype:protein_coding transcript_biotype:protein_coding	metabolic_process
ENSSSCP00000013827	pep:known_by_projection chromosome:Sscrofa10.2:2:6203200:6204847:1 gene:ENSSSCG00000013002 transcript:ENSSSCT00000014213 gene_biotype:protein_coding transcript_biotype:protein_coding	cellular_component_organization_or_biogenesis cellular_process establishment_of_localization localization metabolic_process multi-organism_process reproduction reproductive_process single-organism_process	cell cell_part macromolecular_complex organelle organelle_part	binding structural_molecule_activity
ENSSSCP00000012411	pep:known_by_projection chromosome:Sscrofa10.2:13:83127066:83131193:-1 gene:ENSSSCG00000011644 transcript:ENSSSCT00000012745 gene_biotype:protein_coding transcript_biotype:protein_coding	cellular_component_organization_or_biogenesis cellular_process metabolic_process	cell cell_part macromolecular_complex organelle organelle_part
ENSSSCP00000007508	pep:known_by_projection chromosome:Sscrofa10.2:17:15884268:15896915:-1 gene:ENSSSCG00000007046 transcript:ENSSSCT00000007715 gene_biotype:protein_coding transcript_biotype:protein_coding	biological_regulation cellular_process metabolic_process regulation_of_biological_process	cell cell_part organelle	binding catalytic_activity
ENSSSCP00000030489	pep:known chromosome:Sscrofa10.2:6:141230121:141233597:1 gene:ENSSSCG00000030839 transcript:ENSSSCT00000036290 gene_biotype:protein_coding transcript_biotype:protein_coding	biological_regulation cell_proliferation cellular_component_organization_or_biogenesis cellular_process death developmental_process establishment_of_localization immune_system_process localization metabolic_process multi-organism_process multicellular_organismal_process negative_regulation_of_biological_process positive_regulation_of_biological_process regulation_of_biological_process reproductio…	cell cell_part macromolecular_complex membrane-enclosed_lumen organelle organelle_part	binding enzyme_regulator_activity nucleic_acid_binding_transcription_factor_activity protein_binding_transcription_factor_activity
ENSSSCP00000000178	pep:known_by_projection chromosome:Sscrofa10.2:5:14098331:14106287:1 gene:ENSSSCG00000000171 transcript:ENSSSCT00000000180 gene_biotype:protein_coding transcript_biotype:protein_coding		cell cell_part membrane
ENSSSCP00000014081	pep:known_by_projection chromosome:Sscrofa10.2:2:17145002:17170975:-1 gene:ENSSSCG00000013252 transcript:ENSSSCT00000014473 gene_biotype:protein_coding transcript_biotype:protein_coding	biological_regulation cell_proliferation cellular_component_organization_or_biogenesis cellular_process developmental_process establishment_of_localization growth immune_system_process localization locomotion metabolic_process multicellular_organismal_process negative_regulation_of_biological_process positive_regulation_of_biological_process regulation_of_biological_process response_to_stimulus s…	cell cell_part extracellular_region extracellular_region_part membrane membrane-enclosed_lumen organelle organelle_part	binding catalytic_activity molecular_transducer_activity receptor_activity
ENSSSCP00000011435	pep:known_by_projection chromosome:Sscrofa10.2:14:144290016:144302218:1 gene:ENSSSCG00000010726 transcript:ENSSSCT00000011737 gene_biotype:protein_coding transcript_biotype:protein_coding	biological_regulation cellular_component_organization_or_biogenesis cellular_process localization metabolic_process negative_regulation_of_biological_process regulation_of_biological_process reproduction reproductive_process single-organism_process	cell cell_part macromolecular_complex membrane-enclosed_lumen organelle organelle_part	binding
ENSSSCP00000005597	pep:known_by_projection chromosome:Sscrofa10.2:1:242045513:242108992:1 gene:ENSSSCG00000005207 transcript:ENSSSCT00000005739 gene_biotype:protein_coding transcript_biotype:protein_coding	developmental_process metabolic_process multicellular_organismal_process reproduction reproductive_process single-organism_process	cell cell_part membrane membrane_part organelle organelle_part	binding catalytic_activity
ENSSSCP00000016491	pep:known_by_projection chromosome:Sscrofa10.2:9:136548464:136668804:-1 gene:ENSSSCG00000015555 transcript:ENSSSCT00000016945 gene_biotype:protein_coding transcript_biotype:protein_coding	biological_adhesion biological_regulation cell_proliferation cellular_component_organization_or_biogenesis cellular_process developmental_process localization locomotion multicellular_organismal_process positive_regulation_of_biological_process regulation_of_biological_process response_to_stimulus single-organism_process	extracellular_matrix extracellular_matrix_part extracellular_region extracellular_region_part macromolecular_complex	binding structural_molecule_activity
ENSSSCP00000015185	pep:known_by_projection chromosome:Sscrofa10.2:2:139959239:139973948:1 gene:ENSSSCG00000014274 transcript:ENSSSCT00000015597 gene_biotype:protein_coding transcript_biotype:protein_coding			binding
ENSSSCP00000010307	pep:known_by_projection chromosome:Sscrofa10.2:14:10683961:10731531:1 gene:ENSSSCG00000009653 transcript:ENSSSCT00000010583 gene_biotype:protein_coding transcript_biotype:protein_coding		cell cell_part membrane-enclosed_lumen organelle organelle_part
ENSSSCP00000005677	pep:known_by_projection scaffold:Sscrofa10.2:GL895864.2:1613:78643:-1 gene:ENSSSCG00000005285 transcript:ENSSSCT00000005821 gene_biotype:protein_coding transcript_biotype:protein_coding	biological_regulation cell_proliferation cellular_process death developmental_process establishment_of_localization localization metabolic_process multicellular_organismal_process negative_regulation_of_biological_process positive_regulation_of_biological_process regulation_of_biological_process response_to_stimulus signaling single-organism_process	cell cell_part macromolecular_complex membrane membrane_part organelle organelle_part	binding catalytic_activity enzyme_regulator_activity molecular_transducer_activity
ENSSSCP00000017962	pep:known chromosome:Sscrofa10.2:16:47885606:47906898:-1 gene:ENSSSCG00000016954 transcript:ENSSSCT00000018462 gene_biotype:protein_coding transcript_biotype:protein_coding	biological_adhesion biological_regulation cellular_component_organization_or_biogenesis cellular_process growth localization regulation_of_biological_process response_to_stimulus signaling single-organism_process	cell cell_junction cell_part extracellular_matrix extracellular_matrix_part extracellular_region extracellular_region_part membrane organelle organelle_part	binding structural_molecule_activity
ENSSSCP00000002967	pep:known chromosome:Sscrofa10.2:6:14643378:14648241:1 gene:ENSSSCG00000002749 transcript:ENSSSCT00000003046 gene_biotype:protein_coding transcript_biotype:protein_coding	biological_regulation cellular_process death metabolic_process negative_regulation_of_biological_process positive_regulation_of_biological_process regulation_of_biological_process response_to_stimulus	extracellular_region extracellular_region_part macromolecular_complex	binding catalytic_activity
ENSSSCP00000019985	pep:known_by_projection chromosome:Sscrofa10.2:6:156145455:156159118:1 gene:ENSSSCG00000023920 transcript:ENSSSCT00000025559 gene_biotype:protein_coding transcript_biotype:protein_coding	biological_regulation cell_proliferation cellular_component_organization_or_biogenesis cellular_process growth multicellular_organismal_process negative_regulation_of_biological_process regulation_of_biological_process single-organism_process	cell cell_part extracellular_matrix extracellular_region extracellular_region_part membrane-enclosed_lumen organelle organelle_part	binding catalytic_activity
ENSSSCP00000016440	pep:known_by_projection chromosome:Sscrofa10.2:9:128737810:128751841:-1 gene:ENSSSCG00000015504 transcript:ENSSSCT00000016891 gene_biotype:protein_coding transcript_biotype:protein_coding	biological_regulation cellular_process death developmental_process metabolic_process multicellular_organismal_process negative_regulation_of_biological_process positive_regulation_of_biological_process regulation_of_biological_process response_to_stimulus single-organism_process	cell cell_part macromolecular_complex membrane-enclosed_lumen organelle organelle_part	binding
ENSSSCP00000004119	pep:known chromosome:Sscrofa10.2:6:135587479:135663171:-1 gene:ENSSSCG00000003808 transcript:ENSSSCT00000004214 gene_biotype:protein_coding transcript_biotype:protein_coding	cellular_process metabolic_process response_to_stimulus	cell cell_part membrane-enclosed_lumen organelle organelle_part	binding catalytic_activity
ENSSSCP00000011242	pep:known_by_projection chromosome:Sscrofa10.2:14:120893569:120900535:-1 gene:ENSSSCG00000010551 transcript:ENSSSCT00000011543 gene_biotype:protein_coding transcript_biotype:protein_coding	biological_regulation cell_proliferation cellular_process death establishment_of_localization localization metabolic_process multicellular_organismal_process positive_regulation_of_biological_process regulation_of_biological_process signaling single-organism_process	cell cell_part macromolecular_complex organelle organelle_part	binding
ENSSSCP00000019655	pep:known scaffold:Sscrofa10.2:GL894396.1:864:5133:1 gene:ENSSSCG00000025312 transcript:ENSSSCT00000026363 gene_biotype:protein_coding transcript_biotype:protein_coding	cellular_process death	cell cell_part organelle	binding
ENSSSCP00000007301	pep:known_by_projection chromosome:Sscrofa10.2:4:121836332:121846084:-1 gene:ENSSSCG00000006845 transcript:ENSSSCT00000007497 gene_biotype:protein_coding transcript_biotype:protein_coding	cellular_process metabolic_process	cell cell_part organelle
ENSSSCP00000009819	pep:known_by_projection chromosome:Sscrofa10.2:8:139940906:139943304:1 gene:ENSSSCG00000009211 transcript:ENSSSCT00000010085 gene_biotype:protein_coding transcript_biotype:protein_coding	biological_regulation cellular_process metabolic_process positive_regulation_of_biological_process regulation_of_biological_process	cell cell_part macromolecular_complex membrane membrane_part organelle organelle_part	binding
ENSSSCP00000007103	pep:known_by_projection chromosome:Sscrofa10.2:4:108213416:108285127:-1 gene:ENSSSCG00000006661 transcript:ENSSSCT00000007298 gene_biotype:protein_coding transcript_biotype:protein_coding	biological_regulation cellular_process establishment_of_localization localization multicellular_organismal_process response_to_stimulus single-organism_process	cell cell_part membrane membrane_part organelle organelle_part
ENSSSCP00000000954	pep:known chromosome:Sscrofa10.2:5:91688949:91721002:1 gene:ENSSSCG00000000891 transcript:ENSSSCT00000000975 gene_biotype:protein_coding transcript_biotype:protein_coding	cellular_process developmental_process metabolic_process multicellular_organismal_process response_to_stimulus single-organism_process	cell cell_part membrane-enclosed_lumen organelle organelle_part	binding catalytic_activity
ENSSSCP00000027504	pep:known_by_projection chromosome:Sscrofa10.2:14:121769183:121770703:1 gene:ENSSSCG00000022005 transcript:ENSSSCT00000027555 gene_biotype:protein_coding transcript_biotype:protein_coding	biological_regulation cellular_process establishment_of_localization localization	cell cell_part membrane membrane_part organelle organelle_part	transporter_activity
ENSSSCP00000018272	pep:known_by_projection chromosome:Sscrofa10.2:12:7918389:7939265:1 gene:ENSSSCG00000017245 transcript:ENSSSCT00000018774 gene_biotype:protein_coding transcript_biotype:protein_coding	biological_regulation cellular_component_organization_or_biogenesis cellular_process developmental_process positive_regulation_of_biological_process regulation_of_biological_process	cell cell_part organelle
ENSSSCP00000010806	pep:known_by_projection chromosome:Sscrofa10.2:14:55036316:55059725:-1 gene:ENSSSCG00000010133 transcript:ENSSSCT00000011094 gene_biotype:protein_coding transcript_biotype:protein_coding	biological_adhesion cellular_process developmental_process multicellular_organismal_process single-organism_process	cell cell_part membrane organelle	binding
ENSSSCP00000018316	pep:known_by_projection chromosome:Sscrofa10.2:12:15083307:15092204:1 gene:ENSSSCG00000017286 transcript:ENSSSCT00000018818 gene_biotype:protein_coding transcript_biotype:protein_coding	biological_regulation cellular_component_organization_or_biogenesis cellular_process metabolic_process regulation_of_biological_process	cell cell_part macromolecular_complex organelle organelle_part	protein_binding_transcription_factor_activity
ENSSSCP00000011811	pep:known_by_projection chromosome:Sscrofa10.2:10:56159320:56317981:-1 gene:ENSSSCG00000011075 transcript:ENSSSCT00000012119 gene_biotype:protein_coding transcript_biotype:protein_coding	developmental_process multicellular_organismal_process single-organism_process	cell cell_part
ENSSSCP00000022965	pep:known chromosome:Sscrofa10.2:13:47552390:47567524:1 gene:ENSSSCG00000024705 transcript:ENSSSCT00000030267 gene_biotype:protein_coding transcript_biotype:protein_coding	biological_regulation cellular_process metabolic_process regulation_of_biological_process response_to_stimulus signaling single-organism_process	cell cell_part membrane membrane_part	binding catalytic_activity molecular_transducer_activity receptor_activity
ENSSSCP00000010828	pep:known_by_projection chromosome:Sscrofa10.2:14:59855558:59856037:-1 gene:ENSSSCG00000010152 transcript:ENSSSCT00000011116 gene_biotype:protein_coding transcript_biotype:protein_coding	biological_regulation cellular_component_organization_or_biogenesis cellular_process growth metabolic_process multicellular_organismal_process negative_regulation_of_biological_process regulation_of_biological_process response_to_stimulus signaling single-organism_process	cell cell_part macromolecular_complex membrane membrane_part	catalytic_activity molecular_transducer_activity
ENSSSCP00000004824	pep:known chromosome:Sscrofa10.2:1:97888855:98015310:1 gene:ENSSSCG00000004473 transcript:ENSSSCT00000004941 gene_biotype:protein_coding transcript_biotype:protein_coding	biological_regulation cell_proliferation cellular_component_organization_or_biogenesis cellular_process death developmental_process establishment_of_localization growth localization metabolic_process negative_regulation_of_biological_process positive_regulation_of_biological_process regulation_of_biological_process response_to_stimulus signaling single-organism_process	cell cell_part organelle	binding
ENSSSCP00000015950	pep:known chromosome:Sscrofa10.2:9:44431415:44434635:1 gene:ENSSSCG00000015027 transcript:ENSSSCT00000016391 gene_biotype:protein_coding transcript_biotype:protein_coding	biological_regulation metabolic_process regulation_of_biological_process response_to_stimulus	cell cell_part organelle	binding enzyme_regulator_activity
ENSSSCP00000005968	pep:known chromosome:Sscrofa10.2:1:297214251:297224317:-1 gene:ENSSSCG00000005574 transcript:ENSSSCT00000006127 gene_biotype:protein_coding transcript_biotype:protein_coding	multicellular_organismal_process response_to_stimulus single-organism_process
ENSSSCP00000004730	pep:known_by_projection chromosome:Sscrofa10.2:1:83271468:83349373:-1 gene:ENSSSCG00000004382 transcript:ENSSSCT00000004844 gene_biotype:protein_coding transcript_biotype:protein_coding	cellular_process establishment_of_localization localization metabolic_process	cell cell_part membrane membrane_part organelle organelle_part	binding receptor_activity
ENSSSCP00000014221	pep:known_by_projection chromosome:Sscrofa10.2:2:45136143:45412705:1 gene:ENSSSCG00000013382 transcript:ENSSSCT00000014616 gene_biotype:protein_coding transcript_biotype:protein_coding	biological_adhesion cellular_component_organization_or_biogenesis cellular_process	cell cell_junction cell_part organelle organelle_part	binding
ENSSSCP00000011968	pep:known_by_projection chromosome:Sscrofa10.2:13:15480082:15550068:-1 gene:ENSSSCG00000011218 transcript:ENSSSCT00000012285 gene_biotype:protein_coding transcript_biotype:protein_coding	cellular_process death developmental_process establishment_of_localization localization multicellular_organismal_process single-organism_process	cell cell_part membrane membrane_part organelle organelle_part	transporter_activity
ENSSSCP00000001459	pep:known chromosome:Sscrofa10.2:7:26969702:26974207:1 gene:ENSSSCG00000001379 transcript:ENSSSCT00000001501 gene_biotype:protein_coding transcript_biotype:protein_coding	cell_killing cellular_component_organization_or_biogenesis cellular_process developmental_process establishment_of_localization immune_system_process localization locomotion metabolic_process multicellular_organismal_process response_to_stimulus single-organism_process	cell cell_part macromolecular_complex membrane-enclosed_lumen organelle organelle_part	binding catalytic_activity structural_molecule_activity
ENSSSCP00000029501	pep:known chromosome:Sscrofa10.2:13:143408460:143436489:1 gene:ENSSSCG00000011848 transcript:ENSSSCT00000034535 gene_biotype:protein_coding transcript_biotype:protein_coding >ENSSSCP00000012619 pep:known chromosome:Sscrofa10.2:13:143409743:143437991	biological_regulation cellular_process developmental_process establishment_of_localization immune_system_process localization metabolic_process multi-organism_process multicellular_organismal_process positive_regulation_of_biological_process regulation_of_biological_process reproduction reproductive_process single-organism_process	cell cell_part extracellular_region extracellular_region_part membrane membrane_part organelle	catalytic_activity
ENSSSCP00000012468	pep:known_by_projection chromosome:Sscrofa10.2:13:97219128:97253065:1 gene:ENSSSCG00000011698 transcript:ENSSSCT00000012806 gene_biotype:protein_coding transcript_biotype:protein_coding	cellular_process metabolic_process	cell cell_part	binding catalytic_activity
ENSSSCP00000016816	pep:known_by_projection chromosome:Sscrofa10.2:15:67032520:67085300:-1 gene:ENSSSCG00000015867 transcript:ENSSSCT00000017278 gene_biotype:protein_coding transcript_biotype:protein_coding	biological_regulation cellular_component_organization_or_biogenesis cellular_process developmental_process localization locomotion metabolic_process regulation_of_biological_process	cell cell_part membrane-enclosed_lumen organelle organelle_part	binding
ENSSSCP00000016669	pep:known_by_projection chromosome:Sscrofa10.2:15:34655273:34661441:1 gene:ENSSSCG00000015729 transcript:ENSSSCT00000017129 gene_biotype:protein_coding transcript_biotype:protein_coding	cellular_process metabolic_process	cell cell_part organelle	binding catalytic_activity
ENSSSCP00000022959	pep:known_by_projection chromosome:Sscrofa10.2:17:57860294:57894555:1 gene:ENSSSCG00000030632 transcript:ENSSSCT00000029578 gene_biotype:protein_coding transcript_biotype:protein_coding	biological_regulation cellular_process developmental_process immune_system_process metabolic_process positive_regulation_of_biological_process regulation_of_biological_process response_to_stimulus signaling single-organism_process	cell cell_part macromolecular_complex organelle	binding catalytic_activity
ENSSSCP00000001022	pep:known_by_projection chromosome:Sscrofa10.2:5:111953:312730:-1 gene:ENSSSCG00000000955 transcript:ENSSSCT00000001044 gene_biotype:protein_coding transcript_biotype:protein_coding	biological_regulation cellular_process metabolic_process regulation_of_biological_process response_to_stimulus signaling single-organism_process	cell cell_part	binding enzyme_regulator_activity
ENSSSCP00000026992	pep:known_by_projection chromosome:Sscrofa10.2:4:17146605:17149121:-1 gene:ENSSSCG00000021586 transcript:ENSSSCT00000023226 gene_biotype:protein_coding transcript_biotype:protein_coding	biological_regulation cellular_process developmental_process metabolic_process multicellular_organismal_process negative_regulation_of_biological_process regulation_of_biological_process single-organism_process	cell cell_part membrane membrane-enclosed_lumen organelle organelle_part	binding nucleic_acid_binding_transcription_factor_activity protein_binding_transcription_factor_activity
ENSSSCP00000018719	pep:novel chromosome:Sscrofa10.2:12:36623500:36670398:-1 gene:ENSSSCG00000017665 transcript:ENSSSCT00000019229 gene_biotype:protein_coding transcript_biotype:protein_coding			binding catalytic_activity
ENSSSCP00000009158	pep:known_by_projection chromosome:Sscrofa10.2:3:121888786:121899444:-1 gene:ENSSSCG00000008588 transcript:ENSSSCT00000009398 gene_biotype:protein_coding transcript_biotype:protein_coding	biological_regulation cell_proliferation cellular_process developmental_process establishment_of_localization immune_system_process localization metabolic_process multicellular_organismal_process negative_regulation_of_biological_process regulation_of_biological_process response_to_stimulus signaling single-organism_process	cell cell_part macromolecular_complex membrane membrane_part organelle organelle_part	binding catalytic_activity transporter_activity
ENSSSCP00000004639	pep:known_by_projection chromosome:Sscrofa10.2:1:61000033:61027408:-1 gene:ENSSSCG00000004294 transcript:ENSSSCT00000004748 gene_biotype:protein_coding transcript_biotype:protein_coding	biological_regulation cellular_process metabolic_process multi-organism_process regulation_of_biological_process reproduction reproductive_process	cell cell_part macromolecular_complex membrane-enclosed_lumen organelle organelle_part	binding
ENSSSCP00000027372	pep:known_by_projection chromosome:Sscrofa10.2:3:71979980:71981055:-1 gene:ENSSSCG00000023444 transcript:ENSSSCT00000030073 gene_biotype:protein_coding transcript_biotype:protein_coding	cellular_process metabolic_process response_to_stimulus	cell cell_part organelle	binding catalytic_activity
ENSSSCP00000009469	pep:known_by_projection chromosome:Sscrofa10.2:8:50013290:50060767:1 gene:ENSSSCG00000008877 transcript:ENSSSCT00000009718 gene_biotype:protein_coding transcript_biotype:protein_coding	cellular_process metabolic_process response_to_stimulus	cell cell_part membrane membrane_part membrane-enclosed_lumen organelle organelle_part	binding catalytic_activity electron_carrier_activity
ENSSSCP00000011165	pep:known chromosome:Sscrofa10.2:14:114504895:114644090:-1 gene:ENSSSCG00000010476 transcript:ENSSSCT00000011464 gene_biotype:protein_coding transcript_biotype:protein_coding	biological_regulation cellular_component_organization_or_biogenesis cellular_process multicellular_organismal_process regulation_of_biological_process response_to_stimulus signaling single-organism_process	cell cell_part membrane membrane_part organelle organelle_part	binding
ENSSSCP00000019343	pep:known_by_projection chromosome:Sscrofa10.2:3:60492723:60499741:-1 gene:ENSSSCG00000025106 transcript:ENSSSCT00000025817 gene_biotype:protein_coding transcript_biotype:protein_coding	cellular_process metabolic_process	extracellular_region extracellular_region_part	binding catalytic_activity
ENSSSCP00000020317	pep:known chromosome:Sscrofa10.2:4:101984685:101993269:1 gene:ENSSSCG00000006474 transcript:ENSSSCT00000031509 gene_biotype:protein_coding transcript_biotype:protein_coding	biological_regulation cell_proliferation cellular_process developmental_process metabolic_process multicellular_organismal_process regulation_of_biological_process single-organism_process	cell cell_part organelle
ENSSSCP00000018965	pep:known_by_projection chromosome:Sscrofa10.2:12:54017615:54022294:1 gene:ENSSSCG00000017903 transcript:ENSSSCT00000019483 gene_biotype:protein_coding transcript_biotype:protein_coding		cell cell_part organelle	binding
ENSSSCP00000010674	pep:known chromosome:Sscrofa10.2:14:50399912:50420120:-1 gene:ENSSSCG00000010002 transcript:ENSSSCT00000010959 gene_biotype:protein_coding transcript_biotype:protein_coding	cellular_component_organization_or_biogenesis cellular_process metabolic_process	cell cell_part macromolecular_complex membrane-enclosed_lumen organelle organelle_part	binding
ENSSSCP00000019035	pep:known_by_projection chromosome:Sscrofa10.2:12:55548339:55568067:1 gene:ENSSSCG00000017968 transcript:ENSSSCT00000019553 gene_biotype:protein_coding transcript_biotype:protein_coding	cellular_component_organization_or_biogenesis cellular_process	cell cell_part organelle organelle_part	binding
ENSSSCP00000000906	pep:known_by_projection chromosome:Sscrofa10.2:5:84016446:84084086:-1 gene:ENSSSCG00000000849 transcript:ENSSSCT00000000926 gene_biotype:protein_coding transcript_biotype:protein_coding	biological_regulation cellular_component_organization_or_biogenesis cellular_process metabolic_process regulation_of_biological_process response_to_stimulus	cell cell_part membrane membrane_part membrane-enclosed_lumen organelle organelle_part	binding
ENSSSCP00000002229	pep:known chromosome:Sscrofa10.2:7:81413668:81425248:-1 gene:ENSSSCG00000002039 transcript:ENSSSCT00000002281 gene_biotype:protein_coding transcript_biotype:protein_coding	biological_adhesion biological_regulation cell_proliferation cellular_component_organization_or_biogenesis cellular_process developmental_process growth localization locomotion metabolic_process multicellular_organismal_process negative_regulation_of_biological_process positive_regulation_of_biological_process regulation_of_biological_process reproduction reproductive_process response_to_stimulus…	cell cell_part extracellular_matrix membrane membrane_part membrane-enclosed_lumen organelle organelle_part	binding catalytic_activity enzyme_regulator_activity nucleic_acid_binding_transcription_factor_activity
ENSSSCP00000012639	pep:known_by_projection chromosome:Sscrofa10.2:13:146205268:146232577:-1 gene:ENSSSCG00000011867 transcript:ENSSSCT00000012981 gene_biotype:protein_coding transcript_biotype:protein_coding		cell cell_part organelle	binding catalytic_activity
ENSSSCP00000015252	pep:known_by_projection chromosome:Sscrofa10.2:2:146229842:146246784:-1 gene:ENSSSCG00000014338 transcript:ENSSSCT00000015665 gene_biotype:protein_coding transcript_biotype:protein_coding	cellular_component_organization_or_biogenesis cellular_process establishment_of_localization localization metabolic_process	cell cell_part membrane-enclosed_lumen nucleoid organelle organelle_part	binding
ENSSSCP00000013877	pep:known_by_projection chromosome:Sscrofa10.2:2:7350357:7352786:-1 gene:ENSSSCG00000013049 transcript:ENSSSCT00000014263 gene_biotype:protein_coding transcript_biotype:protein_coding	biological_regulation cellular_process metabolic_process negative_regulation_of_biological_process regulation_of_biological_process	cell cell_part macromolecular_complex membrane-enclosed_lumen organelle organelle_part	binding nucleic_acid_binding_transcription_factor_activity protein_binding_transcription_factor_activity
ENSSSCP00000005937	pep:known chromosome:Sscrofa10.2:1:295079655:295080182:-1 gene:ENSSSCG00000005541 transcript:ENSSSCT00000006092 gene_biotype:protein_coding transcript_biotype:protein_coding		membrane membrane_part	molecular_transducer_activity receptor_activity
ENSSSCP00000025987	pep:known_by_projection chromosome:Sscrofa10.2:14:42788918:42812682:1 gene:ENSSSCG00000029365 transcript:ENSSSCT00000027694 gene_biotype:protein_coding transcript_biotype:protein_coding	cellular_process developmental_process multicellular_organismal_process response_to_stimulus single-organism_process	cell cell_part macromolecular_complex organelle	binding
ENSSSCP00000010761	pep:known chromosome:Sscrofa10.2:14:53717669:53765926:-1 gene:ENSSSCG00000010088 transcript:ENSSSCT00000011049 gene_biotype:protein_coding transcript_biotype:protein_coding	biological_regulation cell_proliferation cellular_process metabolic_process regulation_of_biological_process response_to_stimulus	cell cell_part macromolecular_complex organelle	binding catalytic_activity protein_binding_transcription_factor_activity
ENSSSCP00000016281	pep:known_by_projection chromosome:Sscrofa10.2:9:90266490:90348474:1 gene:ENSSSCG00000015353 transcript:ENSSSCT00000016727 gene_biotype:protein_coding transcript_biotype:protein_coding	biological_regulation cell_proliferation cellular_component_organization_or_biogenesis cellular_process death developmental_process establishment_of_localization immune_system_process localization multicellular_organismal_process negative_regulation_of_biological_process positive_regulation_of_biological_process regulation_of_biological_process single-organism_process	cell cell_part organelle	binding
ENSSSCP00000014965	pep:known_by_projection chromosome:Sscrofa10.2:2:85331775:85372032:1 gene:ENSSSCG00000014073 transcript:ENSSSCT00000015373 gene_biotype:protein_coding transcript_biotype:protein_coding	biological_regulation cellular_component_organization_or_biogenesis cellular_process death developmental_process localization locomotion metabolic_process multi-organism_process multicellular_organismal_process positive_regulation_of_biological_process regulation_of_biological_process reproduction reproductive_process response_to_stimulus signaling single-organism_process	cell cell_part membrane membrane-enclosed_lumen organelle organelle_part	binding catalytic_activity
ENSSSCP00000017906	pep:known chromosome:Sscrofa10.2:16:35964382:35966497:-1 gene:ENSSSCG00000016897 transcript:ENSSSCT00000018402 gene_biotype:protein_coding transcript_biotype:protein_coding	biological_regulation cellular_process establishment_of_localization localization metabolic_process regulation_of_biological_process	cell cell_part membrane membrane_part organelle organelle_part	binding
ENSSSCP00000014371	pep:known_by_projection chromosome:Sscrofa10.2:2:73816822:73818817:1 gene:ENSSSCG00000013524 transcript:ENSSSCT00000014771 gene_biotype:protein_coding transcript_biotype:protein_coding		cell cell_part organelle
ENSSSCP00000018165	pep:known chromosome:Sscrofa10.2:12:1995858:2099373:-1 gene:ENSSSCG00000017146 transcript:ENSSSCT00000018666 gene_biotype:protein_coding transcript_biotype:protein_coding	cellular_process metabolic_process	cell cell_part	binding catalytic_activity
ENSSSCP00000013615	pep:known_by_projection chromosome:Sscrofa10.2:X:142728032:142798134:1 gene:ENSSSCG00000012806 transcript:ENSSSCT00000013999 gene_biotype:protein_coding transcript_biotype:protein_coding	biological_regulation cellular_process metabolic_process regulation_of_biological_process	cell cell_part membrane-enclosed_lumen organelle organelle_part	binding catalytic_activity
ENSSSCP00000020783	pep:known_by_projection chromosome:Sscrofa10.2:15:134512277:134533002:1 gene:ENSSSCG00000028052 transcript:ENSSSCT00000023627 gene_biotype:protein_coding transcript_biotype:protein_coding	cellular_component_organization_or_biogenesis cellular_process developmental_process multicellular_organismal_process single-organism_process	cell cell_junction cell_part organelle organelle_part	binding
ENSSSCP00000025249	pep:known_by_projection chromosome:Sscrofa10.2:2:83139729:83146414:1 gene:ENSSSCG00000029577 transcript:ENSSSCT00000032480 gene_biotype:protein_coding transcript_biotype:protein_coding		cell cell_part membrane-enclosed_lumen organelle organelle_part
ENSSSCP00000017370	pep:known_by_projection chromosome:Sscrofa10.2:15:157044643:157101092:-1 gene:ENSSSCG00000016395 transcript:ENSSSCT00000017851 gene_biotype:protein_coding transcript_biotype:protein_coding	biological_regulation cellular_process death developmental_process growth localization locomotion metabolic_process multicellular_organismal_process negative_regulation_of_biological_process regulation_of_biological_process reproduction reproductive_process response_to_stimulus single-organism_process	cell cell_part extracellular_region membrane-enclosed_lumen organelle organelle_part	binding
ENSSSCP00000012264	pep:known chromosome:Sscrofa10.2:13:55590553:55669972:1 gene:ENSSSCG00000011507 transcript:ENSSSCT00000012593 gene_biotype:protein_coding transcript_biotype:protein_coding	biological_regulation establishment_of_localization localization negative_regulation_of_biological_process regulation_of_biological_process	cell cell_part membrane membrane_part organelle organelle_part	binding
ENSSSCP00000003775	pep:known_by_projection chromosome:Sscrofa10.2:6:69840051:69856600:1 gene:ENSSSCG00000003477 transcript:ENSSSCT00000003863 gene_biotype:protein_coding transcript_biotype:protein_coding	establishment_of_localization localization	cell cell_part macromolecular_complex membrane membrane_part organelle organelle_part
ENSSSCP00000017195	pep:known_by_projection chromosome:Sscrofa10.2:15:139167795:139175783:1 gene:ENSSSCG00000016232 transcript:ENSSSCT00000017674 gene_biotype:protein_coding transcript_biotype:protein_coding	cellular_process metabolic_process	cell cell_part macromolecular_complex organelle	binding catalytic_activity
ENSSSCP00000002723	pep:known_by_projection chromosome:Sscrofa10.2:7:128677827:128702925:-1 gene:ENSSSCG00000002516 transcript:ENSSSCT00000002794 gene_biotype:protein_coding transcript_biotype:protein_coding	biological_regulation cellular_process developmental_process metabolic_process multicellular_organismal_process regulation_of_biological_process single-organism_process	cell cell_part	binding catalytic_activity
ENSSSCP00000010887	pep:known_by_projection chromosome:Sscrofa10.2:14:68153446:68274345:-1 gene:ENSSSCG00000010211 transcript:ENSSSCT00000011177 gene_biotype:protein_coding transcript_biotype:protein_coding		cell cell_part	structural_molecule_activity
ENSSSCP00000003789	pep:known_by_projection chromosome:Sscrofa10.2:6:71809896:71816020:1 gene:ENSSSCG00000003490 transcript:ENSSSCT00000003877 gene_biotype:protein_coding transcript_biotype:protein_coding	cellular_component_organization_or_biogenesis cellular_process	cell cell_part membrane membrane-enclosed_lumen organelle organelle_part
ENSSSCP00000005435	pep:known_by_projection chromosome:Sscrofa10.2:1:204978764:205027971:-1 gene:ENSSSCG00000005056 transcript:ENSSSCT00000005573 gene_biotype:protein_coding transcript_biotype:protein_coding	biological_regulation cell_proliferation cellular_component_organization_or_biogenesis cellular_process establishment_of_localization localization positive_regulation_of_biological_process regulation_of_biological_process signaling single-organism_process	cell cell_part organelle organelle_part	binding catalytic_activity
ENSSSCP00000027752	pep:known_by_projection chromosome:Sscrofa10.2:17:53103793:53107983:-1 gene:ENSSSCG00000007385 transcript:ENSSSCT00000008083 gene_biotype:protein_coding transcript_biotype:protein_coding	biological_regulation cellular_component_organization_or_biogenesis cellular_process establishment_of_localization localization multicellular_organismal_process regulation_of_biological_process signaling single-organism_process	cell cell_part macromolecular_complex membrane membrane_part	binding channel_regulator_activity transporter_activity
ENSSSCP00000021721	pep:known_by_projection chromosome:Sscrofa10.2:3:10460754:10543512:-1 gene:ENSSSCG00000027342 transcript:ENSSSCT00000030732 gene_biotype:protein_coding transcript_biotype:protein_coding	biological_regulation cellular_component_organization_or_biogenesis cellular_process developmental_process metabolic_process multicellular_organismal_process positive_regulation_of_biological_process regulation_of_biological_process response_to_stimulus single-organism_process	cell cell_part macromolecular_complex membrane-enclosed_lumen organelle organelle_part	binding catalytic_activity receptor_regulator_activity structural_molecule_activity
ENSSSCP00000017470	pep:known_by_projection chromosome:Sscrofa10.2:18:8450516:8460500:-1 gene:ENSSSCG00000016488 transcript:ENSSSCT00000017952 gene_biotype:protein_coding transcript_biotype:protein_coding	biological_regulation cellular_component_organization_or_biogenesis cellular_process developmental_process metabolic_process regulation_of_biological_process	cell cell_part membrane-enclosed_lumen nucleoid organelle organelle_part	binding
ENSSSCP00000012160	pep:known_by_projection chromosome:Sscrofa10.2:13:35990714:35993856:-1 gene:ENSSSCG00000011406 transcript:ENSSSCT00000012486 gene_biotype:protein_coding transcript_biotype:protein_coding	cell_proliferation cellular_process developmental_process immune_system_process multicellular_organismal_process signaling single-organism_process	cell cell_part organelle
ENSSSCP00000022764	pep:known_by_projection chromosome:Sscrofa10.2:8:123837966:123895151:-1 gene:ENSSSCG00000024168 transcript:ENSSSCT00000023345 gene_biotype:protein_coding transcript_biotype:protein_coding	biological_adhesion biological_regulation cell_proliferation cellular_process death developmental_process immune_system_process localization locomotion metabolic_process multicellular_organismal_process negative_regulation_of_biological_process regulation_of_biological_process response_to_stimulus signaling single-organism_process	cell cell_part extracellular_region extracellular_region_part macromolecular_complex organelle	binding
ENSSSCP00000018577	pep:known_by_projection chromosome:Sscrofa10.2:12:24228635:24250057:1 gene:ENSSSCG00000017529 transcript:ENSSSCT00000019083 gene_biotype:protein_coding transcript_biotype:protein_coding	biological_regulation cellular_process metabolic_process negative_regulation_of_biological_process regulation_of_biological_process	cell cell_part membrane-enclosed_lumen organelle organelle_part	binding
ENSSSCP00000015579	pep:known_by_projection chromosome:Sscrofa10.2:9:4374996:4375937:-1 gene:ENSSSCG00000014650 transcript:ENSSSCT00000016001 gene_biotype:protein_coding transcript_biotype:protein_coding	biological_regulation cellular_process multicellular_organismal_process regulation_of_biological_process response_to_stimulus signaling single-organism_process	cell cell_part membrane membrane_part	molecular_transducer_activity receptor_activity
ENSSSCP00000029318	pep:known chromosome:Sscrofa10.2:X:143254269:143264266:-1 gene:ENSSSCG00000012823 transcript:ENSSSCT00000033158 gene_biotype:protein_coding transcript_biotype:protein_coding >ENSSSCP00000013633 pep:known chromosome:Sscrofa10.2:X:143254306:143264309:	biological_regulation cell_proliferation cellular_component_organization_or_biogenesis cellular_process metabolic_process	cell cell_part macromolecular_complex membrane-enclosed_lumen organelle organelle_part	binding catalytic_activity
ENSSSCP00000027551	pep:known chromosome:Sscrofa10.2:11:18971010:19002966:1 gene:ENSSSCG00000022159 transcript:ENSSSCT00000026092 gene_biotype:protein_coding transcript_biotype:protein_coding	biological_adhesion cellular_process developmental_process multicellular_organismal_process reproduction reproductive_process single-organism_process	cell cell_part membrane membrane_part organelle organelle_part
ENSSSCP00000023934	pep:known_by_projection scaffold:Sscrofa10.2:GL896485.1:1294:9878:1 gene:ENSSSCG00000027526 transcript:ENSSSCT00000022310 gene_biotype:protein_coding transcript_biotype:protein_coding	cellular_process metabolic_process	cell cell_part membrane membrane_part organelle organelle_part	binding catalytic_activity
ENSSSCP00000012119	pep:known_by_projection chromosome:Sscrofa10.2:13:34777399:34804791:-1 gene:ENSSSCG00000011366 transcript:ENSSSCT00000012444 gene_biotype:protein_coding transcript_biotype:protein_coding	biological_regulation cellular_process establishment_of_localization localization metabolic_process regulation_of_biological_process	cell cell_part membrane membrane_part organelle organelle_part
ENSSSCP00000000980	pep:known_by_projection chromosome:Sscrofa10.2:5:96320060:96355948:1 gene:ENSSSCG00000000918 transcript:ENSSSCT00000001002 gene_biotype:protein_coding transcript_biotype:protein_coding	multi-organism_process multicellular_organismal_process reproduction reproductive_process	extracellular_matrix extracellular_region extracellular_region_part	binding
ENSSSCP00000022604	pep:known_by_projection chromosome:Sscrofa10.2:13:131627272:131639170:1 gene:ENSSSCG00000023998 transcript:ENSSSCT00000024405 gene_biotype:protein_coding transcript_biotype:protein_coding	biological_regulation cellular_process death developmental_process immune_system_process metabolic_process multi-organism_process multicellular_organismal_process negative_regulation_of_biological_process positive_regulation_of_biological_process regulation_of_biological_process response_to_stimulus signaling single-organism_process	cell cell_part macromolecular_complex membrane-enclosed_lumen organelle organelle_part	binding enzyme_regulator_activity
ENSSSCP00000016732	pep:known_by_projection chromosome:Sscrofa10.2:15:52922448:52926945:1 gene:ENSSSCG00000015790 transcript:ENSSSCT00000017193 gene_biotype:protein_coding transcript_biotype:protein_coding	biological_regulation cellular_component_organization_or_biogenesis cellular_process death establishment_of_localization localization metabolic_process multi-organism_process multicellular_organismal_process negative_regulation_of_biological_process regulation_of_biological_process reproduction reproductive_process signaling single-organism_process	cell cell_part membrane membrane_part organelle organelle_part	binding transporter_activity
ENSSSCP00000019620	pep:known_by_projection chromosome:Sscrofa10.2:17:69010095:69054750:-1 gene:ENSSSCG00000024694 transcript:ENSSSCT00000031262 gene_biotype:protein_coding transcript_biotype:protein_coding	biological_regulation cellular_process developmental_process metabolic_process multi-organism_process multicellular_organismal_process positive_regulation_of_biological_process regulation_of_biological_process reproduction reproductive_process single-organism_process	cell cell_part macromolecular_complex membrane-enclosed_lumen organelle organelle_part	binding nucleic_acid_binding_transcription_factor_activity protein_binding_transcription_factor_activity
ENSSSCP00000017231	pep:known chromosome:Sscrofa10.2:15:145171298:145263529:1 gene:ENSSSCG00000016266 transcript:ENSSSCT00000017712 gene_biotype:protein_coding transcript_biotype:protein_coding	biological_regulation cellular_component_organization_or_biogenesis cellular_process metabolic_process negative_regulation_of_biological_process positive_regulation_of_biological_process regulation_of_biological_process response_to_stimulus signaling single-organism_process	cell cell_part macromolecular_complex	binding catalytic_activity enzyme_regulator_activity
ENSSSCP00000027283	pep:known_by_projection scaffold:Sscrofa10.2:GL896388.1:1789:6113:-1 gene:ENSSSCG00000025179 transcript:ENSSSCT00000029153 gene_biotype:protein_coding transcript_biotype:protein_coding	establishment_of_localization localization	cell cell_part macromolecular_complex membrane membrane_part organelle organelle_part	binding
ENSSSCP00000017295	pep:known_by_projection chromosome:Sscrofa10.2:15:151269647:151279504:1 gene:ENSSSCG00000016323 transcript:ENSSSCT00000017776 gene_biotype:protein_coding transcript_biotype:protein_coding	cellular_process metabolic_process	cell cell_part macromolecular_complex membrane-enclosed_lumen organelle organelle_part	binding
ENSSSCP00000012959	pep:novel chromosome:Sscrofa10.2:X:21323378:21441952:-1 gene:ENSSSCG00000012174 transcript:ENSSSCT00000013316 gene_biotype:protein_coding transcript_biotype:protein_coding		extracellular_region extracellular_region_part macromolecular_complex
ENSSSCP00000017767	pep:known chromosome:Sscrofa10.2:18:60565755:60730263:1 gene:ENSSSCG00000016772 transcript:ENSSSCT00000018259 gene_biotype:protein_coding transcript_biotype:protein_coding	cellular_process establishment_of_localization localization	cell cell_part macromolecular_complex membrane membrane_part organelle organelle_part	binding
ENSSSCP00000024028	pep:known_by_projection chromosome:Sscrofa10.2:12:19987053:19989521:1 gene:ENSSSCG00000025507 transcript:ENSSSCT00000026116 gene_biotype:protein_coding transcript_biotype:protein_coding	cellular_component_organization_or_biogenesis cellular_process establishment_of_localization localization metabolic_process multi-organism_process reproduction reproductive_process single-organism_process	cell cell_part macromolecular_complex organelle organelle_part	structural_molecule_activity
ENSSSCP00000007500	pep:known chromosome:Sscrofa10.2:17:14437664:14498392:1 gene:ENSSSCG00000007038 transcript:ENSSSCT00000007707 gene_biotype:protein_coding transcript_biotype:protein_coding		cell cell_part organelle organelle_part
ENSSSCP00000016890	pep:known_by_projection chromosome:Sscrofa10.2:15:85205443:85215536:1 gene:ENSSSCG00000015938 transcript:ENSSSCT00000017354 gene_biotype:protein_coding transcript_biotype:protein_coding	cellular_process metabolic_process	cell cell_part macromolecular_complex organelle	binding
ENSSSCP00000010914	pep:known chromosome:Sscrofa10.2:14:77555411:77559361:1 gene:ENSSSCG00000010238 transcript:ENSSSCT00000011205 gene_biotype:protein_coding transcript_biotype:protein_coding	cellular_process metabolic_process	cell cell_part macromolecular_complex membrane-enclosed_lumen organelle organelle_part	binding
ENSSSCP00000002737	pep:known chromosome:Sscrofa10.2:7:129322112:129322456:-1 gene:ENSSSCG00000002529 transcript:ENSSSCT00000002808 gene_biotype:protein_coding transcript_biotype:protein_coding >ENSSSCP00000020869 pep:known chromosome:Sscrofa10.2:17:69172955:69173861:1	cellular_component_organization_or_biogenesis cellular_process establishment_of_localization localization metabolic_process multi-organism_process reproduction reproductive_process single-organism_process	cell cell_part macromolecular_complex organelle organelle_part	binding structural_molecule_activity
ENSSSCP00000007183	pep:novel chromosome:Sscrofa10.2:4:113709121:113756856:-1 gene:ENSSSCG00000006735 transcript:ENSSSCT00000007378 gene_biotype:protein_coding transcript_biotype:protein_coding	cellular_component_organization_or_biogenesis cellular_process	cell cell_part membrane membrane_part organelle organelle_part	binding
ENSSSCP00000010323	pep:known_by_projection chromosome:Sscrofa10.2:14:12397750:12473597:1 gene:ENSSSCG00000009666 transcript:ENSSSCT00000010599 gene_biotype:protein_coding transcript_biotype:protein_coding	biological_regulation cellular_process metabolic_process multicellular_organismal_process positive_regulation_of_biological_process regulation_of_biological_process response_to_stimulus single-organism_process	cell cell_junction cell_part membrane-enclosed_lumen organelle organelle_part	binding catalytic_activity
ENSSSCP00000013170	pep:known_by_projection chromosome:Sscrofa10.2:X:63666726:63724412:1 gene:ENSSSCG00000012375 transcript:ENSSSCT00000013532 gene_biotype:protein_coding transcript_biotype:protein_coding	biological_regulation cell_proliferation cellular_component_organization_or_biogenesis cellular_process developmental_process locomotion metabolic_process multicellular_organismal_process negative_regulation_of_biological_process regulation_of_biological_process response_to_stimulus signaling single-organism_process	cell cell_part membrane membrane_part organelle organelle_part synapse synapse_part	binding catalytic_activity
ENSSSCP00000028036	pep:known chromosome:Sscrofa10.2:3:99714046:99719396:1 gene:ENSSSCG00000021325 transcript:ENSSSCT00000028543 gene_biotype:protein_coding transcript_biotype:protein_coding	cellular_process establishment_of_localization localization metabolic_process	cell cell_part extracellular_region membrane organelle organelle_part	binding
ENSSSCP00000023132	pep:known chromosome:Sscrofa10.2:6:57851225:57880810:-1 gene:ENSSSCG00000022204 transcript:ENSSSCT00000026215 gene_biotype:protein_coding transcript_biotype:protein_coding	biological_regulation cellular_component_organization_or_biogenesis cellular_process developmental_process localization locomotion metabolic_process multicellular_organismal_process regulation_of_biological_process response_to_stimulus signaling single-organism_process	cell cell_part extracellular_matrix extracellular_matrix_part extracellular_region extracellular_region_part membrane membrane-enclosed_lumen organelle organelle_part	binding structural_molecule_activity
ENSSSCP00000019788	pep:known_by_projection scaffold:Sscrofa10.2:GL892959.1:2944:110725:1 gene:ENSSSCG00000024434 transcript:ENSSSCT00000025334 gene_biotype:protein_coding transcript_biotype:protein_coding	biological_regulation cellular_component_organization_or_biogenesis cellular_process developmental_process establishment_of_localization immune_system_process localization locomotion multi-organism_process multicellular_organismal_process negative_regulation_of_biological_process regulation_of_biological_process response_to_stimulus signaling single-organism_process	cell cell_part macromolecular_complex membrane membrane_part organelle organelle_part	binding transporter_activity
ENSSSCP00000016191	pep:known_by_projection chromosome:Sscrofa10.2:9:70137792:70171698:1 gene:ENSSSCG00000015268 transcript:ENSSSCT00000016637 gene_biotype:protein_coding transcript_biotype:protein_coding	cellular_process metabolic_process multi-organism_process response_to_stimulus	cell cell_part membrane membrane_part membrane-enclosed_lumen organelle organelle_part	binding catalytic_activity
ENSSSCP00000002325	pep:known_by_projection chromosome:Sscrofa10.2:7:83061340:83121537:1 gene:ENSSSCG00000002127 transcript:ENSSSCT00000002379 gene_biotype:protein_coding transcript_biotype:protein_coding	biological_regulation cellular_component_organization_or_biogenesis cellular_process metabolic_process negative_regulation_of_biological_process positive_regulation_of_biological_process regulation_of_biological_process response_to_stimulus signaling single-organism_process	cell cell_part macromolecular_complex membrane-enclosed_lumen organelle organelle_part	binding catalytic_activity
ENSSSCP00000011579	pep:known_by_projection chromosome:Sscrofa10.2:10:17094876:17115434:1 gene:ENSSSCG00000010861 transcript:ENSSSCT00000011883 gene_biotype:protein_coding transcript_biotype:protein_coding	cellular_process death	cell cell_part organelle	binding catalytic_activity
ENSSSCP00000019588	pep:known_by_projection chromosome:Sscrofa10.2:6:108046594:108081930:1 gene:ENSSSCG00000022739 transcript:ENSSSCT00000025628 gene_biotype:protein_coding transcript_biotype:protein_coding	biological_adhesion cellular_component_organization_or_biogenesis cellular_process death	cell cell_junction cell_part membrane membrane_part	binding
ENSSSCP00000003363	pep:known_by_projection chromosome:Sscrofa10.2:6:48128316:48215354:1 gene:ENSSSCG00000003107 transcript:ENSSSCT00000003446 gene_biotype:protein_coding transcript_biotype:protein_coding	biological_regulation cellular_component_organization_or_biogenesis cellular_process developmental_process locomotion metabolic_process multicellular_organismal_process negative_regulation_of_biological_process regulation_of_biological_process response_to_stimulus signaling single-organism_process	cell cell_part organelle	binding enzyme_regulator_activity protein_binding_transcription_factor_activity
ENSSSCP00000021246	pep:known chromosome:Sscrofa10.2:8:70910821:70934574:-1 gene:ENSSSCG00000024160 transcript:ENSSSCT00000024161 gene_biotype:protein_coding transcript_biotype:protein_coding	metabolic_process	cell cell_part membrane membrane_part organelle organelle_part	catalytic_activity
ENSSSCP00000000168	pep:known_by_projection chromosome:Sscrofa10.2:5:12488880:12517512:-1 gene:ENSSSCG00000000161 transcript:ENSSSCT00000000170 gene_biotype:protein_coding transcript_biotype:protein_coding	cellular_process metabolic_process	cell cell_part organelle
ENSSSCP00000006808	pep:novel chromosome:Sscrofa10.2:4:98011639:98033298:-1 gene:ENSSSCG00000006385 transcript:ENSSSCT00000006998 gene_biotype:protein_coding transcript_biotype:protein_coding	biological_regulation cellular_process metabolic_process regulation_of_biological_process response_to_stimulus signaling single-organism_process	cell cell_part membrane membrane_part organelle	binding
ENSSSCP00000004239	pep:known chromosome:Sscrofa10.2:6:154073620:154091953:1 gene:ENSSSCG00000027843 transcript:ENSSSCT00000004339 gene_biotype:protein_coding transcript_biotype:protein_coding >ENSSSCP00000004240 pep:known chromosome:Sscrofa10.2:6:154217978:154236311:-			binding
ENSSSCP00000002200	pep:known chromosome:Sscrofa10.2:7:80512359:80525770:-1 gene:ENSSSCG00000002013 transcript:ENSSSCT00000002252 gene_biotype:protein_coding transcript_biotype:protein_coding	cellular_component_organization_or_biogenesis cellular_process metabolic_process	cell cell_part membrane organelle organelle_part	binding catalytic_activity
ENSSSCP00000021054	pep:known scaffold:Sscrofa10.2:JH118486.1:1826:3737:1 gene:ENSSSCG00000028422 transcript:ENSSSCT00000025425 gene_biotype:protein_coding transcript_biotype:protein_coding	cellular_component_organization_or_biogenesis cellular_process		binding
ENSSSCP00000006259	pep:known_by_projection chromosome:Sscrofa10.2:1:314135326:314137894:-1 gene:ENSSSCG00000005849 transcript:ENSSSCT00000006428 gene_biotype:protein_coding transcript_biotype:protein_coding	cell_killing cellular_component_organization_or_biogenesis cellular_process immune_system_process metabolic_process response_to_stimulus	cell cell_part macromolecular_complex organelle organelle_part	binding catalytic_activity structural_molecule_activity
ENSSSCP00000015937	pep:known_by_projection chromosome:Sscrofa10.2:9:42953206:43009694:-1 gene:ENSSSCG00000015013 transcript:ENSSSCT00000016377 gene_biotype:protein_coding transcript_biotype:protein_coding	biological_regulation cellular_component_organization_or_biogenesis cellular_process localization negative_regulation_of_biological_process regulation_of_biological_process	cell cell_junction cell_part membrane membrane_part membrane-enclosed_lumen organelle organelle_part	binding
ENSSSCP00000005280	pep:known_by_projection chromosome:Sscrofa10.2:1:179185031:179206074:1 gene:ENSSSCG00000004908 transcript:ENSSSCT00000005415 gene_biotype:protein_coding transcript_biotype:protein_coding	biological_regulation cellular_component_organization_or_biogenesis cellular_process establishment_of_localization localization metabolic_process multicellular_organismal_process positive_regulation_of_biological_process regulation_of_biological_process response_to_stimulus single-organism_process	cell cell_part membrane membrane_part organelle organelle_part	binding
ENSSSCP00000007637	pep:known scaffold:Sscrofa10.2:GL894920.1:19187:24799:-1 gene:ENSSSCG00000007174 transcript:ENSSSCT00000007848 gene_biotype:protein_coding transcript_biotype:protein_coding	cellular_component_organization_or_biogenesis cellular_process metabolic_process	cell cell_part macromolecular_complex membrane-enclosed_lumen organelle organelle_part	binding
ENSSSCP00000018371	pep:known_by_projection chromosome:Sscrofa10.2:12:18552053:18584892:-1 gene:ENSSSCG00000017339 transcript:ENSSSCT00000018875 gene_biotype:protein_coding transcript_biotype:protein_coding	biological_regulation cellular_process death developmental_process metabolic_process multi-organism_process multicellular_organismal_process positive_regulation_of_biological_process regulation_of_biological_process single-organism_process	cell cell_junction cell_part membrane organelle	catalytic_activity
ENSSSCP00000020727	pep:known_by_projection scaffold:Sscrofa10.2:GL894163.1:6525:19868:1 gene:ENSSSCG00000030568 transcript:ENSSSCT00000031432 gene_biotype:protein_coding transcript_biotype:protein_coding	biological_regulation cellular_process metabolic_process negative_regulation_of_biological_process positive_regulation_of_biological_process regulation_of_biological_process response_to_stimulus signaling single-organism_process	cell cell_part macromolecular_complex membrane membrane-enclosed_lumen organelle organelle_part	binding nucleic_acid_binding_transcription_factor_activity
ENSSSCP00000010754	pep:known chromosome:Sscrofa10.2:14:53590167:53613224:1 gene:ENSSSCG00000010081 transcript:ENSSSCT00000011042 gene_biotype:protein_coding transcript_biotype:protein_coding	biological_regulation cell_proliferation cellular_component_organization_or_biogenesis cellular_process death developmental_process establishment_of_localization immune_system_process localization locomotion metabolic_process multi-organism_process multicellular_organismal_process negative_regulation_of_biological_process positive_regulation_of_biological_process regulation_of_biological_process …	cell cell_junction cell_part macromolecular_complex membrane membrane_part membrane-enclosed_lumen organelle organelle_part	binding catalytic_activity molecular_transducer_activity
ENSSSCP00000013654	pep:known_by_projection chromosome:Sscrofa10.2:2:177464:183099:1 gene:ENSSSCG00000012844 transcript:ENSSSCT00000014039 gene_biotype:protein_coding transcript_biotype:protein_coding	cellular_process establishment_of_localization localization	cell cell_part membrane membrane_part membrane-enclosed_lumen organelle organelle_part	transporter_activity
ENSSSCP00000019927	pep:known chromosome:Sscrofa10.2:13:218430206:218440700:-1 gene:ENSSSCG00000028960 transcript:ENSSSCT00000031494 gene_biotype:protein_coding transcript_biotype:protein_coding	metabolic_process	cell cell_part membrane membrane_part organelle organelle_part	catalytic_activity
ENSSSCP00000021889	pep:known chromosome:Sscrofa10.2:12:1048559:1052166:-1 gene:ENSSSCG00000023044 transcript:ENSSSCT00000026033 gene_biotype:protein_coding transcript_biotype:protein_coding	cellular_process metabolic_process	cell cell_part membrane organelle	binding catalytic_activity
ENSSSCP00000027841	pep:known chromosome:Sscrofa10.2:15:134627636:134635226:-1 gene:ENSSSCG00000023935 transcript:ENSSSCT00000031804 gene_biotype:protein_coding transcript_biotype:protein_coding	cellular_process metabolic_process	cell cell_part	binding catalytic_activity
ENSSSCP00000022678	pep:known_by_projection scaffold:Sscrofa10.2:GL895957.1:20981:41365:1 gene:ENSSSCG00000029183 transcript:ENSSSCT00000030797 gene_biotype:protein_coding transcript_biotype:protein_coding	biological_regulation cellular_process establishment_of_localization localization metabolic_process regulation_of_biological_process signaling single-organism_process	cell cell_part membrane membrane_part organelle organelle_part	catalytic_activity
ENSSSCP00000009932	pep:known_by_projection chromosome:Sscrofa10.2:11:4679144:4680510:1 gene:ENSSSCG00000009310 transcript:ENSSSCT00000010198 gene_biotype:protein_coding transcript_biotype:protein_coding	cellular_process metabolic_process	cell cell_part macromolecular_complex membrane-enclosed_lumen organelle organelle_part	binding catalytic_activity
ENSSSCP00000004742	pep:known_by_projection chromosome:Sscrofa10.2:1:86353065:86366195:-1 gene:ENSSSCG00000004393 transcript:ENSSSCT00000004856 gene_biotype:protein_coding transcript_biotype:protein_coding	cellular_process metabolic_process	cell cell_part macromolecular_complex membrane-enclosed_lumen organelle organelle_part	binding
ENSSSCP00000000036	pep:known chromosome:Sscrofa10.2:5:3123982:3140535:1 gene:ENSSSCG00000000034 transcript:ENSSSCT00000000036 gene_biotype:protein_coding transcript_biotype:protein_coding	cellular_process metabolic_process		catalytic_activity
ENSSSCP00000027073	pep:known_by_projection chromosome:Sscrofa10.2:2:10167627:10175716:-1 gene:ENSSSCG00000028762 transcript:ENSSSCT00000032280 gene_biotype:protein_coding transcript_biotype:protein_coding	cellular_component_organization_or_biogenesis cellular_process establishment_of_localization localization multi-organism_process reproduction reproductive_process	cell cell_part membrane organelle organelle_part
ENSSSCP00000001164	pep:known_by_projection chromosome:Sscrofa10.2:7:20657200:20658607:1 gene:ENSSSCG00000001093 transcript:ENSSSCT00000001189 gene_biotype:protein_coding transcript_biotype:protein_coding	cellular_component_organization_or_biogenesis	cell cell_part organelle	catalytic_activity
ENSSSCP00000015774	pep:known_by_projection chromosome:Sscrofa10.2:9:10814834:10818127:1 gene:ENSSSCG00000014855 transcript:ENSSSCT00000016207 gene_biotype:protein_coding transcript_biotype:protein_coding	biological_regulation cellular_component_organization_or_biogenesis cellular_process death establishment_of_localization localization metabolic_process multi-organism_process negative_regulation_of_biological_process positive_regulation_of_biological_process regulation_of_biological_process reproduction reproductive_process response_to_stimulus single-organism_process	cell cell_part macromolecular_complex membrane membrane_part organelle organelle_part	binding catalytic_activity structural_molecule_activity
ENSSSCP00000027266	pep:known_by_projection chromosome:Sscrofa10.2:8:130594675:130649857:1 gene:ENSSSCG00000028420 transcript:ENSSSCT00000032198 gene_biotype:protein_coding transcript_biotype:protein_coding	biological_regulation cellular_process developmental_process establishment_of_localization localization metabolic_process multi-organism_process multicellular_organismal_process positive_regulation_of_biological_process regulation_of_biological_process reproduction reproductive_process response_to_stimulus signaling single-organism_process	cell cell_part macromolecular_complex organelle	binding
ENSSSCP00000002736	pep:known chromosome:Sscrofa10.2:7:129328739:129364935:1 gene:ENSSSCG00000002528 transcript:ENSSSCT00000002807 gene_biotype:protein_coding transcript_biotype:protein_coding			binding
ENSSSCP00000018158	pep:known_by_projection chromosome:Sscrofa10.2:12:1597481:1601615:-1 gene:ENSSSCG00000017140 transcript:ENSSSCT00000018659 gene_biotype:protein_coding transcript_biotype:protein_coding	cellular_component_organization_or_biogenesis cellular_process establishment_of_localization localization	cell cell_part membrane organelle organelle_part	binding
ENSSSCP00000024546	pep:known_by_projection chromosome:Sscrofa10.2:13:147726443:147762654:-1 gene:ENSSSCG00000026990 transcript:ENSSSCT00000025122 gene_biotype:protein_coding transcript_biotype:protein_coding	biological_regulation cellular_component_organization_or_biogenesis cellular_process death metabolic_process positive_regulation_of_biological_process regulation_of_biological_process response_to_stimulus signaling single-organism_process	cell cell_part membrane membrane_part organelle
ENSSSCP00000030692	pep:known chromosome:Sscrofa10.2:7:27126620:27138691:1 gene:ENSSSCG00000001384 transcript:ENSSSCT00000034465 gene_biotype:protein_coding transcript_biotype:protein_coding >ENSSSCP00000001464 pep:known chromosome:Sscrofa10.2:7:27126620:27138751:1 gen	cellular_process metabolic_process	cell cell_part organelle	binding catalytic_activity
ENSSSCP00000003725	pep:known_by_projection chromosome:Sscrofa10.2:6:65937788:66016364:1 gene:ENSSSCG00000003434 transcript:ENSSSCT00000003812 gene_biotype:protein_coding transcript_biotype:protein_coding	biological_regulation cell_proliferation cellular_component_organization_or_biogenesis cellular_process developmental_process establishment_of_localization localization metabolic_process multicellular_organismal_process negative_regulation_of_biological_process regulation_of_biological_process response_to_stimulus signaling single-organism_process	cell cell_part membrane membrane_part organelle organelle_part	binding catalytic_activity
ENSSSCP00000004247	pep:known_by_projection chromosome:Sscrofa10.2:6:154001352:154023020:1 gene:ENSSSCG00000003931 transcript:ENSSSCT00000004347 gene_biotype:protein_coding transcript_biotype:protein_coding	biological_regulation cell_proliferation cellular_component_organization_or_biogenesis cellular_process developmental_process immune_system_process multicellular_organismal_process regulation_of_biological_process response_to_stimulus single-organism_process	cell cell_part macromolecular_complex organelle organelle_part	binding catalytic_activity
ENSSSCP00000007220	pep:known chromosome:Sscrofa10.2:4:117603634:117614944:1 gene:ENSSSCG00000006769 transcript:ENSSSCT00000007415 gene_biotype:protein_coding transcript_biotype:protein_coding	cellular_process establishment_of_localization localization	cell cell_part membrane membrane_part organelle	transporter_activity
ENSSSCP00000005394	pep:known_by_projection chromosome:Sscrofa10.2:1:200362036:200410366:-1 gene:ENSSSCG00000005016 transcript:ENSSSCT00000005532 gene_biotype:protein_coding transcript_biotype:protein_coding	cellular_process metabolic_process	cell cell_part membrane membrane_part organelle organelle_part	catalytic_activity
ENSSSCP00000027586	pep:known_by_projection chromosome:Sscrofa10.2:17:54169964:54191151:-1 gene:ENSSSCG00000023306 transcript:ENSSSCT00000023621 gene_biotype:protein_coding transcript_biotype:protein_coding	cellular_process death establishment_of_localization localization locomotion metabolic_process response_to_stimulus	cell cell_part membrane organelle	binding catalytic_activity
ENSSSCP00000027099	pep:known chromosome:Sscrofa10.2:1:126147027:126172480:-1 gene:ENSSSCG00000023356 transcript:ENSSSCT00000024465 gene_biotype:protein_coding transcript_biotype:protein_coding	biological_regulation cell_proliferation cellular_process death developmental_process metabolic_process multicellular_organismal_process negative_regulation_of_biological_process positive_regulation_of_biological_process regulation_of_biological_process response_to_stimulus signaling single-organism_process	cell cell_part organelle	binding catalytic_activity
ENSSSCP00000028196	pep:known chromosome:Sscrofa10.2:9:46923154:46932687:-1 gene:ENSSSCG00000027905 transcript:ENSSSCT00000032163 gene_biotype:protein_coding transcript_biotype:protein_coding	cellular_process reproduction reproductive_process single-organism_process		binding
ENSSSCP00000011467	pep:known_by_projection chromosome:Sscrofa10.2:14:150935646:151052955:-1 gene:ENSSSCG00000010757 transcript:ENSSSCT00000011769 gene_biotype:protein_coding transcript_biotype:protein_coding	biological_regulation cellular_process developmental_process metabolic_process multicellular_organismal_process positive_regulation_of_biological_process regulation_of_biological_process single-organism_process	cell cell_part organelle	binding
ENSSSCP00000022777	pep:known scaffold:Sscrofa10.2:GL896469.1:4125:9364:-1 gene:ENSSSCG00000025311 transcript:ENSSSCT00000022963 gene_biotype:protein_coding transcript_biotype:protein_coding	biological_regulation cell_proliferation cellular_component_organization_or_biogenesis cellular_process death metabolic_process multicellular_organismal_process negative_regulation_of_biological_process positive_regulation_of_biological_process regulation_of_biological_process response_to_stimulus signaling single-organism_process	cell cell_part macromolecular_complex organelle organelle_part	binding catalytic_activity receptor_regulator_activity
ENSSSCP00000007807	pep:known chromosome:Sscrofa10.2:17:45773787:45783071:-1 gene:ENSSSCG00000007330 transcript:ENSSSCT00000008021 gene_biotype:protein_coding transcript_biotype:protein_coding	cellular_process establishment_of_localization localization metabolic_process	cell cell_part macromolecular_complex membrane membrane_part organelle organelle_part	catalytic_activity
ENSSSCP00000029062	pep:novel chromosome:Sscrofa10.2:7:81036429:81049998:-1 gene:ENSSSCG00000030999 transcript:ENSSSCT00000036352 gene_biotype:protein_coding transcript_biotype:protein_coding	biological_regulation cellular_component_organization_or_biogenesis cellular_process developmental_process growth metabolic_process multicellular_organismal_process regulation_of_biological_process response_to_stimulus signaling single-organism_process	cell cell_junction cell_part macromolecular_complex membrane-enclosed_lumen organelle organelle_part	binding catalytic_activity structural_molecule_activity
ENSSSCP00000028003	pep:known_by_projection scaffold:Sscrofa10.2:GL896364.1:22655:32524:-1 gene:ENSSSCG00000024753 transcript:ENSSSCT00000029862 gene_biotype:protein_coding transcript_biotype:protein_coding	biological_regulation cellular_process metabolic_process negative_regulation_of_biological_process regulation_of_biological_process		binding
ENSSSCP00000025054	pep:known_by_projection scaffold:Sscrofa10.2:GL896348.1:9377:13551:-1 gene:ENSSSCG00000022432 transcript:ENSSSCT00000024501 gene_biotype:protein_coding transcript_biotype:protein_coding		membrane membrane_part	binding catalytic_activity electron_carrier_activity
ENSSSCP00000023010	pep:known chromosome:Sscrofa10.2:X:55463473:55465387:-1 gene:ENSSSCG00000021882 transcript:ENSSSCT00000022735 gene_biotype:protein_coding transcript_biotype:protein_coding >ENSSSCP00000029373 pep:known chromosome:Sscrofa10.2:X:55631324:55633249:-1 g	cellular_process death multicellular_organismal_process reproduction reproductive_process single-organism_process	cell cell_part organelle
ENSSSCP00000018571	pep:known_by_projection chromosome:Sscrofa10.2:12:23993278:23997741:1 gene:ENSSSCG00000017523 transcript:ENSSSCT00000019077 gene_biotype:protein_coding transcript_biotype:protein_coding	cellular_process metabolic_process	cell cell_part	binding catalytic_activity
ENSSSCP00000018552	pep:known_by_projection chromosome:Sscrofa10.2:12:23294149:23322186:1 gene:ENSSSCG00000017505 transcript:ENSSSCT00000019058 gene_biotype:protein_coding transcript_biotype:protein_coding	biological_regulation cell_proliferation cellular_component_organization_or_biogenesis cellular_process death developmental_process establishment_of_localization growth immune_system_process localization metabolic_process multi-organism_process multicellular_organismal_process negative_regulation_of_biological_process positive_regulation_of_biological_process regulation_of_biological_process repr…	cell cell_part macromolecular_complex membrane-enclosed_lumen organelle organelle_part	binding catalytic_activity nucleic_acid_binding_transcription_factor_activity protein_binding_transcription_factor_activity receptor_activity receptor_regulator_activity
ENSSSCP00000005785	pep:known_by_projection chromosome:Sscrofa10.2:1:270442973:270480544:-1 gene:ENSSSCG00000005389 transcript:ENSSSCT00000005932 gene_biotype:protein_coding transcript_biotype:protein_coding		cell cell_part macromolecular_complex membrane-enclosed_lumen organelle organelle_part
ENSSSCP00000021942	pep:known_by_projection chromosome:Sscrofa10.2:3:61264821:61326096:-1 gene:ENSSSCG00000023710 transcript:ENSSSCT00000029906 gene_biotype:protein_coding transcript_biotype:protein_coding	cellular_component_organization_or_biogenesis cellular_process death localization	cell cell_part membrane membrane_part organelle organelle_part	binding
ENSSSCP00000013120	pep:known chromosome:Sscrofa10.2:X:51780374:51942477:-1 gene:ENSSSCG00000012328 transcript:ENSSSCT00000013481 gene_biotype:protein_coding transcript_biotype:protein_coding	cellular_component_organization_or_biogenesis cellular_process developmental_process metabolic_process response_to_stimulus	cell cell_part membrane-enclosed_lumen organelle organelle_part	binding catalytic_activity
ENSSSCP00000017350	pep:known_by_projection chromosome:Sscrofa10.2:15:155031617:155052694:1 gene:ENSSSCG00000016376 transcript:ENSSSCT00000017831 gene_biotype:protein_coding transcript_biotype:protein_coding	biological_regulation metabolic_process regulation_of_biological_process	cell cell_part organelle	enzyme_regulator_activity
ENSSSCP00000025982	pep:known chromosome:Sscrofa10.2:2:29513799:29539561:1 gene:ENSSSCG00000025765 transcript:ENSSSCT00000031471 gene_biotype:protein_coding transcript_biotype:protein_coding	cellular_process metabolic_process	cell cell_part organelle	binding catalytic_activity
ENSSSCP00000014769	pep:known_by_projection chromosome:Sscrofa10.2:2:59462183:59466333:-1 gene:ENSSSCG00000013889 transcript:ENSSSCT00000015175 gene_biotype:protein_coding transcript_biotype:protein_coding	cellular_component_organization_or_biogenesis cellular_process establishment_of_localization localization metabolic_process multi-organism_process reproduction reproductive_process single-organism_process	cell cell_part macromolecular_complex organelle organelle_part	binding structural_molecule_activity
ENSSSCP00000028096	pep:known chromosome:Sscrofa10.2:6:96898367:96945081:-1 gene:ENSSSCG00000027264 transcript:ENSSSCT00000024545 gene_biotype:protein_coding transcript_biotype:protein_coding	biological_regulation cellular_component_organization_or_biogenesis cellular_process metabolic_process regulation_of_biological_process	cell cell_part membrane-enclosed_lumen organelle organelle_part	binding
ENSSSCP00000010686	pep:known_by_projection chromosome:Sscrofa10.2:14:50669019:50849290:1 gene:ENSSSCG00000010015 transcript:ENSSSCT00000010972 gene_biotype:protein_coding transcript_biotype:protein_coding	establishment_of_localization localization	membrane	binding
ENSSSCP00000014380	pep:known_by_projection chromosome:Sscrofa10.2:2:73691742:73698970:-1 gene:ENSSSCG00000013533 transcript:ENSSSCT00000014780 gene_biotype:protein_coding transcript_biotype:protein_coding	cellular_process establishment_of_localization localization	cell cell_part organelle	binding
ENSSSCP00000016917	pep:known_by_projection chromosome:Sscrofa10.2:15:89391937:89461981:-1 gene:ENSSSCG00000015963 transcript:ENSSSCT00000017382 gene_biotype:protein_coding transcript_biotype:protein_coding	cellular_process metabolic_process	cell cell_part membrane-enclosed_lumen organelle organelle_part	binding catalytic_activity
ENSSSCP00000010805	pep:known_by_projection chromosome:Sscrofa10.2:14:55034981:55039390:1 gene:ENSSSCG00000010132 transcript:ENSSSCT00000011093 gene_biotype:protein_coding transcript_biotype:protein_coding	biological_regulation cell_proliferation cellular_process metabolic_process multi-organism_process multicellular_organismal_process negative_regulation_of_biological_process positive_regulation_of_biological_process regulation_of_biological_process reproduction reproductive_process response_to_stimulus signaling single-organism_process	cell cell_part membrane membrane_part organelle	binding catalytic_activity
ENSSSCP00000021647	pep:known chromosome:Sscrofa10.2:12:1023477:1034681:-1 gene:ENSSSCG00000029944 transcript:ENSSSCT00000029960 gene_biotype:protein_coding transcript_biotype:protein_coding	biological_regulation cellular_process metabolic_process positive_regulation_of_biological_process regulation_of_biological_process	cell cell_part membrane organelle	binding catalytic_activity
ENSSSCP00000028730	pep:known chromosome:Sscrofa10.2:X:46562644:46586729:1 gene:ENSSSCG00000012268 transcript:ENSSSCT00000034632 gene_biotype:protein_coding transcript_biotype:protein_coding >ENSSSCP00000013055 pep:novel chromosome:Sscrofa10.2:X:46565000:46586729:1 gen	biological_regulation cellular_process metabolic_process regulation_of_biological_process response_to_stimulus signaling single-organism_process	cell cell_part organelle	binding catalytic_activity enzyme_regulator_activity
ENSSSCP00000024932	pep:known_by_projection chromosome:Sscrofa10.2:3:38944891:38974098:-1 gene:ENSSSCG00000022874 transcript:ENSSSCT00000025145 gene_biotype:protein_coding transcript_biotype:protein_coding	biological_regulation cell_proliferation cellular_component_organization_or_biogenesis cellular_process death developmental_process immune_system_process localization metabolic_process multicellular_organismal_process negative_regulation_of_biological_process positive_regulation_of_biological_process regulation_of_biological_process response_to_stimulus signaling single-organism_process	cell cell_junction cell_part macromolecular_complex membrane membrane_part membrane-enclosed_lumen nucleoid organelle organelle_part synapse synapse_part	binding enzyme_regulator_activity
ENSSSCP00000013743	pep:known_by_projection chromosome:Sscrofa10.2:2:4604883:4609731:1 gene:ENSSSCG00000012926 transcript:ENSSSCT00000014129 gene_biotype:protein_coding transcript_biotype:protein_coding	cellular_process metabolic_process	cell cell_part membrane membrane-enclosed_lumen organelle organelle_part	binding catalytic_activity
ENSSSCP00000005759	pep:known_by_projection chromosome:Sscrofa10.2:1:267580548:267658539:1 gene:ENSSSCG00000005366 transcript:ENSSSCT00000005906 gene_biotype:protein_coding transcript_biotype:protein_coding	biological_regulation cellular_component_organization_or_biogenesis cellular_process establishment_of_localization localization metabolic_process multi-organism_process negative_regulation_of_biological_process positive_regulation_of_biological_process regulation_of_biological_process reproduction reproductive_process single-organism_process	cell cell_part macromolecular_complex membrane-enclosed_lumen organelle organelle_part	binding
ENSSSCP00000018458	pep:known_by_projection chromosome:Sscrofa10.2:12:21016053:21046516:1 gene:ENSSSCG00000017419 transcript:ENSSSCT00000018963 gene_biotype:protein_coding transcript_biotype:protein_coding	cellular_process metabolic_process	cell cell_part membrane-enclosed_lumen organelle organelle_part	binding
ENSSSCP00000024680	pep:known chromosome:Sscrofa10.2:3:34789972:34802901:-1 gene:ENSSSCG00000021236 transcript:ENSSSCT00000023055 gene_biotype:protein_coding transcript_biotype:protein_coding	cellular_process metabolic_process	cell cell_part	catalytic_activity
ENSSSCP00000019938	pep:known chromosome:Sscrofa10.2:13:75395664:75435428:1 gene:ENSSSCG00000023225 transcript:ENSSSCT00000026118 gene_biotype:protein_coding transcript_biotype:protein_coding	biological_regulation cellular_process establishment_of_localization localization multicellular_organismal_process regulation_of_biological_process signaling single-organism_process	cell cell_junction cell_part membrane organelle organelle_part synapse synapse_part	binding catalytic_activity
ENSSSCP00000003987	pep:known_by_projection chromosome:Sscrofa10.2:6:91968725:92013450:-1 gene:ENSSSCG00000003681 transcript:ENSSSCT00000004079 gene_biotype:protein_coding transcript_biotype:protein_coding	biological_regulation cellular_process developmental_process immune_system_process metabolic_process multicellular_organismal_process negative_regulation_of_biological_process positive_regulation_of_biological_process regulation_of_biological_process response_to_stimulus signaling single-organism_process	extracellular_region extracellular_region_part
ENSSSCP00000004472	pep:known_by_projection chromosome:Sscrofa10.2:1:25508757:25540362:-1 gene:ENSSSCG00000004140 transcript:ENSSSCT00000004575 gene_biotype:protein_coding transcript_biotype:protein_coding	cellular_component_organization_or_biogenesis cellular_process establishment_of_localization localization	cell cell_part membrane organelle organelle_part
ENSSSCP00000012308	pep:known_by_projection chromosome:Sscrofa10.2:13:73092172:73102714:1 gene:ENSSSCG00000011550 transcript:ENSSSCT00000012640 gene_biotype:protein_coding transcript_biotype:protein_coding	biological_regulation cellular_component_organization_or_biogenesis cellular_process developmental_process establishment_of_localization localization metabolic_process multicellular_organismal_process positive_regulation_of_biological_process regulation_of_biological_process response_to_stimulus signaling single-organism_process	cell cell_part organelle	binding catalytic_activity
ENSSSCP00000003471	pep:known_by_projection chromosome:Sscrofa10.2:6:50515464:50553289:1 gene:ENSSSCG00000003199 transcript:ENSSSCT00000003554 gene_biotype:protein_coding transcript_biotype:protein_coding	biological_regulation cellular_component_organization_or_biogenesis cellular_process developmental_process establishment_of_localization immune_system_process localization locomotion multi-organism_process multicellular_organismal_process negative_regulation_of_biological_process regulation_of_biological_process response_to_stimulus signaling single-organism_process	cell cell_part macromolecular_complex membrane membrane_part organelle organelle_part	binding transporter_activity
ENSSSCP00000019602	pep:known chromosome:Sscrofa10.2:6:49721684:49725897:-1 gene:ENSSSCG00000025928 transcript:ENSSSCT00000027696 gene_biotype:protein_coding transcript_biotype:protein_coding	biological_regulation cellular_component_organization_or_biogenesis cellular_process establishment_of_localization localization metabolic_process multi-organism_process regulation_of_biological_process reproduction reproductive_process single-organism_process	cell cell_part macromolecular_complex organelle organelle_part	binding nucleic_acid_binding_transcription_factor_activity structural_molecule_activity
ENSSSCP00000023407	pep:known_by_projection chromosome:Sscrofa10.2:13:128089447:128175704:1 gene:ENSSSCG00000011769 transcript:ENSSSCT00000027021 gene_biotype:protein_coding transcript_biotype:protein_coding	biological_regulation cellular_process developmental_process metabolic_process multicellular_organismal_process negative_regulation_of_biological_process regulation_of_biological_process single-organism_process	cell cell_part macromolecular_complex organelle organelle_part	binding
ENSSSCP00000004733	pep:known_by_projection chromosome:Sscrofa10.2:1:83576651:83585857:-1 gene:ENSSSCG00000004385 transcript:ENSSSCT00000004847 gene_biotype:protein_coding transcript_biotype:protein_coding	cellular_process establishment_of_localization localization	cell cell_part membrane organelle organelle_part	binding
ENSSSCP00000012360	pep:known chromosome:Sscrofa10.2:13:76785644:76787021:-1 gene:ENSSSCG00000011596 transcript:ENSSSCT00000012693 gene_biotype:protein_coding transcript_biotype:protein_coding	biological_regulation cellular_process regulation_of_biological_process response_to_stimulus signaling single-organism_process
ENSSSCP00000011360	pep:known_by_projection chromosome:Sscrofa10.2:14:138170746:138207924:-1 gene:ENSSSCG00000010662 transcript:ENSSSCT00000011662 gene_biotype:protein_coding transcript_biotype:protein_coding			binding
ENSSSCP00000001885	pep:known chromosome:Sscrofa10.2:7:48909166:48952259:1 gene:ENSSSCG00000001728 transcript:ENSSSCT00000001932 gene_biotype:protein_coding transcript_biotype:protein_coding	biological_regulation cellular_component_organization_or_biogenesis cellular_process localization locomotion regulation_of_biological_process response_to_stimulus signaling single-organism_process	cell cell_part macromolecular_complex membrane membrane-enclosed_lumen organelle organelle_part	binding structural_molecule_activity
ENSSSCP00000018179	pep:known chromosome:Sscrofa10.2:12:2297792:2411578:-1 gene:ENSSSCG00000017156 transcript:ENSSSCT00000018680 gene_biotype:protein_coding transcript_biotype:protein_coding	biological_regulation cellular_component_organization_or_biogenesis cellular_process developmental_process localization metabolic_process multicellular_organismal_process regulation_of_biological_process response_to_stimulus single-organism_process	cell cell_part membrane organelle organelle_part	binding catalytic_activity
ENSSSCP00000013112	pep:known chromosome:Sscrofa10.2:X:51468793:51503194:-1 gene:ENSSSCG00000012322 transcript:ENSSSCT00000013473 gene_biotype:protein_coding transcript_biotype:protein_coding	biological_regulation cellular_component_organization_or_biogenesis cellular_process metabolic_process regulation_of_biological_process	cell cell_part organelle	binding catalytic_activity
ENSSSCP00000024958	pep:known scaffold:Sscrofa10.2:GL895144.1:24386:33936:-1 gene:ENSSSCG00000028002 transcript:ENSSSCT00000030060 gene_biotype:protein_coding transcript_biotype:protein_coding	biological_regulation cellular_process developmental_process establishment_of_localization localization locomotion metabolic_process multi-organism_process multicellular_organismal_process negative_regulation_of_biological_process regulation_of_biological_process reproduction reproductive_process response_to_stimulus signaling single-organism_process	cell cell_part macromolecular_complex organelle organelle_part	binding catalytic_activity enzyme_regulator_activity
ENSSSCP00000009207	pep:known_by_projection chromosome:Sscrofa10.2:3:135246378:135278741:-1 gene:ENSSSCG00000008638 transcript:ENSSSCT00000009450 gene_biotype:protein_coding transcript_biotype:protein_coding	biological_regulation cellular_process establishment_of_localization localization metabolic_process negative_regulation_of_biological_process regulation_of_biological_process response_to_stimulus signaling single-organism_process	cell cell_part macromolecular_complex membrane-enclosed_lumen organelle organelle_part	binding catalytic_activity
ENSSSCP00000008561	pep:known_by_projection chromosome:Sscrofa10.2:3:41659587:41660822:1 gene:ENSSSCG00000008017 transcript:ENSSSCT00000008785 gene_biotype:protein_coding transcript_biotype:protein_coding	biological_regulation cellular_process death metabolic_process positive_regulation_of_biological_process regulation_of_biological_process	cell cell_part organelle	binding catalytic_activity
ENSSSCP00000006028	pep:known chromosome:Sscrofa10.2:1:302277902:302287920:-1 gene:ENSSSCG00000005627 transcript:ENSSSCT00000006187 gene_biotype:protein_coding transcript_biotype:protein_coding	biological_regulation cellular_process metabolic_process negative_regulation_of_biological_process regulation_of_biological_process	cell cell_part membrane	binding catalytic_activity
ENSSSCP00000015879	pep:known_by_projection chromosome:Sscrofa10.2:9:30329023:30388681:-1 gene:ENSSSCG00000014955 transcript:ENSSSCT00000016316 gene_biotype:protein_coding transcript_biotype:protein_coding	biological_regulation cell_proliferation cellular_component_organization_or_biogenesis cellular_process developmental_process metabolic_process multicellular_organismal_process negative_regulation_of_biological_process positive_regulation_of_biological_process regulation_of_biological_process reproduction reproductive_process response_to_stimulus single-organism_process	cell cell_part macromolecular_complex membrane-enclosed_lumen organelle organelle_part	binding catalytic_activity
ENSSSCP00000027960	pep:known chromosome:Sscrofa10.2:1:9475309:9487684:1 gene:ENSSSCG00000029876 transcript:ENSSSCT00000031745 gene_biotype:protein_coding transcript_biotype:protein_coding	biological_regulation cell_proliferation cellular_component_organization_or_biogenesis cellular_process death developmental_process immune_system_process metabolic_process multi-organism_process multicellular_organismal_process negative_regulation_of_biological_process positive_regulation_of_biological_process regulation_of_biological_process response_to_stimulus signaling single-organism_process	cell cell_part membrane membrane-enclosed_lumen nucleoid organelle organelle_part	antioxidant_activity binding catalytic_activity
ENSSSCP00000024164	pep:known chromosome:Sscrofa10.2:8:78937895:78939143:1 gene:ENSSSCG00000028901 transcript:ENSSSCT00000026548 gene_biotype:protein_coding transcript_biotype:protein_coding	biological_regulation cellular_component_organization_or_biogenesis cellular_process developmental_process establishment_of_localization growth localization multicellular_organismal_process regulation_of_biological_process response_to_stimulus signaling single-organism_process	cell cell_part extracellular_region extracellular_region_part macromolecular_complex membrane membrane_part membrane-enclosed_lumen organelle organelle_part	binding
ENSSSCP00000007962	pep:known chromosome:Sscrofa10.2:17:58793920:58817118:-1 gene:ENSSSCG00000007474 transcript:ENSSSCT00000008179 gene_biotype:protein_coding transcript_biotype:protein_coding	cellular_process metabolic_process	cell cell_part macromolecular_complex membrane membrane_part organelle organelle_part	binding catalytic_activity
ENSSSCP00000014752	pep:known_by_projection chromosome:Sscrofa10.2:2:60079150:60083113:1 gene:ENSSSCG00000013875 transcript:ENSSSCT00000015158 gene_biotype:protein_coding transcript_biotype:protein_coding	biological_regulation cellular_component_organization_or_biogenesis cellular_process establishment_of_localization localization metabolic_process regulation_of_biological_process	cell cell_part membrane membrane_part organelle organelle_part	binding
ENSSSCP00000017828	pep:known_by_projection chromosome:Sscrofa10.2:16:21478635:21519015:-1 gene:ENSSSCG00000016829 transcript:ENSSSCT00000018324 gene_biotype:protein_coding transcript_biotype:protein_coding	biological_regulation cellular_process metabolic_process positive_regulation_of_biological_process regulation_of_biological_process	cell cell_part membrane-enclosed_lumen organelle organelle_part	binding catalytic_activity
ENSSSCP00000011276	pep:known_by_projection chromosome:Sscrofa10.2:14:123335445:123354097:-1 gene:ENSSSCG00000010585 transcript:ENSSSCT00000011578 gene_biotype:protein_coding transcript_biotype:protein_coding	cellular_process developmental_process establishment_of_localization immune_system_process localization multicellular_organismal_process single-organism_process	cell cell_part macromolecular_complex organelle organelle_part	binding
ENSSSCP00000020271	pep:known_by_projection chromosome:Sscrofa10.2:6:25074671:25083203:-1 gene:ENSSSCG00000022457 transcript:ENSSSCT00000031848 gene_biotype:protein_coding transcript_biotype:protein_coding		cell cell_part organelle	binding
ENSSSCP00000023920	pep:known_by_projection chromosome:Sscrofa10.2:12:49785576:49803242:-1 gene:ENSSSCG00000021821 transcript:ENSSSCT00000027674 gene_biotype:protein_coding transcript_biotype:protein_coding	establishment_of_localization localization	cell cell_part macromolecular_complex membrane membrane_part membrane-enclosed_lumen organelle organelle_part	binding catalytic_activity
ENSSSCP00000016740	pep:known_by_projection chromosome:Sscrofa10.2:15:53434185:53445203:-1 gene:ENSSSCG00000015797 transcript:ENSSSCT00000017201 gene_biotype:protein_coding transcript_biotype:protein_coding		cell cell_part	binding
ENSSSCP00000014011	pep:known chromosome:Sscrofa10.2:2:12957679:12972235:-1 gene:ENSSSCG00000013181 transcript:ENSSSCT00000014401 gene_biotype:protein_coding transcript_biotype:protein_coding	biological_regulation cellular_process establishment_of_localization immune_system_process localization metabolic_process multicellular_organismal_process negative_regulation_of_biological_process positive_regulation_of_biological_process regulation_of_biological_process response_to_stimulus single-organism_process	cell cell_part extracellular_region extracellular_region_part membrane-enclosed_lumen organelle organelle_part	binding enzyme_regulator_activity
ENSSSCP00000004879	pep:known chromosome:Sscrofa10.2:1:110509117:110563187:1 gene:ENSSSCG00000004524 transcript:ENSSSCT00000004997 gene_biotype:protein_coding transcript_biotype:protein_coding	biological_regulation cell_proliferation cellular_component_organization_or_biogenesis cellular_process death developmental_process establishment_of_localization growth localization metabolic_process multicellular_organismal_process negative_regulation_of_biological_process positive_regulation_of_biological_process regulation_of_biological_process response_to_stimulus signaling single-organism_pr…	cell cell_part macromolecular_complex membrane-enclosed_lumen organelle organelle_part	binding molecular_transducer_activity nucleic_acid_binding_transcription_factor_activity protein_binding_transcription_factor_activity
ENSSSCP00000014132	pep:novel chromosome:Sscrofa10.2:2:28461885:28482436:1 gene:ENSSSCG00000013299 transcript:ENSSSCT00000014525 gene_biotype:protein_coding transcript_biotype:protein_coding	biological_regulation cellular_process death metabolic_process negative_regulation_of_biological_process regulation_of_biological_process	cell cell_part	binding catalytic_activity
ENSSSCP00000002974	pep:known_by_projection chromosome:Sscrofa10.2:6:16469802:16505285:-1 gene:ENSSSCG00000002756 transcript:ENSSSCT00000003053 gene_biotype:protein_coding transcript_biotype:protein_coding	cellular_process metabolic_process	cell cell_part membrane membrane_part organelle organelle_part	binding enzyme_regulator_activity
ENSSSCP00000007753	pep:known chromosome:Sscrofa10.2:17:43155401:43157544:1 gene:ENSSSCG00000007281 transcript:ENSSSCT00000007966 gene_biotype:protein_coding transcript_biotype:protein_coding	cellular_component_organization_or_biogenesis cellular_process metabolic_process response_to_stimulus	cell cell_part macromolecular_complex membrane organelle organelle_part	binding
ENSSSCP00000016329	pep:known_by_projection chromosome:Sscrofa10.2:9:108068516:108551541:1 gene:ENSSSCG00000015402 transcript:ENSSSCT00000016777 gene_biotype:protein_coding transcript_biotype:protein_coding	biological_regulation cellular_process establishment_of_localization localization regulation_of_biological_process	cell cell_part macromolecular_complex membrane membrane_part organelle	binding transporter_activity
ENSSSCP00000021929	pep:known_by_projection scaffold:Sscrofa10.2:GL896338.2:43698:47176:-1 gene:ENSSSCG00000027757 transcript:ENSSSCT00000028571 gene_biotype:protein_coding transcript_biotype:protein_coding	biological_regulation cellular_component_organization_or_biogenesis cellular_process death developmental_process metabolic_process positive_regulation_of_biological_process regulation_of_biological_process response_to_stimulus signaling single-organism_process	cell cell_part macromolecular_complex membrane membrane_part organelle organelle_part	binding
ENSSSCP00000013421	pep:known chromosome:Sscrofa10.2:X:113743301:113746206:-1 gene:ENSSSCG00000012623 transcript:ENSSSCT00000013802 gene_biotype:protein_coding transcript_biotype:protein_coding	biological_regulation cellular_process establishment_of_localization localization metabolic_process multi-organism_process regulation_of_biological_process reproduction reproductive_process signaling single-organism_process	cell cell_part macromolecular_complex membrane membrane_part membrane-enclosed_lumen nucleoid organelle organelle_part	binding transporter_activity
ENSSSCP00000009081	pep:known_by_projection chromosome:Sscrofa10.2:3:114305427:114419819:-1 gene:ENSSSCG00000008515 transcript:ENSSSCT00000009319 gene_biotype:protein_coding transcript_biotype:protein_coding	biological_regulation cellular_process regulation_of_biological_process	cell cell_part organelle	binding
ENSSSCP00000002853	pep:known_by_projection chromosome:Sscrofa10.2:6:923672:932461:1 gene:ENSSSCG00000002642 transcript:ENSSSCT00000002932 gene_biotype:protein_coding transcript_biotype:protein_coding	biological_adhesion biological_regulation cellular_component_organization_or_biogenesis cellular_process developmental_process positive_regulation_of_biological_process regulation_of_biological_process	cell cell_part membrane membrane_part synapse	binding
ENSSSCP00000001662	pep:known_by_projection chromosome:Sscrofa10.2:7:35451546:35466721:1 gene:ENSSSCG00000001531 transcript:ENSSSCT00000001706 gene_biotype:protein_coding transcript_biotype:protein_coding	biological_regulation cellular_component_organization_or_biogenesis cellular_process metabolic_process regulation_of_biological_process	cell cell_part macromolecular_complex membrane-enclosed_lumen organelle organelle_part	binding
ENSSSCP00000004896	pep:known_by_projection chromosome:Sscrofa10.2:1:117466662:117488052:-1 gene:ENSSSCG00000004541 transcript:ENSSSCT00000005016 gene_biotype:protein_coding transcript_biotype:protein_coding	biological_regulation cellular_component_organization_or_biogenesis cellular_process developmental_process immune_system_process metabolic_process multicellular_organismal_process regulation_of_biological_process response_to_stimulus single-organism_process	cell cell_part membrane organelle organelle_part	binding catalytic_activity
ENSSSCP00000018530	pep:known chromosome:Sscrofa10.2:12:22767554:22790202:1 gene:ENSSSCG00000029102 transcript:ENSSSCT00000019035 gene_biotype:protein_coding transcript_biotype:protein_coding	biological_regulation cellular_component_organization_or_biogenesis cellular_process metabolic_process positive_regulation_of_biological_process regulation_of_biological_process response_to_stimulus signaling single-organism_process	cell cell_part macromolecular_complex membrane-enclosed_lumen organelle organelle_part	binding catalytic_activity protein_binding_transcription_factor_activity receptor_activity
ENSSSCP00000009059	pep:known_by_projection chromosome:Sscrofa10.2:3:109397122:109422353:-1 gene:ENSSSCG00000008493 transcript:ENSSSCT00000009295 gene_biotype:protein_coding transcript_biotype:protein_coding	biological_regulation cellular_process metabolic_process regulation_of_biological_process	cell cell_part organelle	binding
ENSSSCP00000006566	pep:known_by_projection chromosome:Sscrofa10.2:4:61268304:61304788:1 gene:ENSSSCG00000006155 transcript:ENSSSCT00000006749 gene_biotype:protein_coding transcript_biotype:protein_coding	cellular_process metabolic_process	cell cell_part membrane-enclosed_lumen organelle organelle_part	binding
ENSSSCP00000006159	pep:known_by_projection chromosome:Sscrofa10.2:1:307475101:307507430:-1 gene:ENSSSCG00000005749 transcript:ENSSSCT00000006321 gene_biotype:protein_coding transcript_biotype:protein_coding	biological_regulation cellular_process metabolic_process regulation_of_biological_process	cell cell_part organelle	binding
ENSSSCP00000015228	pep:known_by_projection chromosome:Sscrofa10.2:2:143856230:143907415:1 gene:ENSSSCG00000014316 transcript:ENSSSCT00000015641 gene_biotype:protein_coding transcript_biotype:protein_coding	biological_adhesion biological_regulation cell_proliferation cellular_component_organization_or_biogenesis cellular_process developmental_process multicellular_organismal_process negative_regulation_of_biological_process regulation_of_biological_process response_to_stimulus single-organism_process	cell cell_part extracellular_matrix extracellular_region extracellular_region_part membrane	binding
ENSSSCP00000012625	pep:known_by_projection chromosome:Sscrofa10.2:13:143999920:144130883:1 gene:ENSSSCG00000011854 transcript:ENSSSCT00000012966 gene_biotype:protein_coding transcript_biotype:protein_coding		extracellular_region
ENSSSCP00000027253	pep:known_by_projection scaffold:Sscrofa10.2:GL892606.2:10218:17795:-1 gene:ENSSSCG00000028904 transcript:ENSSSCT00000025461 gene_biotype:protein_coding transcript_biotype:protein_coding	biological_regulation cellular_component_organization_or_biogenesis cellular_process metabolic_process negative_regulation_of_biological_process positive_regulation_of_biological_process regulation_of_biological_process response_to_stimulus	cell cell_part macromolecular_complex organelle organelle_part	binding
ENSSSCP00000009166	pep:known chromosome:Sscrofa10.2:3:125228051:125253622:1 gene:ENSSSCG00000008595 transcript:ENSSSCT00000009406 gene_biotype:protein_coding transcript_biotype:protein_coding	biological_regulation cellular_component_organization_or_biogenesis cellular_process developmental_process establishment_of_localization immune_system_process localization locomotion metabolic_process multi-organism_process multicellular_organismal_process positive_regulation_of_biological_process regulation_of_biological_process reproduction reproductive_process response_to_stimulus single-organ…	cell cell_part extracellular_region extracellular_region_part macromolecular_complex membrane membrane_part membrane-enclosed_lumen organelle organelle_part	binding transporter_activity
ENSSSCP00000020795	pep:known chromosome:Sscrofa10.2:12:41714010:41722647:-1 gene:ENSSSCG00000024770 transcript:ENSSSCT00000023206 gene_biotype:protein_coding transcript_biotype:protein_coding	cellular_process developmental_process immune_system_process metabolic_process multicellular_organismal_process reproduction reproductive_process response_to_stimulus single-organism_process	cell cell_part membrane membrane_part membrane-enclosed_lumen organelle organelle_part	binding catalytic_activity
ENSSSCP00000022694	pep:known chromosome:Sscrofa10.2:6:4391964:4405680:1 gene:ENSSSCG00000025959 transcript:ENSSSCT00000026434 gene_biotype:protein_coding transcript_biotype:protein_coding	biological_regulation cellular_process metabolic_process regulation_of_biological_process response_to_stimulus signaling single-organism_process	cell cell_part organelle	binding catalytic_activity
ENSSSCP00000020748	pep:known chromosome:Sscrofa10.2:1:292883160:292887958:-1 gene:ENSSSCG00000030054 transcript:ENSSSCT00000022255 gene_biotype:protein_coding transcript_biotype:protein_coding	biological_regulation cellular_component_organization_or_biogenesis cellular_process death developmental_process immune_system_process metabolic_process multi-organism_process multicellular_organismal_process negative_regulation_of_biological_process positive_regulation_of_biological_process regulation_of_biological_process response_to_stimulus signaling single-organism_process	cell cell_part macromolecular_complex membrane-enclosed_lumen organelle organelle_part	binding
ENSSSCP00000003698	pep:known_by_projection chromosome:Sscrofa10.2:6:65163743:65187263:-1 gene:ENSSSCG00000003412 transcript:ENSSSCT00000003785 gene_biotype:protein_coding transcript_biotype:protein_coding	biological_regulation cellular_component_organization_or_biogenesis cellular_process localization metabolic_process regulation_of_biological_process	cell cell_part macromolecular_complex membrane-enclosed_lumen organelle organelle_part	binding catalytic_activity
ENSSSCP00000015769	pep:known_by_projection chromosome:Sscrofa10.2:9:10372445:10397242:1 gene:ENSSSCG00000014850 transcript:ENSSSCT00000016202 gene_biotype:protein_coding transcript_biotype:protein_coding	biological_regulation cellular_process establishment_of_localization localization metabolic_process regulation_of_biological_process signaling single-organism_process	cell cell_part macromolecular_complex membrane membrane_part organelle organelle_part	catalytic_activity
ENSSSCP00000025972	pep:known_by_projection chromosome:Sscrofa10.2:2:8283018:8313748:1 gene:ENSSSCG00000026293 transcript:ENSSSCT00000023508 gene_biotype:protein_coding transcript_biotype:protein_coding	cellular_component_organization_or_biogenesis cellular_process establishment_of_localization localization	cell cell_part macromolecular_complex membrane membrane_part membrane-enclosed_lumen organelle organelle_part	binding
ENSSSCP00000013401	pep:known chromosome:Sscrofa10.2:X:112689763:112716224:1 gene:ENSSSCG00000012603 transcript:ENSSSCT00000013782 gene_biotype:protein_coding transcript_biotype:protein_coding	biological_regulation cellular_process metabolic_process positive_regulation_of_biological_process regulation_of_biological_process response_to_stimulus	cell cell_part macromolecular_complex organelle	binding
ENSSSCP00000003435	pep:known_by_projection chromosome:Sscrofa10.2:6:50258234:50275377:1 gene:ENSSSCG00000003168 transcript:ENSSSCT00000003518 gene_biotype:protein_coding transcript_biotype:protein_coding	metabolic_process		catalytic_activity
ENSSSCP00000009202	pep:known chromosome:Sscrofa10.2:3:134581676:134604304:-1 gene:ENSSSCG00000008633 transcript:ENSSSCT00000009445 gene_biotype:protein_coding transcript_biotype:protein_coding	biological_adhesion biological_regulation cellular_process metabolic_process multicellular_organismal_process positive_regulation_of_biological_process regulation_of_biological_process response_to_stimulus signaling single-organism_process	cell cell_part membrane membrane_part membrane-enclosed_lumen organelle organelle_part	binding catalytic_activity electron_carrier_activity
ENSSSCP00000007696	pep:known_by_projection chromosome:Sscrofa10.2:17:40078729:40117799:-1 gene:ENSSSCG00000007228 transcript:ENSSSCT00000007908 gene_biotype:protein_coding transcript_biotype:protein_coding	metabolic_process	cell cell_part membrane membrane_part organelle organelle_part	binding catalytic_activity
ENSSSCP00000018252	pep:known_by_projection chromosome:Sscrofa10.2:12:6362554:6373263:1 gene:ENSSSCG00000017227 transcript:ENSSSCT00000018754 gene_biotype:protein_coding transcript_biotype:protein_coding	cellular_process metabolic_process	cell cell_part membrane-enclosed_lumen organelle organelle_part	binding catalytic_activity
ENSSSCP00000012148	pep:known_by_projection chromosome:Sscrofa10.2:13:35759800:35791864:1 gene:ENSSSCG00000011395 transcript:ENSSSCT00000012473 gene_biotype:protein_coding transcript_biotype:protein_coding	biological_regulation cell_proliferation cellular_component_organization_or_biogenesis cellular_process death metabolic_process negative_regulation_of_biological_process positive_regulation_of_biological_process regulation_of_biological_process	cell cell_part macromolecular_complex membrane-enclosed_lumen organelle organelle_part	binding
ENSSSCP00000003489	pep:known_by_projection chromosome:Sscrofa10.2:6:51096700:51120970:1 gene:ENSSSCG00000003216 transcript:ENSSSCT00000003572 gene_biotype:protein_coding transcript_biotype:protein_coding	biological_regulation cellular_component_organization_or_biogenesis cellular_process metabolic_process regulation_of_biological_process response_to_stimulus	cell cell_part macromolecular_complex membrane-enclosed_lumen organelle organelle_part	binding catalytic_activity
ENSSSCP00000028087	pep:known_by_projection chromosome:Sscrofa10.2:12:1163225:1166027:1 gene:ENSSSCG00000028355 transcript:ENSSSCT00000025260 gene_biotype:protein_coding transcript_biotype:protein_coding	biological_regulation cellular_component_organization_or_biogenesis cellular_process developmental_process locomotion metabolic_process multicellular_organismal_process response_to_stimulus single-organism_process	cell cell_part macromolecular_complex membrane-enclosed_lumen organelle organelle_part synapse synapse_part	binding structural_molecule_activity
ENSSSCP00000017239	pep:known chromosome:Sscrofa10.2:15:145524631:145555101:1 gene:ENSSSCG00000016272 transcript:ENSSSCT00000017720 gene_biotype:protein_coding transcript_biotype:protein_coding	biological_regulation metabolic_process regulation_of_biological_process	cell cell_part macromolecular_complex	enzyme_regulator_activity
ENSSSCP00000001420	pep:known chromosome:Sscrofa10.2:7:26795832:26813600:1 gene:ENSSSCG00000001346 transcript:ENSSSCT00000001462 gene_biotype:protein_coding transcript_biotype:protein_coding	biological_regulation cellular_component_organization_or_biogenesis cellular_process metabolic_process positive_regulation_of_biological_process regulation_of_biological_process response_to_stimulus	cell cell_part macromolecular_complex membrane-enclosed_lumen organelle organelle_part	binding catalytic_activity translation_regulator_activity
ENSSSCP00000007105	pep:known_by_projection chromosome:Sscrofa10.2:4:108607418:108633053:-1 gene:ENSSSCG00000006663 transcript:ENSSSCT00000007300 gene_biotype:protein_coding transcript_biotype:protein_coding	biological_regulation cellular_process metabolic_process negative_regulation_of_biological_process regulation_of_biological_process response_to_stimulus signaling single-organism_process	cell cell_part organelle	binding catalytic_activity
ENSSSCP00000003817	pep:known chromosome:Sscrofa10.2:6:73962559:73972414:-1 gene:ENSSSCG00000003517 transcript:ENSSSCT00000003907 gene_biotype:protein_coding transcript_biotype:protein_coding	cellular_process developmental_process metabolic_process multicellular_organismal_process single-organism_process	cell cell_part extracellular_matrix extracellular_matrix_part extracellular_region extracellular_region_part membrane membrane-enclosed_lumen organelle organelle_part	binding
ENSSSCP00000008680	pep:known chromosome:Sscrofa10.2:3:49095977:49102268:1 gene:ENSSSCG00000008129 transcript:ENSSSCT00000008906 gene_biotype:protein_coding transcript_biotype:protein_coding	cellular_component_organization_or_biogenesis cellular_process metabolic_process	cell cell_part macromolecular_complex membrane-enclosed_lumen organelle organelle_part	binding catalytic_activity
ENSSSCP00000011471	pep:known_by_projection chromosome:Sscrofa10.2:14:152345602:152358923:-1 gene:ENSSSCG00000010761 transcript:ENSSSCT00000011773 gene_biotype:protein_coding transcript_biotype:protein_coding	cellular_process metabolic_process		binding catalytic_activity
ENSSSCP00000021299	pep:known chromosome:Sscrofa10.2:2:8265773:8273083:1 gene:ENSSSCG00000022404 transcript:ENSSSCT00000028449 gene_biotype:protein_coding transcript_biotype:protein_coding	biological_regulation cellular_process establishment_of_localization growth immune_system_process localization locomotion multicellular_organismal_process response_to_stimulus single-organism_process	cell cell_part membrane membrane_part	binding transporter_activity
ENSSSCP00000006893	pep:known_by_projection chromosome:Sscrofa10.2:4:101912900:101923492:1 gene:ENSSSCG00000006468 transcript:ENSSSCT00000007085 gene_biotype:protein_coding transcript_biotype:protein_coding	biological_regulation cell_proliferation cellular_process metabolic_process positive_regulation_of_biological_process regulation_of_biological_process response_to_stimulus signaling single-organism_process	cell cell_part extracellular_region extracellular_region_part membrane-enclosed_lumen organelle organelle_part	binding
ENSSSCP00000019941	pep:known chromosome:Sscrofa10.2:10:71747464:71761223:1 gene:ENSSSCG00000028982 transcript:ENSSSCT00000028251 gene_biotype:protein_coding transcript_biotype:protein_coding >ENSSSCP00000027884 pep:known chromosome:Sscrofa10.2:10:72009227:72022986:1 g			catalytic_activity
ENSSSCP00000021701	pep:known_by_projection scaffold:Sscrofa10.2:GL896426.1:498:4015:1 gene:ENSSSCG00000024390 transcript:ENSSSCT00000031649 gene_biotype:protein_coding transcript_biotype:protein_coding	cellular_process metabolic_process	cell cell_part macromolecular_complex organelle	catalytic_activity
ENSSSCP00000022090	pep:known_by_projection chromosome:Sscrofa10.2:8:20436461:20540775:1 gene:ENSSSCG00000022155 transcript:ENSSSCT00000023054 gene_biotype:protein_coding transcript_biotype:protein_coding	biological_regulation cellular_component_organization_or_biogenesis cellular_process developmental_process metabolic_process multicellular_organismal_process negative_regulation_of_biological_process positive_regulation_of_biological_process regulation_of_biological_process response_to_stimulus signaling single-organism_process	cell cell_part macromolecular_complex membrane-enclosed_lumen organelle organelle_part	binding catalytic_activity nucleic_acid_binding_transcription_factor_activity
ENSSSCP00000013837	pep:known_by_projection chromosome:Sscrofa10.2:2:6275115:6287159:-1 gene:ENSSSCG00000013012 transcript:ENSSSCT00000014223 gene_biotype:protein_coding transcript_biotype:protein_coding	cellular_process establishment_of_localization localization	cell cell_part membrane membrane-enclosed_lumen organelle organelle_part	binding transporter_activity
ENSSSCP00000013158	pep:known chromosome:Sscrofa10.2:X:58894678:58976654:1 gene:ENSSSCG00000012363 transcript:ENSSSCT00000013520 gene_biotype:protein_coding transcript_biotype:protein_coding	biological_regulation cellular_process establishment_of_localization localization metabolic_process	cell cell_part membrane membrane_part	binding catalytic_activity
ENSSSCP00000029553	pep:known chromosome:Sscrofa10.2:4:105122505:105125378:1 gene:ENSSSCG00000006592 transcript:ENSSSCT00000035569 gene_biotype:protein_coding transcript_biotype:protein_coding >ENSSSCP00000007027 pep:known chromosome:Sscrofa10.2:4:105123735:105125331:1		cell cell_part extracellular_region	binding
ENSSSCP00000009124	pep:known_by_projection chromosome:Sscrofa10.2:3:119068661:119079526:-1 gene:ENSSSCG00000008559 transcript:ENSSSCT00000009364 gene_biotype:protein_coding transcript_biotype:protein_coding		membrane membrane_part
ENSSSCP00000014419	pep:known_by_projection chromosome:Sscrofa10.2:2:72178532:72198704:-1 gene:ENSSSCG00000013568 transcript:ENSSSCT00000014820 gene_biotype:protein_coding transcript_biotype:protein_coding	biological_regulation cellular_component_organization_or_biogenesis cellular_process developmental_process regulation_of_biological_process response_to_stimulus signaling single-organism_process	cell cell_junction cell_part membrane	enzyme_regulator_activity
ENSSSCP00000024521	pep:known_by_projection chromosome:Sscrofa10.2:8:42399487:42441051:1 gene:ENSSSCG00000026218 transcript:ENSSSCT00000026308 gene_biotype:protein_coding transcript_biotype:protein_coding		cell cell_part membrane-enclosed_lumen organelle organelle_part
ENSSSCP00000023234	pep:known chromosome:Sscrofa10.2:3:130152347:130217708:-1 gene:ENSSSCG00000022836 transcript:ENSSSCT00000026319 gene_biotype:protein_coding transcript_biotype:protein_coding	biological_regulation cellular_process developmental_process metabolic_process multi-organism_process multicellular_organismal_process regulation_of_biological_process response_to_stimulus single-organism_process	cell cell_part macromolecular_complex membrane-enclosed_lumen organelle organelle_part	binding catalytic_activity protein_binding_transcription_factor_activity
ENSSSCP00000003457	pep:known_by_projection chromosome:Sscrofa10.2:6:50318835:50328168:1 gene:ENSSSCG00000003187 transcript:ENSSSCT00000003540 gene_biotype:protein_coding transcript_biotype:protein_coding	immune_system_process response_to_stimulus	cell cell_part macromolecular_complex membrane membrane_part
ENSSSCP00000018832	pep:known chromosome:Sscrofa10.2:12:46891455:46925041:1 gene:ENSSSCG00000017773 transcript:ENSSSCT00000019345 gene_biotype:protein_coding transcript_biotype:protein_coding	biological_regulation cellular_component_organization_or_biogenesis cellular_process metabolic_process multi-organism_process regulation_of_biological_process reproduction reproductive_process	cell cell_part organelle	binding catalytic_activity nucleic_acid_binding_transcription_factor_activity
ENSSSCP00000002226	pep:known chromosome:Sscrofa10.2:7:81330049:81337082:1 gene:ENSSSCG00000002036 transcript:ENSSSCT00000002278 gene_biotype:protein_coding transcript_biotype:protein_coding	biological_regulation cellular_process death developmental_process immune_system_process metabolic_process multi-organism_process multicellular_organismal_process negative_regulation_of_biological_process positive_regulation_of_biological_process regulation_of_biological_process reproduction reproductive_process response_to_stimulus signaling single-organism_process	cell cell_part macromolecular_complex membrane-enclosed_lumen organelle organelle_part	binding catalytic_activity
ENSSSCP00000015012	pep:known chromosome:Sscrofa10.2:2:90502275:90549368:1 gene:ENSSSCG00000014117 transcript:ENSSSCT00000015421 gene_biotype:protein_coding transcript_biotype:protein_coding	biological_adhesion biological_regulation cell_proliferation cellular_component_organization_or_biogenesis cellular_process developmental_process immune_system_process localization locomotion metabolic_process multicellular_organismal_process negative_regulation_of_biological_process positive_regulation_of_biological_process regulation_of_biological_process response_to_stimulus single-organism_pr…	extracellular_matrix extracellular_matrix_part extracellular_region extracellular_region_part synapse	binding
ENSSSCP00000003939	pep:known_by_projection chromosome:Sscrofa10.2:6:85528199:85534297:1 gene:ENSSSCG00000003634 transcript:ENSSSCT00000004030 gene_biotype:protein_coding transcript_biotype:protein_coding		cell cell_part membrane-enclosed_lumen organelle organelle_part	binding catalytic_activity
ENSSSCP00000016876	pep:known_by_projection chromosome:Sscrofa10.2:15:84462604:84474873:-1 gene:ENSSSCG00000015924 transcript:ENSSSCT00000017340 gene_biotype:protein_coding transcript_biotype:protein_coding	biological_regulation cellular_component_organization_or_biogenesis cellular_process establishment_of_localization localization metabolic_process regulation_of_biological_process signaling single-organism_process	cell cell_part macromolecular_complex membrane membrane_part organelle organelle_part	binding catalytic_activity
ENSSSCP00000023565	pep:known_by_projection chromosome:Sscrofa10.2:3:40478779:40483333:-1 gene:ENSSSCG00000029375 transcript:ENSSSCT00000022550 gene_biotype:protein_coding transcript_biotype:protein_coding	biological_regulation cellular_process metabolic_process regulation_of_biological_process	cell cell_part organelle	binding
ENSSSCP00000009082	pep:known_by_projection chromosome:Sscrofa10.2:3:114427338:114440320:-1 gene:ENSSSCG00000008516 transcript:ENSSSCT00000009320 gene_biotype:protein_coding transcript_biotype:protein_coding	biological_regulation cellular_component_organization_or_biogenesis cellular_process establishment_of_localization localization metabolic_process regulation_of_biological_process	cell cell_part macromolecular_complex membrane-enclosed_lumen organelle organelle_part	binding
ENSSSCP00000011634	pep:known_by_projection chromosome:Sscrofa10.2:10:27513283:27515895:-1 gene:ENSSSCG00000010911 transcript:ENSSSCT00000011941 gene_biotype:protein_coding transcript_biotype:protein_coding	biological_regulation cellular_process metabolic_process negative_regulation_of_biological_process positive_regulation_of_biological_process regulation_of_biological_process	cell cell_part organelle	binding nucleic_acid_binding_transcription_factor_activity
ENSSSCP00000007061	pep:known_by_projection chromosome:Sscrofa10.2:4:106925462:107034070:1 gene:ENSSSCG00000006622 transcript:ENSSSCT00000007256 gene_biotype:protein_coding transcript_biotype:protein_coding	cellular_component_organization_or_biogenesis cellular_process	cell cell_part membrane-enclosed_lumen organelle organelle_part	binding
ENSSSCP00000020171	pep:known_by_projection chromosome:Sscrofa10.2:17:15127107:15132926:-1 gene:ENSSSCG00000030642 transcript:ENSSSCT00000032581 gene_biotype:protein_coding transcript_biotype:protein_coding	biological_regulation cell_proliferation cellular_component_organization_or_biogenesis cellular_process developmental_process metabolic_process multicellular_organismal_process negative_regulation_of_biological_process regulation_of_biological_process response_to_stimulus signaling single-organism_process	cell cell_part macromolecular_complex membrane-enclosed_lumen organelle organelle_part	binding catalytic_activity enzyme_regulator_activity
ENSSSCP00000011592	pep:known chromosome:Sscrofa10.2:10:19583685:19606684:-1 gene:ENSSSCG00000010874 transcript:ENSSSCT00000011896 gene_biotype:protein_coding transcript_biotype:protein_coding	cellular_process immune_system_process metabolic_process	cell cell_part membrane	binding catalytic_activity
ENSSSCP00000016504	pep:known chromosome:Sscrofa10.2:9:138455696:138618213:-1 gene:ENSSSCG00000015567 transcript:ENSSSCT00000016958 gene_biotype:protein_coding transcript_biotype:protein_coding	biological_regulation cellular_process metabolic_process negative_regulation_of_biological_process positive_regulation_of_biological_process regulation_of_biological_process response_to_stimulus	cell cell_part membrane membrane-enclosed_lumen organelle organelle_part	binding
ENSSSCP00000018747	pep:known_by_projection chromosome:Sscrofa10.2:12:40078731:40180475:1 gene:ENSSSCG00000017693 transcript:ENSSSCT00000019257 gene_biotype:protein_coding transcript_biotype:protein_coding	biological_regulation cellular_process metabolic_process negative_regulation_of_biological_process positive_regulation_of_biological_process regulation_of_biological_process response_to_stimulus signaling single-organism_process	cell cell_junction cell_part membrane-enclosed_lumen organelle organelle_part	binding nucleic_acid_binding_transcription_factor_activity
ENSSSCP00000021723	pep:known_by_projection chromosome:Sscrofa10.2:6:72148250:72162252:1 gene:ENSSSCG00000025244 transcript:ENSSSCT00000022739 gene_biotype:protein_coding transcript_biotype:protein_coding	biological_regulation cellular_process multicellular_organismal_process regulation_of_biological_process response_to_stimulus signaling single-organism_process	cell cell_part membrane membrane_part	binding molecular_transducer_activity receptor_activity
ENSSSCP00000018569	pep:known_by_projection chromosome:Sscrofa10.2:12:23968530:23972991:-1 gene:ENSSSCG00000017521 transcript:ENSSSCT00000019075 gene_biotype:protein_coding transcript_biotype:protein_coding	metabolic_process		catalytic_activity
ENSSSCP00000016048	pep:known chromosome:Sscrofa10.2:9:52086275:52089736:1 gene:ENSSSCG00000015125 transcript:ENSSSCT00000016491 gene_biotype:protein_coding transcript_biotype:protein_coding	biological_adhesion biological_regulation cellular_component_organization_or_biogenesis cellular_process developmental_process establishment_of_localization immune_system_process localization locomotion multi-organism_process multicellular_organismal_process regulation_of_biological_process reproduction reproductive_process response_to_stimulus signaling single-organism_process	cell cell_junction cell_part extracellular_region macromolecular_complex membrane membrane_part synapse	binding molecular_transducer_activity receptor_activity
ENSSSCP00000022084	pep:known chromosome:Sscrofa10.2:4:51490309:51504917:-1 gene:ENSSSCG00000024096 transcript:ENSSSCT00000026840 gene_biotype:protein_coding transcript_biotype:protein_coding	biological_regulation cell_proliferation cellular_process death developmental_process immune_system_process metabolic_process multi-organism_process multicellular_organismal_process positive_regulation_of_biological_process regulation_of_biological_process response_to_stimulus signaling single-organism_process	cell cell_part	binding catalytic_activity molecular_transducer_activity
ENSSSCP00000003539	pep:known_by_projection chromosome:Sscrofa10.2:6:53206454:53223952:1 gene:ENSSSCG00000003263 transcript:ENSSSCT00000003624 gene_biotype:protein_coding transcript_biotype:protein_coding	cellular_component_organization_or_biogenesis cellular_process metabolic_process	cell cell_part macromolecular_complex membrane-enclosed_lumen organelle organelle_part	binding
ENSSSCP00000027120	pep:known_by_projection chromosome:Sscrofa10.2:3:61449509:61488277:1 gene:ENSSSCG00000024564 transcript:ENSSSCT00000030815 gene_biotype:protein_coding transcript_biotype:protein_coding	biological_regulation cellular_process	cell cell_part membrane membrane_part organelle organelle_part	binding
ENSSSCP00000013829	pep:known_by_projection chromosome:Sscrofa10.2:2:6208815:6213504:-1 gene:ENSSSCG00000013004 transcript:ENSSSCT00000014215 gene_biotype:protein_coding transcript_biotype:protein_coding	metabolic_process	cell cell_part membrane membrane_part organelle organelle_part	catalytic_activity
ENSSSCP00000004304	pep:known chromosome:Sscrofa10.2:6:157479913:157721955:-1 gene:ENSSSCG00000003983 transcript:ENSSSCT00000004405 gene_biotype:protein_coding transcript_biotype:protein_coding	biological_adhesion biological_regulation cellular_component_organization_or_biogenesis cellular_process growth metabolic_process positive_regulation_of_biological_process regulation_of_biological_process response_to_stimulus signaling single-organism_process	cell cell_part extracellular_matrix extracellular_matrix_part extracellular_region extracellular_region_part macromolecular_complex membrane-enclosed_lumen organelle organelle_part	binding enzyme_regulator_activity molecular_transducer_activity nucleic_acid_binding_transcription_factor_activity receptor_activity
ENSSSCP00000016632	pep:known_by_projection chromosome:Sscrofa10.2:15:18554535:18589911:-1 gene:ENSSSCG00000015690 transcript:ENSSSCT00000017090 gene_biotype:protein_coding transcript_biotype:protein_coding		cell cell_part membrane-enclosed_lumen organelle organelle_part	binding
ENSSSCP00000010339	pep:known chromosome:Sscrofa10.2:14:13726698:13790416:-1 gene:ENSSSCG00000009681 transcript:ENSSSCT00000010615 gene_biotype:protein_coding transcript_biotype:protein_coding	cellular_process metabolic_process	cell cell_part macromolecular_complex membrane-enclosed_lumen organelle organelle_part	binding
ENSSSCP00000020008	pep:known_by_projection chromosome:Sscrofa10.2:13:24826388:24847862:1 gene:ENSSSCG00000027550 transcript:ENSSSCT00000024067 gene_biotype:protein_coding transcript_biotype:protein_coding	biological_regulation cell_proliferation cellular_process developmental_process metabolic_process multicellular_organismal_process regulation_of_biological_process response_to_stimulus signaling single-organism_process	cell cell_part	binding catalytic_activity molecular_transducer_activity
ENSSSCP00000026990	pep:novel chromosome:Sscrofa10.2:X:4016053:4053447:-1 gene:ENSSSCG00000023172 transcript:ENSSSCT00000031077 gene_biotype:protein_coding transcript_biotype:protein_coding	cellular_process metabolic_process		binding catalytic_activity
ENSSSCP00000020951	pep:known_by_projection scaffold:Sscrofa10.2:GL894574.1:59737:66674:-1 gene:ENSSSCG00000028879 transcript:ENSSSCT00000030873 gene_biotype:protein_coding transcript_biotype:protein_coding	biological_regulation cellular_component_organization_or_biogenesis cellular_process developmental_process localization metabolic_process multicellular_organismal_process single-organism_process	cell cell_part membrane membrane_part organelle organelle_part	binding catalytic_activity
ENSSSCP00000012152	pep:known chromosome:Sscrofa10.2:13:35891302:35911741:1 gene:ENSSSCG00000011399 transcript:ENSSSCT00000012477 gene_biotype:protein_coding transcript_biotype:protein_coding	biological_regulation cell_proliferation cellular_process metabolic_process multicellular_organismal_process negative_regulation_of_biological_process positive_regulation_of_biological_process regulation_of_biological_process response_to_stimulus signaling single-organism_process	cell cell_part macromolecular_complex membrane membrane_part organelle organelle_part	binding catalytic_activity molecular_transducer_activity
ENSSSCP00000023240	pep:known_by_projection scaffold:Sscrofa10.2:GL895985.1:10613:14317:1 gene:ENSSSCG00000026124 transcript:ENSSSCT00000029895 gene_biotype:protein_coding transcript_biotype:protein_coding	biological_adhesion cellular_process metabolic_process	cell cell_part	binding catalytic_activity electron_carrier_activity
ENSSSCP00000002211	pep:known_by_projection chromosome:Sscrofa10.2:7:80984360:80988312:1 gene:ENSSSCG00000002023 transcript:ENSSSCT00000002263 gene_biotype:protein_coding transcript_biotype:protein_coding	biological_regulation cellular_process establishment_of_localization localization metabolic_process multi-organism_process multicellular_organismal_process regulation_of_biological_process reproduction reproductive_process single-organism_process	cell cell_part macromolecular_complex membrane-enclosed_lumen organelle organelle_part	binding
ENSSSCP00000001451	pep:known chromosome:Sscrofa10.2:7:26772313:26782539:-1 gene:ENSSSCG00000001372 transcript:ENSSSCT00000001493 gene_biotype:protein_coding transcript_biotype:protein_coding	biological_regulation cellular_component_organization_or_biogenesis cellular_process immune_system_process metabolic_process regulation_of_biological_process response_to_stimulus signaling single-organism_process	cell cell_part extracellular_region extracellular_region_part	binding catalytic_activity structural_molecule_activity
ENSSSCP00000012575	pep:known_by_projection chromosome:Sscrofa10.2:13:133979655:133994801:-1 gene:ENSSSCG00000011804 transcript:ENSSSCT00000012916 gene_biotype:protein_coding transcript_biotype:protein_coding	biological_regulation cellular_component_organization_or_biogenesis cellular_process metabolic_process negative_regulation_of_biological_process regulation_of_biological_process response_to_stimulus signaling single-organism_process	cell cell_part macromolecular_complex membrane-enclosed_lumen organelle organelle_part	binding catalytic_activity
ENSSSCP00000004854	pep:known_by_projection chromosome:Sscrofa10.2:1:105944301:105955798:1 gene:ENSSSCG00000004499 transcript:ENSSSCT00000004971 gene_biotype:protein_coding transcript_biotype:protein_coding	biological_regulation cell_proliferation cellular_process developmental_process establishment_of_localization localization metabolic_process multicellular_organismal_process negative_regulation_of_biological_process regulation_of_biological_process single-organism_process	cell cell_part macromolecular_complex membrane membrane_part membrane-enclosed_lumen organelle organelle_part	binding catalytic_activity transporter_activity
ENSSSCP00000008781	pep:known chromosome:Sscrofa10.2:3:61491230:61529596:-1 gene:ENSSSCG00000008225 transcript:ENSSSCT00000009007 gene_biotype:protein_coding transcript_biotype:protein_coding	cellular_component_organization_or_biogenesis cellular_process metabolic_process	cell cell_part organelle	binding
ENSSSCP00000017178	pep:known_by_projection chromosome:Sscrofa10.2:15:134325130:134328954:-1 gene:ENSSSCG00000016215 transcript:ENSSSCT00000017656 gene_biotype:protein_coding transcript_biotype:protein_coding	biological_regulation cellular_component_organization_or_biogenesis cellular_process establishment_of_localization localization metabolic_process multicellular_organismal_process response_to_stimulus single-organism_process	cell cell_part extracellular_region macromolecular_complex organelle organelle_part	binding catalytic_activity structural_molecule_activity
ENSSSCP00000013565	pep:known chromosome:Sscrofa10.2:X:141376791:141392555:1 gene:ENSSSCG00000012758 transcript:ENSSSCT00000013948 gene_biotype:protein_coding transcript_biotype:protein_coding	biological_regulation cellular_process developmental_process metabolic_process multicellular_organismal_process regulation_of_biological_process response_to_stimulus signaling single-organism_process	cell cell_part membrane membrane_part organelle organelle_part	binding catalytic_activity
ENSSSCP00000018863	pep:known_by_projection chromosome:Sscrofa10.2:12:48950852:49020532:-1 gene:ENSSSCG00000017804 transcript:ENSSSCT00000019377 gene_biotype:protein_coding transcript_biotype:protein_coding	biological_regulation cellular_component_organization_or_biogenesis cellular_process developmental_process establishment_of_localization immune_system_process localization locomotion metabolic_process multi-organism_process multicellular_organismal_process negative_regulation_of_biological_process positive_regulation_of_biological_process regulation_of_biological_process response_to_stimulus sign…	cell cell_part membrane	binding enzyme_regulator_activity
ENSSSCP00000010179	pep:known chromosome:Sscrofa10.2:11:78386636:78500067:-1 gene:ENSSSCG00000009532 transcript:ENSSSCT00000010450 gene_biotype:protein_coding transcript_biotype:protein_coding		cell cell_part membrane-enclosed_lumen organelle organelle_part
ENSSSCP00000022215	pep:known_by_projection scaffold:Sscrofa10.2:GL895036.1:5338:7983:1 gene:ENSSSCG00000020754 transcript:ENSSSCT00000024544 gene_biotype:protein_coding transcript_biotype:protein_coding	cellular_process	cell cell_part macromolecular_complex membrane-enclosed_lumen organelle organelle_part
ENSSSCP00000017835	pep:known_by_projection chromosome:Sscrofa10.2:16:22523649:22574196:-1 gene:ENSSSCG00000016836 transcript:ENSSSCT00000018331 gene_biotype:protein_coding transcript_biotype:protein_coding		cell cell_part organelle	catalytic_activity
ENSSSCP00000018703	pep:novel chromosome:Sscrofa10.2:12:36453594:36477667:1 gene:ENSSSCG00000017647 transcript:ENSSSCT00000019211 gene_biotype:protein_coding transcript_biotype:protein_coding	biological_regulation cellular_component_organization_or_biogenesis cellular_process metabolic_process negative_regulation_of_biological_process positive_regulation_of_biological_process regulation_of_biological_process response_to_stimulus	cell cell_part macromolecular_complex membrane-enclosed_lumen organelle organelle_part	binding catalytic_activity
ENSSSCP00000008528	pep:known_by_projection chromosome:Sscrofa10.2:3:41124103:41132446:1 gene:ENSSSCG00000007987 transcript:ENSSSCT00000008752 gene_biotype:protein_coding transcript_biotype:protein_coding	cellular_process metabolic_process	cell cell_part organelle	binding catalytic_activity
ENSSSCP00000002743	pep:known_by_projection chromosome:Sscrofa10.2:7:129758772:129761205:1 gene:ENSSSCG00000002535 transcript:ENSSSCT00000002815 gene_biotype:protein_coding transcript_biotype:protein_coding	biological_regulation cellular_component_organization_or_biogenesis cellular_process developmental_process establishment_of_localization localization locomotion metabolic_process multicellular_organismal_process positive_regulation_of_biological_process regulation_of_biological_process response_to_stimulus signaling single-organism_process	cell cell_part membrane organelle	binding catalytic_activity enzyme_regulator_activity
ENSSSCP00000011024	pep:known_by_projection chromosome:Sscrofa10.2:14:88716155:88733507:-1 gene:ENSSSCG00000010337 transcript:ENSSSCT00000011316 gene_biotype:protein_coding transcript_biotype:protein_coding	cellular_component_organization_or_biogenesis cellular_process metabolic_process response_to_stimulus	cell cell_part	binding catalytic_activity
ENSSSCP00000009366	pep:known_by_projection chromosome:Sscrofa10.2:8:32171423:32250851:-1 gene:ENSSSCG00000008788 transcript:ENSSSCT00000009614 gene_biotype:protein_coding transcript_biotype:protein_coding	biological_regulation cellular_component_organization_or_biogenesis cellular_process establishment_of_localization localization metabolic_process regulation_of_biological_process response_to_stimulus	cell cell_part macromolecular_complex membrane membrane_part membrane-enclosed_lumen organelle organelle_part	binding catalytic_activity enzyme_regulator_activity transporter_activity
ENSSSCP00000007206	pep:known chromosome:Sscrofa10.2:4:116180381:116190995:1 gene:ENSSSCG00000006756 transcript:ENSSSCT00000007401 gene_biotype:protein_coding transcript_biotype:protein_coding	cellular_process metabolic_process	cell cell_part macromolecular_complex membrane-enclosed_lumen organelle organelle_part	binding
ENSSSCP00000010624	pep:known_by_projection chromosome:Sscrofa10.2:14:45904813:45909593:1 gene:ENSSSCG00000009954 transcript:ENSSSCT00000010909 gene_biotype:protein_coding transcript_biotype:protein_coding			structural_molecule_activity
ENSSSCP00000019431	pep:known_by_projection chromosome:Sscrofa10.2:2:139856392:139885838:-1 gene:ENSSSCG00000020915 transcript:ENSSSCT00000031122 gene_biotype:protein_coding transcript_biotype:protein_coding	cellular_process metabolic_process	cell cell_part membrane-enclosed_lumen organelle organelle_part	binding catalytic_activity electron_carrier_activity
ENSSSCP00000014364	pep:known chromosome:Sscrofa10.2:2:74678784:74711249:-1 gene:ENSSSCG00000013517 transcript:ENSSSCT00000014764 gene_biotype:protein_coding transcript_biotype:protein_coding	biological_regulation cell_proliferation cellular_component_organization_or_biogenesis cellular_process metabolic_process positive_regulation_of_biological_process regulation_of_biological_process response_to_stimulus	cell cell_part membrane-enclosed_lumen organelle organelle_part	binding catalytic_activity nucleic_acid_binding_transcription_factor_activity
ENSSSCP00000027165	pep:known_by_projection scaffold:Sscrofa10.2:GL895345.1:58:843:-1 gene:ENSSSCG00000029362 transcript:ENSSSCT00000030728 gene_biotype:protein_coding transcript_biotype:protein_coding	cellular_component_organization_or_biogenesis cellular_process establishment_of_localization localization	cell cell_part membrane organelle organelle_part	binding
ENSSSCP00000004391	pep:known_by_projection chromosome:Sscrofa10.2:1:11849147:11894228:1 gene:ENSSSCG00000004064 transcript:ENSSSCT00000004493 gene_biotype:protein_coding transcript_biotype:protein_coding	biological_regulation cellular_component_organization_or_biogenesis cellular_process developmental_process metabolic_process multicellular_organismal_process positive_regulation_of_biological_process regulation_of_biological_process single-organism_process	cell cell_part macromolecular_complex membrane-enclosed_lumen organelle organelle_part	binding protein_binding_transcription_factor_activity
ENSSSCP00000006580	pep:known_by_projection chromosome:Sscrofa10.2:4:64863417:65030338:-1 gene:ENSSSCG00000006169 transcript:ENSSSCT00000006763 gene_biotype:protein_coding transcript_biotype:protein_coding	cellular_process metabolic_process	cell cell_part organelle	binding nucleic_acid_binding_transcription_factor_activity
ENSSSCP00000001873	pep:known chromosome:Sscrofa10.2:7:47585615:47666874:1 gene:ENSSSCG00000001718 transcript:ENSSSCT00000001920 gene_biotype:protein_coding transcript_biotype:protein_coding	cellular_process metabolic_process multicellular_organismal_process response_to_stimulus single-organism_process	cell cell_part membrane membrane_part organelle organelle_part	binding catalytic_activity electron_carrier_activity
ENSSSCP00000005416	pep:known_by_projection chromosome:Sscrofa10.2:1:202599689:202625517:1 gene:ENSSSCG00000005038 transcript:ENSSSCT00000005554 gene_biotype:protein_coding transcript_biotype:protein_coding	biological_regulation cellular_process death developmental_process immune_system_process metabolic_process multi-organism_process multicellular_organismal_process negative_regulation_of_biological_process positive_regulation_of_biological_process regulation_of_biological_process response_to_stimulus signaling single-organism_process	cell cell_part macromolecular_complex membrane-enclosed_lumen organelle organelle_part	binding catalytic_activity
ENSSSCP00000000667	pep:known chromosome:Sscrofa10.2:5:64150383:64158555:1 gene:ENSSSCG00000000635 transcript:ENSSSCT00000000682 gene_biotype:protein_coding transcript_biotype:protein_coding	biological_regulation cellular_process establishment_of_localization localization metabolic_process multicellular_organismal_process regulation_of_biological_process reproduction reproductive_process single-organism_process	cell cell_part macromolecular_complex membrane-enclosed_lumen organelle organelle_part	binding
ENSSSCP00000008857	pep:known chromosome:Sscrofa10.2:3:72437844:72445204:1 gene:ENSSSCG00000008297 transcript:ENSSSCT00000009086 gene_biotype:protein_coding transcript_biotype:protein_coding	metabolic_process	cell cell_part organelle	binding
ENSSSCP00000028057	pep:known_by_projection chromosome:Sscrofa10.2:9:40006179:40106982:-1 gene:ENSSSCG00000028201 transcript:ENSSSCT00000026318 gene_biotype:protein_coding transcript_biotype:protein_coding			catalytic_activity
ENSSSCP00000019442	pep:known_by_projection scaffold:Sscrofa10.2:GL895865.1:35227:45106:1 gene:ENSSSCG00000025652 transcript:ENSSSCT00000029834 gene_biotype:protein_coding transcript_biotype:protein_coding	biological_adhesion cellular_process	cell cell_junction cell_part membrane membrane_part organelle	binding
ENSSSCP00000026126	pep:known_by_projection scaffold:Sscrofa10.2:JH118641.1:25839:27820:-1 gene:ENSSSCG00000010321 transcript:ENSSSCT00000026484 gene_biotype:protein_coding transcript_biotype:protein_coding		cell cell_part organelle	catalytic_activity
ENSSSCP00000016810	pep:known_by_projection chromosome:Sscrofa10.2:15:66305653:66381975:1 gene:ENSSSCG00000015861 transcript:ENSSSCT00000017272 gene_biotype:protein_coding transcript_biotype:protein_coding	cellular_process metabolic_process multicellular_organismal_process reproduction reproductive_process response_to_stimulus single-organism_process	cell cell_part extracellular_matrix extracellular_matrix_part extracellular_region extracellular_region_part membrane-enclosed_lumen organelle organelle_part
ENSSSCP00000017491	pep:known_by_projection chromosome:Sscrofa10.2:18:10864060:10933735:-1 gene:ENSSSCG00000016510 transcript:ENSSSCT00000017975 gene_biotype:protein_coding transcript_biotype:protein_coding		cell cell_part membrane-enclosed_lumen organelle organelle_part
ENSSSCP00000021309	pep:known chromosome:Sscrofa10.2:15:145589504:145629801:1 gene:ENSSSCG00000021677 transcript:ENSSSCT00000031305 gene_biotype:protein_coding transcript_biotype:protein_coding	biological_regulation cellular_process death developmental_process immune_system_process metabolic_process multi-organism_process multicellular_organismal_process negative_regulation_of_biological_process positive_regulation_of_biological_process regulation_of_biological_process response_to_stimulus signaling single-organism_process	cell cell_part macromolecular_complex membrane-enclosed_lumen organelle organelle_part	enzyme_regulator_activity
ENSSSCP00000000074	pep:known_by_projection chromosome:Sscrofa10.2:5:4574026:4633622:-1 gene:ENSSSCG00000000068 transcript:ENSSSCT00000000074 gene_biotype:protein_coding transcript_biotype:protein_coding	biological_regulation cellular_component_organization_or_biogenesis cellular_process death developmental_process establishment_of_localization immune_system_process localization metabolic_process multi-organism_process multicellular_organismal_process negative_regulation_of_biological_process positive_regulation_of_biological_process regulation_of_biological_process reproduction reproductive_proc…	cell cell_part macromolecular_complex membrane-enclosed_lumen organelle organelle_part	binding catalytic_activity protein_binding_transcription_factor_activity
ENSSSCP00000013453	pep:known chromosome:Sscrofa10.2:X:122248045:122269339:1 gene:ENSSSCG00000012654 transcript:ENSSSCT00000013835 gene_biotype:protein_coding transcript_biotype:protein_coding		cell cell_part	binding
ENSSSCP00000010780	pep:known_by_projection chromosome:Sscrofa10.2:14:54266440:54304046:-1 gene:ENSSSCG00000010107 transcript:ENSSSCT00000011068 gene_biotype:protein_coding transcript_biotype:protein_coding	cellular_process metabolic_process	cell cell_part macromolecular_complex membrane-enclosed_lumen organelle organelle_part	binding protein_binding_transcription_factor_activity
ENSSSCP00000020982	pep:known_by_projection scaffold:Sscrofa10.2:GL893887.1:5398:19203:1 gene:ENSSSCG00000028712 transcript:ENSSSCT00000029362 gene_biotype:protein_coding transcript_biotype:protein_coding	cellular_component_organization_or_biogenesis cellular_process	cell cell_part membrane-enclosed_lumen organelle organelle_part	binding
ENSSSCP00000025216	pep:known_by_projection scaffold:Sscrofa10.2:GL896120.1:24015:39297:-1 gene:ENSSSCG00000020871 transcript:ENSSSCT00000027390 gene_biotype:protein_coding transcript_biotype:protein_coding	cellular_process metabolic_process	cell cell_part membrane-enclosed_lumen organelle organelle_part	catalytic_activity
ENSSSCP00000010518	pep:known_by_projection chromosome:Sscrofa10.2:14:36787954:36804230:-1 gene:ENSSSCG00000009854 transcript:ENSSSCT00000010801 gene_biotype:protein_coding transcript_biotype:protein_coding	biological_regulation cellular_component_organization_or_biogenesis cellular_process metabolic_process negative_regulation_of_biological_process regulation_of_biological_process response_to_stimulus	cell cell_part macromolecular_complex membrane-enclosed_lumen organelle organelle_part	binding catalytic_activity
ENSSSCP00000015124	pep:known_by_projection chromosome:Sscrofa10.2:2:124682078:124691898:-1 gene:ENSSSCG00000014218 transcript:ENSSSCT00000015536 gene_biotype:protein_coding transcript_biotype:protein_coding	establishment_of_localization localization	cell cell_part macromolecular_complex membrane membrane_part organelle organelle_part
ENSSSCP00000008799	pep:known_by_projection chromosome:Sscrofa10.2:3:62435510:62456463:-1 gene:ENSSSCG00000008241 transcript:ENSSSCT00000009025 gene_biotype:protein_coding transcript_biotype:protein_coding	biological_regulation cellular_component_organization_or_biogenesis cellular_process developmental_process metabolic_process multicellular_organismal_process negative_regulation_of_biological_process regulation_of_biological_process response_to_stimulus signaling single-organism_process	cell cell_part macromolecular_complex membrane-enclosed_lumen organelle organelle_part	binding nucleic_acid_binding_transcription_factor_activity
ENSSSCP00000012566	pep:known chromosome:Sscrofa10.2:13:133022540:133065865:-1 gene:ENSSSCG00000011795 transcript:ENSSSCT00000012907 gene_biotype:protein_coding transcript_biotype:protein_coding	biological_regulation cellular_process developmental_process metabolic_process multicellular_organismal_process negative_regulation_of_biological_process regulation_of_biological_process single-organism_process	cell cell_part organelle organelle_part	binding translation_regulator_activity
ENSSSCP00000015020	pep:known chromosome:Sscrofa10.2:2:91077848:91102076:-1 gene:ENSSSCG00000014125 transcript:ENSSSCT00000015429 gene_biotype:protein_coding transcript_biotype:protein_coding	biological_regulation cellular_process metabolic_process regulation_of_biological_process response_to_stimulus	cell cell_part membrane-enclosed_lumen organelle organelle_part	binding catalytic_activity
ENSSSCP00000000487	pep:known_by_projection chromosome:Sscrofa10.2:5:29870632:30010062:1 gene:ENSSSCG00000000458 transcript:ENSSSCT00000000494 gene_biotype:protein_coding transcript_biotype:protein_coding	cellular_component_organization_or_biogenesis cellular_process establishment_of_localization localization	cell cell_part organelle	enzyme_regulator_activity
ENSSSCP00000002616	pep:known_by_projection chromosome:Sscrofa10.2:7:110402805:110446103:-1 gene:ENSSSCG00000002414 transcript:ENSSSCT00000002683 gene_biotype:protein_coding transcript_biotype:protein_coding	biological_regulation cellular_process regulation_of_biological_process response_to_stimulus signaling single-organism_process	cell cell_part membrane membrane_part organelle organelle_part	binding
ENSSSCP00000018296	pep:known_by_projection chromosome:Sscrofa10.2:12:13502757:13602445:1 gene:ENSSSCG00000017268 transcript:ENSSSCT00000018798 gene_biotype:protein_coding transcript_biotype:protein_coding	biological_adhesion biological_regulation cell_proliferation cellular_component_organization_or_biogenesis cellular_process death developmental_process establishment_of_localization immune_system_process localization locomotion metabolic_process multi-organism_process multicellular_organismal_process negative_regulation_of_biological_process positive_regulation_of_biological_process regulation_of…	cell cell_part macromolecular_complex membrane membrane_part membrane-enclosed_lumen organelle organelle_part	binding catalytic_activity
ENSSSCP00000012658	pep:known_by_projection chromosome:Sscrofa10.2:13:148480008:148508215:1 gene:ENSSSCG00000011884 transcript:ENSSSCT00000013000 gene_biotype:protein_coding transcript_biotype:protein_coding	biological_regulation cell_proliferation cellular_process developmental_process immune_system_process metabolic_process multicellular_organismal_process positive_regulation_of_biological_process regulation_of_biological_process response_to_stimulus signaling single-organism_process	cell cell_part membrane organelle	binding nucleic_acid_binding_transcription_factor_activity
ENSSSCP00000003890	pep:known_by_projection chromosome:Sscrofa10.2:6:79677219:79876085:1 gene:ENSSSCG00000003586 transcript:ENSSSCT00000003981 gene_biotype:protein_coding transcript_biotype:protein_coding	biological_regulation cellular_component_organization_or_biogenesis cellular_process developmental_process regulation_of_biological_process	cell cell_part macromolecular_complex membrane membrane_part organelle	binding structural_molecule_activity
ENSSSCP00000000111	pep:known_by_projection chromosome:Sscrofa10.2:5:6877268:6902921:1 gene:ENSSSCG00000000107 transcript:ENSSSCT00000000113 gene_biotype:protein_coding transcript_biotype:protein_coding	biological_regulation cellular_process localization metabolic_process negative_regulation_of_biological_process positive_regulation_of_biological_process regulation_of_biological_process response_to_stimulus signaling single-organism_process	cell cell_part macromolecular_complex organelle	binding catalytic_activity
ENSSSCP00000007628	pep:known_by_projection chromosome:Sscrofa10.2:17:37009320:37073251:-1 gene:ENSSSCG00000007166 transcript:ENSSSCT00000007839 gene_biotype:protein_coding transcript_biotype:protein_coding	biological_regulation cellular_component_organization_or_biogenesis cellular_process developmental_process locomotion metabolic_process multicellular_organismal_process regulation_of_biological_process response_to_stimulus signaling single-organism_process	cell cell_part membrane membrane_part	catalytic_activity molecular_transducer_activity receptor_activity
ENSSSCP00000006046	pep:known chromosome:Sscrofa10.2:1:302693900:302710538:-1 gene:ENSSSCG00000005643 transcript:ENSSSCT00000006205 gene_biotype:protein_coding transcript_biotype:protein_coding		cell cell_part organelle	binding
ENSSSCP00000011581	pep:known_by_projection chromosome:Sscrofa10.2:10:17369650:17441349:1 gene:ENSSSCG00000010863 transcript:ENSSSCT00000011885 gene_biotype:protein_coding transcript_biotype:protein_coding	cellular_component_organization_or_biogenesis cellular_process	cell cell_part macromolecular_complex membrane membrane_part membrane-enclosed_lumen organelle organelle_part	binding nucleic_acid_binding_transcription_factor_activity
ENSSSCP00000012434	pep:known_by_projection chromosome:Sscrofa10.2:13:88047832:88073811:-1 gene:ENSSSCG00000011664 transcript:ENSSSCT00000012769 gene_biotype:protein_coding transcript_biotype:protein_coding	biological_regulation cellular_process developmental_process establishment_of_localization immune_system_process localization metabolic_process multicellular_organismal_process negative_regulation_of_biological_process regulation_of_biological_process response_to_stimulus single-organism_process	cell cell_part macromolecular_complex membrane-enclosed_lumen organelle organelle_part	binding nucleic_acid_binding_transcription_factor_activity transporter_activity
ENSSSCP00000014450	pep:known chromosome:Sscrofa10.2:2:71320356:71321505:-1 gene:ENSSSCG00000013597 transcript:ENSSSCT00000014851 gene_biotype:protein_coding transcript_biotype:protein_coding	cellular_component_organization_or_biogenesis cellular_process establishment_of_localization localization metabolic_process multi-organism_process reproduction reproductive_process single-organism_process	cell cell_part macromolecular_complex organelle organelle_part	binding catalytic_activity structural_molecule_activity
ENSSSCP00000004385	pep:known_by_projection chromosome:Sscrofa10.2:1:10423018:10432335:1 gene:ENSSSCG00000004058 transcript:ENSSSCT00000004487 gene_biotype:protein_coding transcript_biotype:protein_coding	biological_adhesion biological_regulation cellular_component_organization_or_biogenesis cellular_process developmental_process localization locomotion multicellular_organismal_process regulation_of_biological_process response_to_stimulus single-organism_process	cell cell_junction cell_part macromolecular_complex membrane membrane_part membrane-enclosed_lumen organelle organelle_part	binding
ENSSSCP00000000149	pep:known chromosome:Sscrofa10.2:5:9077726:9165953:-1 gene:ENSSSCG00000000145 transcript:ENSSSCT00000000151 gene_biotype:protein_coding transcript_biotype:protein_coding	biological_adhesion biological_regulation cellular_component_organization_or_biogenesis cellular_process developmental_process establishment_of_localization immune_system_process localization locomotion metabolic_process multicellular_organismal_process negative_regulation_of_biological_process regulation_of_biological_process reproduction reproductive_process response_to_stimulus signaling singl…	cell cell_junction cell_part macromolecular_complex membrane membrane_part organelle organelle_part synapse	binding catalytic_activity
ENSSSCP00000008756	pep:known_by_projection chromosome:Sscrofa10.2:3:59447360:59466964:-1 gene:ENSSSCG00000008201 transcript:ENSSSCT00000008982 gene_biotype:protein_coding transcript_biotype:protein_coding	establishment_of_localization localization	membrane	binding
ENSSSCP00000026653	pep:known_by_projection chromosome:Sscrofa10.2:2:30353874:30399028:1 gene:ENSSSCG00000030326 transcript:ENSSSCT00000029030 gene_biotype:protein_coding transcript_biotype:protein_coding		cell cell_part macromolecular_complex organelle organelle_part
ENSSSCP00000012310	pep:known_by_projection chromosome:Sscrofa10.2:13:73159045:73164638:1 gene:ENSSSCG00000011552 transcript:ENSSSCT00000012642 gene_biotype:protein_coding transcript_biotype:protein_coding	biological_regulation cellular_component_organization_or_biogenesis cellular_process positive_regulation_of_biological_process regulation_of_biological_process	cell cell_part macromolecular_complex organelle organelle_part	binding
ENSSSCP00000003753	pep:known_by_projection chromosome:Sscrofa10.2:6:69032927:69049580:1 gene:ENSSSCG00000003458 transcript:ENSSSCT00000003841 gene_biotype:protein_coding transcript_biotype:protein_coding			binding
ENSSSCP00000014051	pep:known chromosome:Sscrofa10.2:2:15899095:15950508:-1 gene:ENSSSCG00000013223 transcript:ENSSSCT00000014443 gene_biotype:protein_coding transcript_biotype:protein_coding	biological_regulation cellular_component_organization_or_biogenesis cellular_process establishment_of_localization localization metabolic_process multi-organism_process regulation_of_biological_process response_to_stimulus signaling single-organism_process	cell cell_part macromolecular_complex membrane membrane_part organelle organelle_part	binding transporter_activity
ENSSSCP00000030156	pep:novel chromosome:Sscrofa10.2:3:17564758:17566365:-1 gene:ENSSSCG00000007758 transcript:ENSSSCT00000036381 gene_biotype:protein_coding transcript_biotype:protein_coding	biological_regulation cellular_process death establishment_of_localization localization metabolic_process multicellular_organismal_process positive_regulation_of_biological_process regulation_of_biological_process response_to_stimulus single-organism_process	cell cell_part extracellular_region	binding catalytic_activity
ENSSSCP00000021133	pep:known chromosome:Sscrofa10.2:5:23718924:23752045:-1 gene:ENSSSCG00000020830 transcript:ENSSSCT00000025543 gene_biotype:protein_coding transcript_biotype:protein_coding		cell cell_part organelle	binding protein_binding_transcription_factor_activity
ENSSSCP00000012573	pep:known_by_projection chromosome:Sscrofa10.2:13:133911187:133959099:1 gene:ENSSSCG00000011802 transcript:ENSSSCT00000012914 gene_biotype:protein_coding transcript_biotype:protein_coding	biological_regulation multicellular_organismal_process response_to_stimulus single-organism_process	extracellular_region extracellular_region_part	enzyme_regulator_activity
ENSSSCP00000009135	pep:known_by_projection chromosome:Sscrofa10.2:3:119649281:119690928:-1 gene:ENSSSCG00000008569 transcript:ENSSSCT00000009375 gene_biotype:protein_coding transcript_biotype:protein_coding	cellular_process metabolic_process	cell cell_part macromolecular_complex membrane membrane-enclosed_lumen nucleoid organelle organelle_part	binding catalytic_activity
ENSSSCP00000012391	pep:known_by_projection chromosome:Sscrofa10.2:13:81147748:81278882:1 gene:ENSSSCG00000011628 transcript:ENSSSCT00000012725 gene_biotype:protein_coding transcript_biotype:protein_coding			binding
ENSSSCP00000028205	pep:known chromosome:Sscrofa10.2:9:72788764:72816850:-1 gene:ENSSSCG00000021041 transcript:ENSSSCT00000026786 gene_biotype:protein_coding transcript_biotype:protein_coding	metabolic_process	extracellular_region	binding catalytic_activity
ENSSSCP00000006989	pep:known chromosome:Sscrofa10.2:4:104466976:104479112:1 gene:ENSSSCG00000006556 transcript:ENSSSCT00000007182 gene_biotype:protein_coding transcript_biotype:protein_coding	biological_regulation cellular_process multicellular_organismal_process regulation_of_biological_process single-organism_process	cell cell_part organelle organelle_part
ENSSSCP00000026987	pep:known_by_projection chromosome:Sscrofa10.2:9:70033989:70054648:1 gene:ENSSSCG00000023472 transcript:ENSSSCT00000028801 gene_biotype:protein_coding transcript_biotype:protein_coding	cellular_process metabolic_process response_to_stimulus	cell cell_part membrane membrane_part organelle organelle_part	binding catalytic_activity
ENSSSCP00000011000	pep:known_by_projection chromosome:Sscrofa10.2:14:82962337:83441605:1 gene:ENSSSCG00000010315 transcript:ENSSSCT00000011292 gene_biotype:protein_coding transcript_biotype:protein_coding	biological_regulation cell_proliferation cellular_process immune_system_process metabolic_process positive_regulation_of_biological_process regulation_of_biological_process	cell cell_part organelle	binding catalytic_activity
ENSSSCP00000023669	pep:known chromosome:Sscrofa10.2:6:79045745:79047942:1 gene:ENSSSCG00000027072 transcript:ENSSSCT00000029874 gene_biotype:protein_coding transcript_biotype:protein_coding	biological_regulation cell_proliferation cellular_component_organization_or_biogenesis cellular_process death developmental_process metabolic_process multicellular_organismal_process negative_regulation_of_biological_process regulation_of_biological_process single-organism_process	cell cell_part macromolecular_complex membrane membrane_part organelle organelle_part	binding enzyme_regulator_activity
ENSSSCP00000023087	pep:known_by_projection chromosome:Sscrofa10.2:4:107932170:108021740:-1 gene:ENSSSCG00000030291 transcript:ENSSSCT00000022559 gene_biotype:protein_coding transcript_biotype:protein_coding		cell cell_part macromolecular_complex membrane-enclosed_lumen organelle organelle_part
ENSSSCP00000023189	pep:known_by_projection chromosome:Sscrofa10.2:2:13392979:13420174:1 gene:ENSSSCG00000028527 transcript:ENSSSCT00000032273 gene_biotype:protein_coding transcript_biotype:protein_coding	cellular_process metabolic_process	cell cell_part organelle	binding
ENSSSCP00000027401	pep:known chromosome:Sscrofa10.2:6:43871538:43874349:1 gene:ENSSSCG00000020817 transcript:ENSSSCT00000024602 gene_biotype:protein_coding transcript_biotype:protein_coding	cellular_component_organization_or_biogenesis cellular_process establishment_of_localization localization metabolic_process multi-organism_process reproduction reproductive_process single-organism_process	cell cell_part macromolecular_complex organelle organelle_part	binding structural_molecule_activity
ENSSSCP00000018637	pep:novel chromosome:Sscrofa10.2:12:26358252:26375423:-1 gene:ENSSSCG00000017584 transcript:ENSSSCT00000019143 gene_biotype:protein_coding transcript_biotype:protein_coding	biological_regulation cell_proliferation cellular_component_organization_or_biogenesis cellular_process developmental_process growth localization locomotion metabolic_process multicellular_organismal_process negative_regulation_of_biological_process regulation_of_biological_process response_to_stimulus signaling single-organism_process	cell cell_junction cell_part macromolecular_complex membrane membrane_part membrane-enclosed_lumen organelle organelle_part	binding enzyme_regulator_activity
ENSSSCP00000009249	pep:known chromosome:Sscrofa10.2:8:321600:332488:-1 gene:ENSSSCG00000008676 transcript:ENSSSCT00000009493 gene_biotype:protein_coding transcript_biotype:protein_coding	biological_regulation cellular_process establishment_of_localization localization metabolic_process regulation_of_biological_process	cell cell_part macromolecular_complex organelle organelle_part	binding
ENSSSCP00000010436	pep:known_by_projection chromosome:Sscrofa10.2:14:31116986:31162616:1 gene:ENSSSCG00000009773 transcript:ENSSSCT00000010715 gene_biotype:protein_coding transcript_biotype:protein_coding	biological_regulation cellular_process death regulation_of_biological_process	cell cell_part membrane membrane-enclosed_lumen organelle organelle_part	binding
ENSSSCP00000020650	pep:known_by_projection chromosome:Sscrofa10.2:7:63346274:63355258:-1 gene:ENSSSCG00000024990 transcript:ENSSSCT00000027731 gene_biotype:protein_coding transcript_biotype:protein_coding	cellular_process metabolic_process	cell cell_part	binding catalytic_activity
ENSSSCP00000014785	pep:known_by_projection chromosome:Sscrofa10.2:2:59035487:59046287:-1 gene:ENSSSCG00000013905 transcript:ENSSSCT00000015191 gene_biotype:protein_coding transcript_biotype:protein_coding	biological_regulation cellular_process death developmental_process growth metabolic_process multi-organism_process multicellular_organismal_process positive_regulation_of_biological_process regulation_of_biological_process reproduction reproductive_process response_to_stimulus signaling single-organism_process	cell cell_part membrane membrane_part organelle organelle_part	binding catalytic_activity
ENSSSCP00000018226	pep:known_by_projection chromosome:Sscrofa10.2:12:5588392:5597606:1 gene:ENSSSCG00000017203 transcript:ENSSSCT00000018728 gene_biotype:protein_coding transcript_biotype:protein_coding	cellular_process metabolic_process	cell cell_part membrane	binding catalytic_activity
ENSSSCP00000025726	pep:known_by_projection scaffold:Sscrofa10.2:GL894064.1:241:11152:-1 gene:ENSSSCG00000024951 transcript:ENSSSCT00000028163 gene_biotype:protein_coding transcript_biotype:protein_coding	biological_regulation cellular_component_organization_or_biogenesis cellular_process establishment_of_localization localization regulation_of_biological_process response_to_stimulus signaling single-organism_process	cell cell_junction cell_part	binding enzyme_regulator_activity
ENSSSCP00000021599	pep:known_by_projection chromosome:Sscrofa10.2:12:5511862:5519993:1 gene:ENSSSCG00000021672 transcript:ENSSSCT00000030348 gene_biotype:protein_coding transcript_biotype:protein_coding			binding
ENSSSCP00000029115	pep:known chromosome:Sscrofa10.2:4:38082894:38262123:1 gene:ENSSSCG00000006059 transcript:ENSSSCT00000035469 gene_biotype:protein_coding transcript_biotype:protein_coding	cellular_process establishment_of_localization localization multicellular_organismal_process signaling single-organism_process	cell cell_part macromolecular_complex membrane membrane_part organelle organelle_part	binding
ENSSSCP00000011181	pep:known_by_projection chromosome:Sscrofa10.2:14:116528970:116647727:-1 gene:ENSSSCG00000010494 transcript:ENSSSCT00000011482 gene_biotype:protein_coding transcript_biotype:protein_coding	biological_adhesion biological_regulation cellular_component_organization_or_biogenesis cellular_process establishment_of_localization localization metabolic_process multicellular_organismal_process positive_regulation_of_biological_process regulation_of_biological_process response_to_stimulus signaling single-organism_process	cell cell_junction cell_part macromolecular_complex membrane membrane_part membrane-enclosed_lumen organelle organelle_part	binding
ENSSSCP00000015844	pep:known_by_projection chromosome:Sscrofa10.2:9:24081771:24116601:-1 gene:ENSSSCG00000014924 transcript:ENSSSCT00000016280 gene_biotype:protein_coding transcript_biotype:protein_coding	immune_system_process metabolic_process response_to_stimulus	cell cell_part organelle	catalytic_activity
ENSSSCP00000009790	pep:known chromosome:Sscrofa10.2:8:130101784:130133413:1 gene:ENSSSCG00000009180 transcript:ENSSSCT00000010053 gene_biotype:protein_coding transcript_biotype:protein_coding	metabolic_process		catalytic_activity
ENSSSCP00000018089	pep:known_by_projection chromosome:Sscrofa10.2:16:75043882:75078339:1 gene:ENSSSCG00000017073 transcript:ENSSSCT00000018589 gene_biotype:protein_coding transcript_biotype:protein_coding			binding
ENSSSCP00000004658	pep:known_by_projection chromosome:Sscrofa10.2:1:63966008:63991682:1 gene:ENSSSCG00000004314 transcript:ENSSSCT00000004769 gene_biotype:protein_coding transcript_biotype:protein_coding			catalytic_activity
ENSSSCP00000024575	pep:known_by_projection chromosome:Sscrofa10.2:6:47679736:47796430:1 gene:ENSSSCG00000026220 transcript:ENSSSCT00000023153 gene_biotype:protein_coding transcript_biotype:protein_coding	biological_regulation cellular_process metabolic_process regulation_of_biological_process	cell cell_part membrane
ENSSSCP00000006313	pep:known chromosome:Sscrofa10.2:4:453523:458897:1 gene:ENSSSCG00000005904 transcript:ENSSSCT00000006484 gene_biotype:protein_coding transcript_biotype:protein_coding	biological_regulation cellular_component_organization_or_biogenesis cellular_process establishment_of_localization localization metabolic_process multi-organism_process negative_regulation_of_biological_process regulation_of_biological_process reproduction reproductive_process	cell cell_part membrane organelle organelle_part	binding
ENSSSCP00000018966	pep:known_by_projection chromosome:Sscrofa10.2:12:54023317:54028701:-1 gene:ENSSSCG00000017904 transcript:ENSSSCT00000019484 gene_biotype:protein_coding transcript_biotype:protein_coding	cellular_process developmental_process growth metabolic_process response_to_stimulus	cell cell_part extracellular_region macromolecular_complex membrane	binding catalytic_activity
ENSSSCP00000000165	pep:known_by_projection chromosome:Sscrofa10.2:5:12366144:12393033:1 gene:ENSSSCG00000000158 transcript:ENSSSCT00000000167 gene_biotype:protein_coding transcript_biotype:protein_coding	biological_adhesion cellular_component_organization_or_biogenesis cellular_process developmental_process metabolic_process	cell cell_part macromolecular_complex	binding catalytic_activity
ENSSSCP00000019227	pep:known chromosome:Sscrofa10.2:11:12116307:12116708:-1 gene:ENSSSCG00000029956 transcript:ENSSSCT00000028625 gene_biotype:protein_coding transcript_biotype:protein_coding	biological_regulation cellular_component_organization_or_biogenesis cellular_process developmental_process growth localization locomotion metabolic_process multicellular_organismal_process regulation_of_biological_process response_to_stimulus signaling single-organism_process	cell cell_part	binding catalytic_activity
ENSSSCP00000019628	pep:known_by_projection chromosome:Sscrofa10.2:12:41732712:41734148:1 gene:ENSSSCG00000030491 transcript:ENSSSCT00000032358 gene_biotype:protein_coding transcript_biotype:protein_coding	cellular_process developmental_process growth multicellular_organismal_process single-organism_process	cell cell_part organelle
ENSSSCP00000022596	pep:known_by_projection chromosome:Sscrofa10.2:13:213286140:213348206:-1 gene:ENSSSCG00000029219 transcript:ENSSSCT00000029140 gene_biotype:protein_coding transcript_biotype:protein_coding		cell cell_part	binding
ENSSSCP00000022446	pep:known_by_projection chromosome:Sscrofa10.2:2:128752210:128798132:1 gene:ENSSSCG00000028431 transcript:ENSSSCT00000025027 gene_biotype:protein_coding transcript_biotype:protein_coding	biological_regulation cellular_process developmental_process metabolic_process multicellular_organismal_process reproduction reproductive_process single-organism_process	cell cell_part membrane membrane-enclosed_lumen organelle organelle_part	binding catalytic_activity
ENSSSCP00000000925	pep:known_by_projection chromosome:Sscrofa10.2:5:86513955:86609182:-1 gene:ENSSSCG00000000866 transcript:ENSSSCT00000000945 gene_biotype:protein_coding transcript_biotype:protein_coding	biological_adhesion cellular_process multicellular_organismal_process single-organism_process	cell cell_part macromolecular_complex organelle organelle_part	binding structural_molecule_activity
ENSSSCP00000022054	pep:known_by_projection scaffold:Sscrofa10.2:GL896557.1:11612:15721:-1 gene:ENSSSCG00000030328 transcript:ENSSSCT00000029023 gene_biotype:protein_coding transcript_biotype:protein_coding	cellular_process establishment_of_localization localization metabolic_process	cell cell_part macromolecular_complex membrane membrane_part organelle organelle_part
ENSSSCP00000011458	pep:known chromosome:Sscrofa10.2:14:148035322:148050122:-1 gene:ENSSSCG00000010748 transcript:ENSSSCT00000011760 gene_biotype:protein_coding transcript_biotype:protein_coding	biological_regulation cellular_component_organization_or_biogenesis cellular_process localization locomotion multicellular_organismal_process regulation_of_biological_process response_to_stimulus signaling single-organism_process	cell cell_part	binding enzyme_regulator_activity
ENSSSCP00000011283	pep:known chromosome:Sscrofa10.2:14:123773105:123779533:-1 gene:ENSSSCG00000010591 transcript:ENSSSCT00000011585 gene_biotype:protein_coding transcript_biotype:protein_coding	metabolic_process	cell cell_part membrane organelle	binding catalytic_activity electron_carrier_activity
ENSSSCP00000017338	pep:known_by_projection chromosome:Sscrofa10.2:15:154436055:154449107:-1 gene:ENSSSCG00000016364 transcript:ENSSSCT00000017819 gene_biotype:protein_coding transcript_biotype:protein_coding	biological_regulation cellular_component_organization_or_biogenesis cellular_process developmental_process locomotion metabolic_process multicellular_organismal_process negative_regulation_of_biological_process positive_regulation_of_biological_process regulation_of_biological_process response_to_stimulus signaling single-organism_process	cell cell_part extracellular_matrix extracellular_region extracellular_region_part membrane membrane_part membrane-enclosed_lumen organelle organelle_part	binding
ENSSSCP00000003347	pep:known chromosome:Sscrofa10.2:6:47460340:47462854:-1 gene:ENSSSCG00000003091 transcript:ENSSSCT00000003430 gene_biotype:protein_coding transcript_biotype:protein_coding	biological_regulation cellular_process metabolic_process negative_regulation_of_biological_process regulation_of_biological_process	cell cell_part organelle	binding catalytic_activity protein_binding_transcription_factor_activity
ENSSSCP00000024999	pep:known chromosome:Sscrofa10.2:6:46148298:46149592:-1 gene:ENSSSCG00000030364 transcript:ENSSSCT00000024822 gene_biotype:protein_coding transcript_biotype:protein_coding	cellular_process metabolic_process	cell cell_part membrane-enclosed_lumen organelle organelle_part	binding catalytic_activity
ENSSSCP00000007751	pep:known chromosome:Sscrofa10.2:17:43121869:43139869:1 gene:ENSSSCG00000007279 transcript:ENSSSCT00000007964 gene_biotype:protein_coding transcript_biotype:protein_coding	cellular_process establishment_of_localization localization multicellular_organismal_process reproduction reproductive_process response_to_stimulus single-organism_process	cell cell_part macromolecular_complex organelle organelle_part	binding catalytic_activity
ENSSSCP00000023862	pep:known_by_projection chromosome:Sscrofa10.2:3:6699604:6713375:1 gene:ENSSSCG00000023257 transcript:ENSSSCT00000024950 gene_biotype:protein_coding transcript_biotype:protein_coding	biological_regulation cell_proliferation cellular_process regulation_of_biological_process response_to_stimulus signaling single-organism_process	extracellular_region extracellular_region_part	binding
ENSSSCP00000008320	pep:known chromosome:Sscrofa10.2:3:18396310:18401680:1 gene:ENSSSCG00000007791 transcript:ENSSSCT00000008539 gene_biotype:protein_coding transcript_biotype:protein_coding	biological_regulation cellular_process metabolic_process regulation_of_biological_process	cell cell_part macromolecular_complex membrane-enclosed_lumen organelle organelle_part	binding
ENSSSCP00000014979	pep:known chromosome:Sscrofa10.2:2:86916824:87123635:1 gene:ENSSSCG00000014087 transcript:ENSSSCT00000015388 gene_biotype:protein_coding transcript_biotype:protein_coding	biological_regulation cellular_process metabolic_process regulation_of_biological_process response_to_stimulus signaling single-organism_process	cell cell_part macromolecular_complex organelle organelle_part	binding enzyme_regulator_activity
ENSSSCP00000005664	pep:known chromosome:Sscrofa10.2:1:255040336:255094990:1 gene:ENSSSCG00000005273 transcript:ENSSSCT00000005808 gene_biotype:protein_coding transcript_biotype:protein_coding	biological_regulation cellular_process multicellular_organismal_process regulation_of_biological_process response_to_stimulus signaling single-organism_process	cell cell_part	binding
ENSSSCP00000022559	pep:known chromosome:Sscrofa10.2:14:26419515:26421889:1 gene:ENSSSCG00000009750 transcript:ENSSSCT00000010689 gene_biotype:protein_coding transcript_biotype:protein_coding	cellular_component_organization_or_biogenesis cellular_process developmental_process establishment_of_localization localization metabolic_process multi-organism_process reproduction reproductive_process single-organism_process	cell cell_part macromolecular_complex organelle organelle_part	structural_molecule_activity
ENSSSCP00000013862	pep:known_by_projection chromosome:Sscrofa10.2:2:6932322:6934762:1 gene:ENSSSCG00000013035 transcript:ENSSSCT00000014248 gene_biotype:protein_coding transcript_biotype:protein_coding	biological_regulation cellular_process metabolic_process regulation_of_biological_process	cell cell_part	enzyme_regulator_activity
ENSSSCP00000010573	pep:known chromosome:Sscrofa10.2:14:42881477:42890287:1 gene:ENSSSCG00000009907 transcript:ENSSSCT00000010857 gene_biotype:protein_coding transcript_biotype:protein_coding	biological_regulation cellular_component_organization_or_biogenesis cellular_process metabolic_process regulation_of_biological_process	cell cell_part macromolecular_complex membrane membrane_part organelle organelle_part	binding catalytic_activity transporter_activity
ENSSSCP00000012422	pep:known chromosome:Sscrofa10.2:13:84691732:84724005:-1 gene:ENSSSCG00000011652 transcript:ENSSSCT00000012756 gene_biotype:protein_coding transcript_biotype:protein_coding	biological_regulation cellular_component_organization_or_biogenesis cellular_process negative_regulation_of_biological_process regulation_of_biological_process response_to_stimulus signaling single-organism_process	cell cell_junction cell_part membrane membrane_part membrane-enclosed_lumen organelle organelle_part	binding
ENSSSCP00000002186	pep:known_by_projection chromosome:Sscrofa10.2:7:80381676:80389841:1 gene:ENSSSCG00000002000 transcript:ENSSSCT00000002238 gene_biotype:protein_coding transcript_biotype:protein_coding	cellular_process establishment_of_localization localization	cell cell_part macromolecular_complex membrane membrane_part organelle organelle_part	transporter_activity
ENSSSCP00000006534	pep:known chromosome:Sscrofa10.2:4:51177232:51201573:1 gene:ENSSSCG00000006125 transcript:ENSSSCT00000006717 gene_biotype:protein_coding transcript_biotype:protein_coding	biological_regulation cellular_process developmental_process metabolic_process multicellular_organismal_process regulation_of_biological_process response_to_stimulus signaling single-organism_process	cell cell_part organelle	binding
ENSSSCP00000005293	pep:known_by_projection chromosome:Sscrofa10.2:1:179950610:180067851:-1 gene:ENSSSCG00000004919 transcript:ENSSSCT00000005428 gene_biotype:protein_coding transcript_biotype:protein_coding	biological_regulation cellular_component_organization_or_biogenesis cellular_process establishment_of_localization localization metabolic_process multicellular_organismal_process negative_regulation_of_biological_process positive_regulation_of_biological_process regulation_of_biological_process response_to_stimulus signaling single-organism_process	cell cell_part membrane-enclosed_lumen organelle organelle_part	binding catalytic_activity channel_regulator_activity
ENSSSCP00000017548	pep:known_by_projection chromosome:Sscrofa10.2:18:19862732:19973521:1 gene:ENSSSCG00000016564 transcript:ENSSSCT00000018034 gene_biotype:protein_coding transcript_biotype:protein_coding	cellular_process metabolic_process		binding catalytic_activity
ENSSSCP00000018335	pep:known_by_projection chromosome:Sscrofa10.2:12:16019789:16101830:-1 gene:ENSSSCG00000017301 transcript:ENSSSCT00000018837 gene_biotype:protein_coding transcript_biotype:protein_coding	biological_regulation cellular_component_organization_or_biogenesis cellular_process metabolic_process negative_regulation_of_biological_process regulation_of_biological_process response_to_stimulus signaling single-organism_process	cell cell_part macromolecular_complex organelle organelle_part	binding catalytic_activity
ENSSSCP00000019347	pep:known scaffold:Sscrofa10.2:GL894540.2:19477:33379:-1 gene:ENSSSCG00000022852 transcript:ENSSSCT00000023387 gene_biotype:protein_coding transcript_biotype:protein_coding	biological_regulation cell_proliferation cellular_component_organization_or_biogenesis cellular_process metabolic_process negative_regulation_of_biological_process regulation_of_biological_process response_to_stimulus signaling single-organism_process	cell cell_part organelle	binding
ENSSSCP00000029883	pep:known chromosome:Sscrofa10.2:4:7762321:7776990:1 gene:ENSSSCG00000005943 transcript:ENSSSCT00000035570 gene_biotype:protein_coding transcript_biotype:protein_coding >ENSSSCP00000006354 pep:known chromosome:Sscrofa10.2:4:7703297:7776970:1 gene:EN	cellular_process metabolic_process	cell cell_part extracellular_region membrane membrane_part organelle organelle_part	catalytic_activity
ENSSSCP00000006929	pep:known_by_projection chromosome:Sscrofa10.2:4:102792202:102823366:1 gene:ENSSSCG00000006502 transcript:ENSSSCT00000007121 gene_biotype:protein_coding transcript_biotype:protein_coding	biological_regulation cellular_component_organization_or_biogenesis cellular_process developmental_process establishment_of_localization localization metabolic_process multicellular_organismal_process negative_regulation_of_biological_process regulation_of_biological_process response_to_stimulus signaling single-organism_process	cell cell_junction cell_part macromolecular_complex membrane membrane_part organelle organelle_part	binding enzyme_regulator_activity
ENSSSCP00000025582	pep:known chromosome:Sscrofa10.2:15:146627564:146741253:-1 gene:ENSSSCG00000026703 transcript:ENSSSCT00000026675 gene_biotype:protein_coding transcript_biotype:protein_coding	biological_regulation cell_proliferation cellular_component_organization_or_biogenesis cellular_process negative_regulation_of_biological_process regulation_of_biological_process	cell cell_part	binding catalytic_activity
ENSSSCP00000015965	pep:known_by_projection chromosome:Sscrofa10.2:9:44771848:44778992:1 gene:ENSSSCG00000015040 transcript:ENSSSCT00000016406 gene_biotype:protein_coding transcript_biotype:protein_coding	cellular_process metabolic_process	cell cell_part organelle	binding catalytic_activity
ENSSSCP00000005515	pep:known_by_projection chromosome:Sscrofa10.2:1:222015812:222090142:1 gene:ENSSSCG00000005130 transcript:ENSSSCT00000005656 gene_biotype:protein_coding transcript_biotype:protein_coding			binding
ENSSSCP00000013754	pep:known chromosome:Sscrofa10.2:2:4839809:4844997:-1 gene:ENSSSCG00000021340 transcript:ENSSSCT00000014140 gene_biotype:protein_coding transcript_biotype:protein_coding >ENSSSCP00000013768 pep:known chromosome:Sscrofa10.2:2:4930949:4936147:1 gene:E	developmental_process immune_system_process metabolic_process multicellular_organismal_process single-organism_process	cell cell_part membrane-enclosed_lumen organelle organelle_part	catalytic_activity
ENSSSCP00000025052	pep:known_by_projection scaffold:Sscrofa10.2:GL895077.1:21:17088:-1 gene:ENSSSCG00000028978 transcript:ENSSSCT00000024601 gene_biotype:protein_coding transcript_biotype:protein_coding	biological_regulation cellular_component_organization_or_biogenesis cellular_process death metabolic_process multicellular_organismal_process regulation_of_biological_process response_to_stimulus signaling single-organism_process	cell cell_part membrane membrane-enclosed_lumen organelle organelle_part synapse synapse_part	binding catalytic_activity
ENSSSCP00000006390	pep:known_by_projection chromosome:Sscrofa10.2:4:16724013:16742107:-1 gene:ENSSSCG00000005982 transcript:ENSSSCT00000006565 gene_biotype:protein_coding transcript_biotype:protein_coding	cellular_process metabolic_process	cell cell_part organelle	binding catalytic_activity
ENSSSCP00000009389	pep:known_by_projection chromosome:Sscrofa10.2:8:36898924:36925325:-1 gene:ENSSSCG00000008808 transcript:ENSSSCT00000009638 gene_biotype:protein_coding transcript_biotype:protein_coding	metabolic_process	cell cell_part	catalytic_activity
ENSSSCP00000010492	pep:known_by_projection chromosome:Sscrofa10.2:14:33994353:34014072:-1 gene:ENSSSCG00000009828 transcript:ENSSSCT00000010772 gene_biotype:protein_coding transcript_biotype:protein_coding	biological_regulation cellular_component_organization_or_biogenesis cellular_process developmental_process establishment_of_localization localization metabolic_process multicellular_organismal_process negative_regulation_of_biological_process regulation_of_biological_process response_to_stimulus signaling single-organism_process	cell cell_part macromolecular_complex membrane membrane-enclosed_lumen organelle organelle_part	binding catalytic_activity
ENSSSCP00000002936	pep:known chromosome:Sscrofa10.2:6:13272176:13293758:1 gene:ENSSSCG00000002721 transcript:ENSSSCT00000003015 gene_biotype:protein_coding transcript_biotype:protein_coding	biological_regulation cellular_process metabolic_process regulation_of_biological_process	cell cell_part membrane-enclosed_lumen organelle organelle_part	catalytic_activity
ENSSSCP00000003568	pep:known_by_projection chromosome:Sscrofa10.2:6:54537560:54542884:1 gene:ENSSSCG00000003289 transcript:ENSSSCT00000003653 gene_biotype:protein_coding transcript_biotype:protein_coding	biological_regulation metabolic_process regulation_of_biological_process	cell cell_part organelle	binding catalytic_activity
ENSSSCP00000001984	pep:known chromosome:Sscrofa10.2:7:58161247:58190445:-1 gene:ENSSSCG00000001814 transcript:ENSSSCT00000002033 gene_biotype:protein_coding transcript_biotype:protein_coding	biological_regulation cellular_process developmental_process establishment_of_localization localization metabolic_process multicellular_organismal_process negative_regulation_of_biological_process positive_regulation_of_biological_process regulation_of_biological_process response_to_stimulus signaling single-organism_process	cell cell_junction cell_part macromolecular_complex membrane membrane_part membrane-enclosed_lumen organelle organelle_part	binding enzyme_regulator_activity
ENSSSCP00000000396	pep:known chromosome:Sscrofa10.2:5:22937054:22941076:-1 gene:ENSSSCG00000000376 transcript:ENSSSCT00000000402 gene_biotype:protein_coding transcript_biotype:protein_coding	cellular_process metabolic_process response_to_stimulus	cell cell_part membrane-enclosed_lumen organelle organelle_part	binding catalytic_activity electron_carrier_activity
ENSSSCP00000012184	pep:known_by_projection chromosome:Sscrofa10.2:13:37565170:37571523:-1 gene:ENSSSCG00000011432 transcript:ENSSSCT00000012512 gene_biotype:protein_coding transcript_biotype:protein_coding	cellular_process metabolic_process	cell cell_part organelle	binding catalytic_activity
ENSSSCP00000006022	pep:known chromosome:Sscrofa10.2:1:302142852:302207383:1 gene:ENSSSCG00000005621 transcript:ENSSSCT00000006181 gene_biotype:protein_coding transcript_biotype:protein_coding	biological_regulation cell_proliferation cellular_component_organization_or_biogenesis cellular_process metabolic_process multi-organism_process negative_regulation_of_biological_process positive_regulation_of_biological_process regulation_of_biological_process reproduction reproductive_process response_to_stimulus signaling single-organism_process	cell cell_part macromolecular_complex membrane-enclosed_lumen organelle organelle_part	binding catalytic_activity
ENSSSCP00000021365	pep:known_by_projection scaffold:Sscrofa10.2:GL894339.1:16805:87317:-1 gene:ENSSSCG00000025830 transcript:ENSSSCT00000032448 gene_biotype:protein_coding transcript_biotype:protein_coding	establishment_of_localization localization	cell cell_part macromolecular_complex membrane membrane_part organelle organelle_part
ENSSSCP00000022001	pep:known_by_projection chromosome:Sscrofa10.2:6:48953703:48972126:1 gene:ENSSSCG00000023371 transcript:ENSSSCT00000025210 gene_biotype:protein_coding transcript_biotype:protein_coding	biological_regulation cellular_component_organization_or_biogenesis cellular_process establishment_of_localization localization metabolic_process multicellular_organismal_process response_to_stimulus single-organism_process	cell cell_part membrane organelle organelle_part	binding catalytic_activity
ENSSSCP00000023929	pep:known chromosome:Sscrofa10.2:2:39869298:39899512:-1 gene:ENSSSCG00000030498 transcript:ENSSSCT00000030262 gene_biotype:protein_coding transcript_biotype:protein_coding	biological_regulation cellular_component_organization_or_biogenesis cellular_process death developmental_process negative_regulation_of_biological_process regulation_of_biological_process	cell cell_part macromolecular_complex membrane organelle organelle_part
ENSSSCP00000022472	pep:novel chromosome:Sscrofa10.2:17:46592136:46629982:1 gene:ENSSSCG00000023522 transcript:ENSSSCT00000031001 gene_biotype:protein_coding transcript_biotype:protein_coding	biological_adhesion biological_regulation cell_proliferation cellular_component_organization_or_biogenesis cellular_process death developmental_process establishment_of_localization localization metabolic_process multicellular_organismal_process positive_regulation_of_biological_process regulation_of_biological_process response_to_stimulus signaling single-organism_process	cell cell_part membrane organelle	binding catalytic_activity
ENSSSCP00000002040	pep:known_by_projection chromosome:Sscrofa10.2:7:61582143:61745989:-1 gene:ENSSSCG00000001865 transcript:ENSSSCT00000002090 gene_biotype:protein_coding transcript_biotype:protein_coding		cell cell_part organelle
ENSSSCP00000011958	pep:known chromosome:Sscrofa10.2:13:11688026:11779399:1 gene:ENSSSCG00000011209 transcript:ENSSSCT00000012275 gene_biotype:protein_coding transcript_biotype:protein_coding	biological_regulation cellular_component_organization_or_biogenesis cellular_process metabolic_process negative_regulation_of_biological_process positive_regulation_of_biological_process regulation_of_biological_process response_to_stimulus signaling single-organism_process	cell cell_part macromolecular_complex membrane-enclosed_lumen organelle organelle_part	binding catalytic_activity
ENSSSCP00000012012	pep:known chromosome:Sscrofa10.2:13:26391341:26393247:1 gene:ENSSSCG00000011266 transcript:ENSSSCT00000012334 gene_biotype:protein_coding transcript_biotype:protein_coding	biological_adhesion cellular_component_organization_or_biogenesis cellular_process developmental_process establishment_of_localization localization metabolic_process multi-organism_process reproduction reproductive_process single-organism_process	cell cell_part extracellular_matrix extracellular_matrix_part extracellular_region extracellular_region_part macromolecular_complex membrane organelle organelle_part	binding receptor_activity structural_molecule_activity
ENSSSCP00000006003	pep:known_by_projection chromosome:Sscrofa10.2:1:300208111:300433703:1 gene:ENSSSCG00000005604 transcript:ENSSSCT00000006162 gene_biotype:protein_coding transcript_biotype:protein_coding	biological_regulation cellular_process developmental_process metabolic_process multicellular_organismal_process regulation_of_biological_process response_to_stimulus single-organism_process	cell cell_part macromolecular_complex membrane-enclosed_lumen organelle organelle_part	binding nucleic_acid_binding_transcription_factor_activity
ENSSSCP00000021728	pep:known chromosome:Sscrofa10.2:7:102416956:102504747:-1 gene:ENSSSCG00000022178 transcript:ENSSSCT00000031856 gene_biotype:protein_coding transcript_biotype:protein_coding	biological_regulation cell_proliferation cellular_component_organization_or_biogenesis cellular_process developmental_process locomotion multicellular_organismal_process negative_regulation_of_biological_process positive_regulation_of_biological_process regulation_of_biological_process response_to_stimulus signaling single-organism_process	cell cell_part membrane membrane_part organelle	binding
ENSSSCP00000023312	pep:known chromosome:Sscrofa10.2:X:47897851:47917864:-1 gene:ENSSSCG00000021106 transcript:ENSSSCT00000022581 gene_biotype:protein_coding transcript_biotype:protein_coding		cell cell_part organelle
ENSSSCP00000002093	pep:known chromosome:Sscrofa10.2:7:64102994:64126775:-1 gene:ENSSSCG00000001914 transcript:ENSSSCT00000002143 gene_biotype:protein_coding transcript_biotype:protein_coding	cellular_process metabolic_process	extracellular_matrix extracellular_region extracellular_region_part	binding catalytic_activity
ENSSSCP00000018523	pep:known_by_projection chromosome:Sscrofa10.2:12:22565033:22574313:-1 gene:ENSSSCG00000017477 transcript:ENSSSCT00000019028 gene_biotype:protein_coding transcript_biotype:protein_coding	cellular_process localization metabolic_process	cell cell_part macromolecular_complex organelle organelle_part	binding
ENSSSCP00000001789	pep:known chromosome:Sscrofa10.2:7:43463170:43472354:1 gene:ENSSSCG00000001651 transcript:ENSSSCT00000001836 gene_biotype:protein_coding transcript_biotype:protein_coding	immune_system_process response_to_stimulus	cell cell_part membrane-enclosed_lumen organelle organelle_part	binding
ENSSSCP00000013781	pep:known chromosome:Sscrofa10.2:2:5405034:5405903:-1 gene:ENSSSCG00000012961 transcript:ENSSSCT00000014167 gene_biotype:protein_coding transcript_biotype:protein_coding >ENSSSCP00000023940 pep:known chromosome:Sscrofa10.2:2:5437528:5438439:-1 gene:	biological_regulation cellular_process metabolic_process multi-organism_process regulation_of_biological_process reproduction reproductive_process response_to_stimulus	cell cell_part membrane-enclosed_lumen organelle organelle_part	binding
ENSSSCP00000015889	pep:known_by_projection chromosome:Sscrofa10.2:9:30923141:30952504:1 gene:ENSSSCG00000014965 transcript:ENSSSCT00000016326 gene_biotype:protein_coding transcript_biotype:protein_coding			binding catalytic_activity
ENSSSCP00000010705	pep:known_by_projection chromosome:Sscrofa10.2:14:51861270:51873802:1 gene:ENSSSCG00000010035 transcript:ENSSSCT00000010992 gene_biotype:protein_coding transcript_biotype:protein_coding	biological_regulation cellular_component_organization_or_biogenesis cellular_process death developmental_process establishment_of_localization localization metabolic_process multicellular_organismal_process negative_regulation_of_biological_process positive_regulation_of_biological_process regulation_of_biological_process response_to_stimulus signaling single-organism_process	cell cell_junction cell_part	binding catalytic_activity channel_regulator_activity
ENSSSCP00000002579	pep:known chromosome:Sscrofa10.2:7:104093822:104109273:-1 gene:ENSSSCG00000002379 transcript:ENSSSCT00000002646 gene_biotype:protein_coding transcript_biotype:protein_coding			catalytic_activity
ENSSSCP00000008931	pep:known_by_projection chromosome:Sscrofa10.2:3:81976147:81989330:-1 gene:ENSSSCG00000008368 transcript:ENSSSCT00000009162 gene_biotype:protein_coding transcript_biotype:protein_coding	cellular_process metabolic_process response_to_stimulus	cell cell_part	binding catalytic_activity
ENSSSCP00000004751	pep:known_by_projection chromosome:Sscrofa10.2:1:85660857:85714991:1 gene:ENSSSCG00000004403 transcript:ENSSSCT00000004866 gene_biotype:protein_coding transcript_biotype:protein_coding	cellular_process establishment_of_localization localization metabolic_process	cell cell_part macromolecular_complex membrane-enclosed_lumen organelle organelle_part
ENSSSCP00000025060	pep:known_by_projection chromosome:Sscrofa10.2:13:20616343:20666658:-1 gene:ENSSSCG00000021977 transcript:ENSSSCT00000025190 gene_biotype:protein_coding transcript_biotype:protein_coding	cellular_process metabolic_process	cell cell_part macromolecular_complex	binding catalytic_activity
ENSSSCP00000010861	pep:known chromosome:Sscrofa10.2:14:64380784:64389549:-1 gene:ENSSSCG00000010184 transcript:ENSSSCT00000011150 gene_biotype:protein_coding transcript_biotype:protein_coding	biological_adhesion biological_regulation cell_proliferation cellular_component_organization_or_biogenesis cellular_process death developmental_process establishment_of_localization growth localization locomotion metabolic_process multicellular_organismal_process negative_regulation_of_biological_process positive_regulation_of_biological_process regulation_of_biological_process reproduction repro…	cell cell_part extracellular_region extracellular_region_part	binding enzyme_regulator_activity molecular_transducer_activity receptor_activity
ENSSSCP00000026071	pep:known chromosome:Sscrofa10.2:17:57235514:57257623:1 gene:ENSSSCG00000025534 transcript:ENSSSCT00000026255 gene_biotype:protein_coding transcript_biotype:protein_coding	cell_proliferation cellular_process death establishment_of_localization localization	cell cell_part organelle	binding transporter_activity
ENSSSCP00000019224	pep:known scaffold:Sscrofa10.2:GL893650.1:1349:9922:1 gene:ENSSSCG00000026186 transcript:ENSSSCT00000024536 gene_biotype:protein_coding transcript_biotype:protein_coding		cell cell_part membrane-enclosed_lumen organelle organelle_part
ENSSSCP00000016844	pep:known_by_projection chromosome:Sscrofa10.2:15:76292762:76298963:-1 gene:ENSSSCG00000015895 transcript:ENSSSCT00000017307 gene_biotype:protein_coding transcript_biotype:protein_coding	biological_regulation cellular_process death establishment_of_localization localization metabolic_process negative_regulation_of_biological_process positive_regulation_of_biological_process regulation_of_biological_process response_to_stimulus signaling single-organism_process	cell cell_part extracellular_region extracellular_region_part	binding
ENSSSCP00000000500	pep:novel chromosome:Sscrofa10.2:5:32769687:32836097:1 gene:ENSSSCG00000000469 transcript:ENSSSCT00000000507 gene_biotype:protein_coding transcript_biotype:protein_coding	biological_regulation cellular_process metabolic_process negative_regulation_of_biological_process regulation_of_biological_process response_to_stimulus signaling single-organism_process	cell cell_part membrane membrane_part organelle organelle_part	binding
ENSSSCP00000006472	pep:known chromosome:Sscrofa10.2:4:38914877:38941372:1 gene:ENSSSCG00000006062 transcript:ENSSSCT00000006651 gene_biotype:protein_coding transcript_biotype:protein_coding	biological_regulation cellular_component_organization_or_biogenesis cellular_process establishment_of_localization immune_system_process localization metabolic_process multicellular_organismal_process regulation_of_biological_process response_to_stimulus signaling single-organism_process	cell cell_part macromolecular_complex membrane-enclosed_lumen organelle organelle_part synapse synapse_part	binding catalytic_activity
ENSSSCP00000002056	pep:known_by_projection chromosome:Sscrofa10.2:7:62936863:62949430:1 gene:ENSSSCG00000001881 transcript:ENSSSCT00000002106 gene_biotype:protein_coding transcript_biotype:protein_coding	metabolic_process		binding catalytic_activity
ENSSSCP00000002512	pep:known chromosome:Sscrofa10.2:7:99860648:99938309:1 gene:ENSSSCG00000002314 transcript:ENSSSCT00000002576 gene_biotype:protein_coding transcript_biotype:protein_coding	biological_adhesion biological_regulation cellular_component_organization_or_biogenesis cellular_process developmental_process multicellular_organismal_process positive_regulation_of_biological_process regulation_of_biological_process response_to_stimulus signaling single-organism_process	extracellular_matrix extracellular_matrix_part extracellular_region extracellular_region_part	binding
ENSSSCP00000025799	pep:known_by_projection chromosome:Sscrofa10.2:2:8315196:8327226:1 gene:ENSSSCG00000022866 transcript:ENSSSCT00000029108 gene_biotype:protein_coding transcript_biotype:protein_coding	cellular_process establishment_of_localization localization metabolic_process multi-organism_process reproduction reproductive_process	cell cell_part macromolecular_complex membrane membrane_part membrane-enclosed_lumen organelle organelle_part	binding transporter_activity
ENSSSCP00000018191	pep:known_by_projection chromosome:Sscrofa10.2:12:4003723:4153387:-1 gene:ENSSSCG00000017168 transcript:ENSSSCT00000018692 gene_biotype:protein_coding transcript_biotype:protein_coding	cellular_component_organization_or_biogenesis cellular_process metabolic_process	cell cell_part macromolecular_complex organelle organelle_part	binding catalytic_activity
ENSSSCP00000022462	pep:known chromosome:Sscrofa10.2:X:43355512:43474320:-1 gene:ENSSSCG00000023215 transcript:ENSSSCT00000023183 gene_biotype:protein_coding transcript_biotype:protein_coding	biological_regulation cellular_process establishment_of_localization localization metabolic_process multi-organism_process negative_regulation_of_biological_process positive_regulation_of_biological_process regulation_of_biological_process response_to_stimulus signaling single-organism_process	cell cell_part membrane membrane_part organelle organelle_part	binding catalytic_activity electron_carrier_activity
ENSSSCP00000008681	pep:known_by_projection chromosome:Sscrofa10.2:3:49105196:49108515:-1 gene:ENSSSCG00000008130 transcript:ENSSSCT00000008907 gene_biotype:protein_coding transcript_biotype:protein_coding	biological_regulation cell_proliferation cellular_component_organization_or_biogenesis cellular_process metabolic_process positive_regulation_of_biological_process regulation_of_biological_process	cell cell_part macromolecular_complex organelle organelle_part
ENSSSCP00000020660	pep:known_by_projection chromosome:Sscrofa10.2:13:44121614:44127858:-1 gene:ENSSSCG00000025881 transcript:ENSSSCT00000022684 gene_biotype:protein_coding transcript_biotype:protein_coding	biological_regulation cellular_process metabolic_process regulation_of_biological_process	cell cell_part macromolecular_complex membrane-enclosed_lumen organelle organelle_part	catalytic_activity
ENSSSCP00000015138	pep:known_by_projection chromosome:Sscrofa10.2:2:130891092:130900428:-1 gene:ENSSSCG00000014232 transcript:ENSSSCT00000015550 gene_biotype:protein_coding transcript_biotype:protein_coding	cellular_component_organization_or_biogenesis cellular_process developmental_process metabolic_process multicellular_organismal_process response_to_stimulus single-organism_process	cell cell_part extracellular_matrix extracellular_region extracellular_region_part organelle	binding catalytic_activity
ENSSSCP00000026971	pep:known chromosome:Sscrofa10.2:13:49993011:49999769:-1 gene:ENSSSCG00000025202 transcript:ENSSSCT00000026325 gene_biotype:protein_coding transcript_biotype:protein_coding	biological_regulation cellular_process death developmental_process immune_system_process metabolic_process multi-organism_process multicellular_organismal_process negative_regulation_of_biological_process positive_regulation_of_biological_process regulation_of_biological_process response_to_stimulus signaling single-organism_process	cell cell_part macromolecular_complex membrane-enclosed_lumen organelle organelle_part	catalytic_activity
ENSSSCP00000006577	pep:known chromosome:Sscrofa10.2:4:63909845:63916702:1 gene:ENSSSCG00000006166 transcript:ENSSSCT00000006760 gene_biotype:protein_coding transcript_biotype:protein_coding	cellular_process metabolic_process	cell cell_part macromolecular_complex membrane membrane_part organelle organelle_part	catalytic_activity
ENSSSCP00000006648	pep:known_by_projection chromosome:Sscrofa10.2:4:81090105:81122727:-1 gene:ENSSSCG00000006237 transcript:ENSSSCT00000006834 gene_biotype:protein_coding transcript_biotype:protein_coding	biological_regulation cellular_component_organization_or_biogenesis cellular_process developmental_process establishment_of_localization localization locomotion metabolic_process multicellular_organismal_process positive_regulation_of_biological_process regulation_of_biological_process response_to_stimulus signaling single-organism_process	cell cell_junction cell_part macromolecular_complex membrane membrane_part organelle organelle_part	binding
ENSSSCP00000012374	pep:known_by_projection chromosome:Sscrofa10.2:13:78614180:78704945:1 gene:ENSSSCG00000011610 transcript:ENSSSCT00000012707 gene_biotype:protein_coding transcript_biotype:protein_coding	biological_regulation cellular_process establishment_of_localization localization metabolic_process multi-organism_process regulation_of_biological_process response_to_stimulus signaling single-organism_process	cell cell_part macromolecular_complex membrane membrane_part organelle organelle_part	binding
ENSSSCP00000015191	pep:known_by_projection chromosome:Sscrofa10.2:2:140313725:140407470:1 gene:ENSSSCG00000014280 transcript:ENSSSCT00000015603 gene_biotype:protein_coding transcript_biotype:protein_coding	biological_regulation cellular_component_organization_or_biogenesis cellular_process metabolic_process positive_regulation_of_biological_process regulation_of_biological_process reproduction reproductive_process response_to_stimulus single-organism_process	cell cell_part macromolecular_complex membrane-enclosed_lumen organelle organelle_part	binding catalytic_activity
ENSSSCP00000012569	pep:known_by_projection chromosome:Sscrofa10.2:13:133782313:133801505:1 gene:ENSSSCG00000011798 transcript:ENSSSCT00000012910 gene_biotype:protein_coding transcript_biotype:protein_coding	biological_regulation cellular_process metabolic_process positive_regulation_of_biological_process regulation_of_biological_process response_to_stimulus signaling single-organism_process	cell cell_part membrane-enclosed_lumen organelle organelle_part	binding
ENSSSCP00000007825	pep:known chromosome:Sscrofa10.2:17:47091150:47111188:-1 gene:ENSSSCG00000007347 transcript:ENSSSCT00000008039 gene_biotype:protein_coding transcript_biotype:protein_coding	biological_regulation cellular_process metabolic_process regulation_of_biological_process response_to_stimulus signaling single-organism_process	cell cell_part	enzyme_regulator_activity
ENSSSCP00000007961	pep:known chromosome:Sscrofa10.2:17:58757708:58790577:-1 gene:ENSSSCG00000007473 transcript:ENSSSCT00000008178 gene_biotype:protein_coding transcript_biotype:protein_coding >ENSSSCP00000028596 pep:known chromosome:Sscrofa10.2:17:58757708:58790779:-1	biological_regulation cellular_component_organization_or_biogenesis cellular_process death developmental_process growth metabolic_process multicellular_organismal_process negative_regulation_of_biological_process positive_regulation_of_biological_process regulation_of_biological_process reproduction reproductive_process response_to_stimulus signaling single-organism_process	cell cell_part extracellular_region extracellular_region_part membrane-enclosed_lumen organelle organelle_part	binding nucleic_acid_binding_transcription_factor_activity
ENSSSCP00000012593	pep:known_by_projection chromosome:Sscrofa10.2:13:140194249:140230347:1 gene:ENSSSCG00000011822 transcript:ENSSSCT00000012934 gene_biotype:protein_coding transcript_biotype:protein_coding	biological_regulation cellular_component_organization_or_biogenesis cellular_process death establishment_of_localization localization metabolic_process multicellular_organismal_process negative_regulation_of_biological_process regulation_of_biological_process response_to_stimulus signaling single-organism_process	cell cell_part membrane membrane_part membrane-enclosed_lumen organelle organelle_part	binding catalytic_activity
ENSSSCP00000013037	pep:novel chromosome:Sscrofa10.2:X:41007301:41060997:1 gene:ENSSSCG00000012251 transcript:ENSSSCT00000013397 gene_biotype:protein_coding transcript_biotype:protein_coding	biological_regulation cellular_component_organization_or_biogenesis cellular_process metabolic_process multicellular_organismal_process negative_regulation_of_biological_process regulation_of_biological_process reproduction reproductive_process response_to_stimulus signaling single-organism_process	cell cell_part	binding catalytic_activity
ENSSSCP00000007750	pep:known chromosome:Sscrofa10.2:17:42693945:42706680:-1 gene:ENSSSCG00000007278 transcript:ENSSSCT00000007963 gene_biotype:protein_coding transcript_biotype:protein_coding	cellular_process immune_system_process metabolic_process response_to_stimulus single-organism_process	cell cell_part organelle	binding catalytic_activity
ENSSSCP00000007152	pep:known chromosome:Sscrofa10.2:4:110458434:110588360:-1 gene:ENSSSCG00000006707 transcript:ENSSSCT00000007347 gene_biotype:protein_coding transcript_biotype:protein_coding	cellular_component_organization_or_biogenesis cellular_process	cell cell_part organelle organelle_part	binding
ENSSSCP00000026635	pep:known chromosome:Sscrofa10.2:6:31815667:31827170:-1 gene:ENSSSCG00000023391 transcript:ENSSSCT00000031189 gene_biotype:protein_coding transcript_biotype:protein_coding	biological_regulation cellular_component_organization_or_biogenesis cellular_process establishment_of_localization localization metabolic_process regulation_of_biological_process response_to_stimulus	cell cell_part membrane-enclosed_lumen nucleoid organelle organelle_part	binding catalytic_activity
ENSSSCP00000013596	pep:known chromosome:Sscrofa10.2:X:142160253:142182977:-1 gene:ENSSSCG00000012787 transcript:ENSSSCT00000013979 gene_biotype:protein_coding transcript_biotype:protein_coding	biological_adhesion biological_regulation cellular_component_organization_or_biogenesis cellular_process developmental_process locomotion multicellular_organismal_process positive_regulation_of_biological_process regulation_of_biological_process response_to_stimulus signaling single-organism_process	cell cell_part membrane membrane_part synapse synapse_part	binding
ENSSSCP00000023436	pep:known_by_projection chromosome:Sscrofa10.2:14:21977211:22007114:-1 gene:ENSSSCG00000029331 transcript:ENSSSCT00000022985 gene_biotype:protein_coding transcript_biotype:protein_coding	cellular_component_organization_or_biogenesis cellular_process	cell cell_junction cell_part macromolecular_complex organelle organelle_part	binding
ENSSSCP00000018429	pep:known_by_projection chromosome:Sscrofa10.2:12:20427179:20433351:-1 gene:ENSSSCG00000017394 transcript:ENSSSCT00000018934 gene_biotype:protein_coding transcript_biotype:protein_coding	biological_regulation cellular_component_organization_or_biogenesis cellular_process metabolic_process regulation_of_biological_process reproduction reproductive_process single-organism_process	cell cell_part macromolecular_complex membrane-enclosed_lumen organelle organelle_part	binding catalytic_activity structural_molecule_activity
ENSSSCP00000012795	pep:known_by_projection chromosome:Sscrofa10.2:13:192284841:192305722:1 gene:ENSSSCG00000012012 transcript:ENSSSCT00000013143 gene_biotype:protein_coding transcript_biotype:protein_coding	biological_adhesion biological_regulation cell_proliferation cellular_component_organization_or_biogenesis cellular_process developmental_process establishment_of_localization growth immune_system_process localization locomotion multi-organism_process multicellular_organismal_process negative_regulation_of_biological_process regulation_of_biological_process reproduction reproductive_process respo…	cell cell_junction cell_part extracellular_region extracellular_region_part macromolecular_complex membrane membrane_part organelle synapse	binding receptor_activity
ENSSSCP00000003687	pep:known_by_projection chromosome:Sscrofa10.2:6:64609321:64625096:1 gene:ENSSSCG00000003402 transcript:ENSSSCT00000003774 gene_biotype:protein_coding transcript_biotype:protein_coding	cellular_process metabolic_process	cell cell_part	binding catalytic_activity
ENSSSCP00000014481	pep:known_by_projection chromosome:Sscrofa10.2:2:70332816:70349574:-1 gene:ENSSSCG00000013627 transcript:ENSSSCT00000014882 gene_biotype:protein_coding transcript_biotype:protein_coding	cellular_process multi-organism_process response_to_stimulus	cell cell_part organelle	binding catalytic_activity
ENSSSCP00000016314	pep:known chromosome:Sscrofa10.2:9:101626621:101651258:1 gene:ENSSSCG00000015387 transcript:ENSSSCT00000016762 gene_biotype:protein_coding transcript_biotype:protein_coding	cellular_process metabolic_process	cell cell_part organelle	binding
ENSSSCP00000008441	pep:known_by_projection chromosome:Sscrofa10.2:3:34686456:34742973:-1 gene:ENSSSCG00000007907 transcript:ENSSSCT00000008664 gene_biotype:protein_coding transcript_biotype:protein_coding	biological_regulation cellular_process death developmental_process metabolic_process multi-organism_process multicellular_organismal_process positive_regulation_of_biological_process regulation_of_biological_process reproduction reproductive_process response_to_stimulus single-organism_process	cell cell_part membrane-enclosed_lumen organelle organelle_part	binding catalytic_activity
ENSSSCP00000015648	pep:known_by_projection chromosome:Sscrofa10.2:9:5650628:5652665:-1 gene:ENSSSCG00000014726 transcript:ENSSSCT00000016077 gene_biotype:protein_coding transcript_biotype:protein_coding	biological_regulation cellular_process establishment_of_localization localization metabolic_process negative_regulation_of_biological_process regulation_of_biological_process	cell cell_part macromolecular_complex	binding transporter_activity
ENSSSCP00000000842	pep:known_by_projection chromosome:Sscrofa10.2:5:76314101:76434682:1 gene:ENSSSCG00000000793 transcript:ENSSSCT00000000859 gene_biotype:protein_coding transcript_biotype:protein_coding	cellular_process developmental_process multicellular_organismal_process single-organism_process	cell cell_part membrane-enclosed_lumen organelle organelle_part
ENSSSCP00000016677	pep:known chromosome:Sscrofa10.2:15:35896926:35899979:1 gene:ENSSSCG00000015737 transcript:ENSSSCT00000017137 gene_biotype:protein_coding transcript_biotype:protein_coding		cell cell_part organelle
ENSSSCP00000026977	pep:known_by_projection chromosome:Sscrofa10.2:9:127491779:127505079:1 gene:ENSSSCG00000022742 transcript:ENSSSCT00000028213 gene_biotype:protein_coding transcript_biotype:protein_coding	cellular_component_organization_or_biogenesis cellular_process metabolic_process response_to_stimulus	cell cell_part organelle	antioxidant_activity binding catalytic_activity
ENSSSCP00000008862	pep:known_by_projection chromosome:Sscrofa10.2:3:72356715:72389736:-1 gene:ENSSSCG00000008300 transcript:ENSSSCT00000009091 gene_biotype:protein_coding transcript_biotype:protein_coding	biological_regulation cell_proliferation cellular_process metabolic_process positive_regulation_of_biological_process regulation_of_biological_process response_to_stimulus signaling single-organism_process	cell cell_part membrane membrane-enclosed_lumen organelle organelle_part	binding catalytic_activity
ENSSSCP00000016896	pep:known_by_projection chromosome:Sscrofa10.2:15:86481990:86513748:1 gene:ENSSSCG00000015943 transcript:ENSSSCT00000017360 gene_biotype:protein_coding transcript_biotype:protein_coding	cellular_component_organization_or_biogenesis cellular_process	cell cell_part membrane organelle organelle_part	binding
ENSSSCP00000029018	pep:known chromosome:Sscrofa10.2:1:285711160:285725481:-1 gene:ENSSSCG00000005485 transcript:ENSSSCT00000033497 gene_biotype:protein_coding transcript_biotype:protein_coding >ENSSSCP00000005881 pep:known chromosome:Sscrofa10.2:1:285708391:285725500:	biological_adhesion biological_regulation cellular_process immune_system_process metabolic_process multi-organism_process multicellular_organismal_process negative_regulation_of_biological_process regulation_of_biological_process reproduction reproductive_process response_to_stimulus signaling single-organism_process	cell cell_part extracellular_region membrane	binding channel_regulator_activity enzyme_regulator_activity
ENSSSCP00000020790	pep:known chromosome:Sscrofa10.2:4:207030:209523:1 gene:ENSSSCG00000029830 transcript:ENSSSCT00000031015 gene_biotype:protein_coding transcript_biotype:protein_coding	cellular_component_organization_or_biogenesis cellular_process establishment_of_localization localization metabolic_process multi-organism_process reproduction reproductive_process single-organism_process	cell cell_part macromolecular_complex organelle organelle_part	binding structural_molecule_activity
ENSSSCP00000006166	pep:known_by_projection chromosome:Sscrofa10.2:1:308851696:308882338:-1 gene:ENSSSCG00000005753 transcript:ENSSSCT00000006328 gene_biotype:protein_coding transcript_biotype:protein_coding	biological_regulation cellular_component_organization_or_biogenesis cellular_process developmental_process regulation_of_biological_process	cell cell_part
ENSSSCP00000026156	pep:known chromosome:Sscrofa10.2:6:96957249:97014056:1 gene:ENSSSCG00000029030 transcript:ENSSSCT00000024634 gene_biotype:protein_coding transcript_biotype:protein_coding	biological_regulation cellular_component_organization_or_biogenesis cellular_process metabolic_process regulation_of_biological_process	cell cell_part membrane-enclosed_lumen organelle organelle_part	binding
ENSSSCP00000002505	pep:known_by_projection chromosome:Sscrofa10.2:7:99291063:99306758:-1 gene:ENSSSCG00000002307 transcript:ENSSSCT00000002569 gene_biotype:protein_coding transcript_biotype:protein_coding	cellular_process metabolic_process multi-organism_process response_to_stimulus	cell cell_part
ENSSSCP00000008806	pep:known_by_projection chromosome:Sscrofa10.2:3:63138797:63174815:1 gene:ENSSSCG00000008247 transcript:ENSSSCT00000009032 gene_biotype:protein_coding transcript_biotype:protein_coding	cellular_process metabolic_process	cell cell_part macromolecular_complex membrane membrane-enclosed_lumen organelle organelle_part	binding catalytic_activity
ENSSSCP00000012224	pep:known_by_projection chromosome:Sscrofa10.2:13:43872847:43896031:-1 gene:ENSSSCG00000011471 transcript:ENSSSCT00000012553 gene_biotype:protein_coding transcript_biotype:protein_coding			binding
ENSSSCP00000013448	pep:known chromosome:Sscrofa10.2:X:121756240:121832582:-1 gene:ENSSSCG00000012649 transcript:ENSSSCT00000013830 gene_biotype:protein_coding transcript_biotype:protein_coding	biological_regulation cellular_component_organization_or_biogenesis cellular_process developmental_process metabolic_process multicellular_organismal_process positive_regulation_of_biological_process regulation_of_biological_process single-organism_process	cell cell_part macromolecular_complex organelle organelle_part	binding catalytic_activity
ENSSSCP00000013250	pep:known_by_projection chromosome:Sscrofa10.2:X:74225141:74239655:-1 gene:ENSSSCG00000012452 transcript:ENSSSCT00000013618 gene_biotype:protein_coding transcript_biotype:protein_coding		cell cell_part organelle	binding
ENSSSCP00000018854	pep:known chromosome:Sscrofa10.2:12:48149926:48173272:1 gene:ENSSSCG00000017796 transcript:ENSSSCT00000019368 gene_biotype:protein_coding transcript_biotype:protein_coding	cellular_process immune_system_process metabolic_process response_to_stimulus	cell cell_part organelle	binding catalytic_activity
ENSSSCP00000022245	pep:known chromosome:Sscrofa10.2:10:18525259:18599966:1 gene:ENSSSCG00000023278 transcript:ENSSSCT00000029631 gene_biotype:protein_coding transcript_biotype:protein_coding		cell cell_part macromolecular_complex organelle organelle_part	binding
ENSSSCP00000022588	pep:known chromosome:Sscrofa10.2:6:81306854:81393552:-1 gene:ENSSSCG00000028074 transcript:ENSSSCT00000025839 gene_biotype:protein_coding transcript_biotype:protein_coding	biological_regulation cellular_process metabolic_process regulation_of_biological_process	cell cell_part	binding
ENSSSCP00000022494	pep:known chromosome:Sscrofa10.2:9:6873379:6880903:-1 gene:ENSSSCG00000029139 transcript:ENSSSCT00000032470 gene_biotype:protein_coding transcript_biotype:protein_coding	cell_proliferation cellular_component_organization_or_biogenesis cellular_process developmental_process metabolic_process multicellular_organismal_process reproduction reproductive_process response_to_stimulus single-organism_process	cell cell_part macromolecular_complex organelle organelle_part	binding catalytic_activity
ENSSSCP00000008258	pep:known_by_projection chromosome:Sscrofa10.2:3:16408068:16416080:1 gene:ENSSSCG00000007732 transcript:ENSSSCT00000008477 gene_biotype:protein_coding transcript_biotype:protein_coding	biological_regulation cell_proliferation cellular_component_organization_or_biogenesis cellular_process developmental_process growth immune_system_process localization locomotion metabolic_process multicellular_organismal_process negative_regulation_of_biological_process regulation_of_biological_process response_to_stimulus single-organism_process	cell cell_part membrane-enclosed_lumen organelle organelle_part	binding
ENSSSCP00000009144	pep:known_by_projection chromosome:Sscrofa10.2:3:120246445:120418112:1 gene:ENSSSCG00000008576 transcript:ENSSSCT00000009384 gene_biotype:protein_coding transcript_biotype:protein_coding		cell cell_part synapse	binding
ENSSSCP00000022159	pep:known_by_projection chromosome:Sscrofa10.2:7:39241001:39271606:-1 gene:ENSSSCG00000027778 transcript:ENSSSCT00000029888 gene_biotype:protein_coding transcript_biotype:protein_coding	biological_regulation cellular_process metabolic_process regulation_of_biological_process		binding catalytic_activity
ENSSSCP00000012187	pep:known chromosome:Sscrofa10.2:13:37634247:37644065:1 gene:ENSSSCG00000011435 transcript:ENSSSCT00000012515 gene_biotype:protein_coding transcript_biotype:protein_coding	biological_regulation cellular_component_organization_or_biogenesis cellular_process developmental_process growth localization multicellular_organismal_process negative_regulation_of_biological_process positive_regulation_of_biological_process regulation_of_biological_process response_to_stimulus signaling single-organism_process	cell cell_part organelle organelle_part	binding
ENSSSCP00000019731	pep:known_by_projection chromosome:Sscrofa10.2:3:109622373:109637816:-1 gene:ENSSSCG00000025181 transcript:ENSSSCT00000028150 gene_biotype:protein_coding transcript_biotype:protein_coding	biological_regulation cell_proliferation cellular_process metabolic_process multi-organism_process negative_regulation_of_biological_process regulation_of_biological_process reproduction reproductive_process response_to_stimulus	cell cell_part	binding catalytic_activity enzyme_regulator_activity
ENSSSCP00000019371	pep:known_by_projection chromosome:Sscrofa10.2:9:132894169:132952061:-1 gene:ENSSSCG00000021464 transcript:ENSSSCT00000023854 gene_biotype:protein_coding transcript_biotype:protein_coding	biological_regulation cellular_component_organization_or_biogenesis cellular_process developmental_process establishment_of_localization localization metabolic_process multicellular_organismal_process positive_regulation_of_biological_process regulation_of_biological_process single-organism_process	cell cell_part membrane membrane_part organelle organelle_part	binding catalytic_activity
ENSSSCP00000019209	pep:known_by_projection chromosome:Sscrofa10.2:3:75131802:75185121:1 gene:ENSSSCG00000020736 transcript:ENSSSCT00000028719 gene_biotype:protein_coding transcript_biotype:protein_coding	biological_regulation cellular_component_organization_or_biogenesis cellular_process developmental_process establishment_of_localization immune_system_process localization multicellular_organismal_process negative_regulation_of_biological_process regulation_of_biological_process single-organism_process	cell cell_part macromolecular_complex membrane organelle organelle_part	binding structural_molecule_activity
ENSSSCP00000021934	pep:known chromosome:Sscrofa10.2:7:72211400:72237346:-1 gene:ENSSSCG00000001966 transcript:ENSSSCT00000002199 gene_biotype:protein_coding transcript_biotype:protein_coding	biological_adhesion biological_regulation cell_proliferation cellular_component_organization_or_biogenesis cellular_process developmental_process localization locomotion metabolic_process multicellular_organismal_process positive_regulation_of_biological_process regulation_of_biological_process response_to_stimulus signaling single-organism_process	cell cell_part membrane	binding catalytic_activity enzyme_regulator_activity
ENSSSCP00000018853	pep:known_by_projection chromosome:Sscrofa10.2:12:48228532:48287386:-1 gene:ENSSSCG00000017795 transcript:ENSSSCT00000019367 gene_biotype:protein_coding transcript_biotype:protein_coding	biological_regulation cellular_process developmental_process establishment_of_localization localization metabolic_process regulation_of_biological_process	cell cell_part macromolecular_complex membrane-enclosed_lumen organelle organelle_part	binding
ENSSSCP00000001150	pep:known_by_projection chromosome:Sscrofa10.2:7:16819884:17481027:1 gene:ENSSSCG00000001080 transcript:ENSSSCT00000001175 gene_biotype:protein_coding transcript_biotype:protein_coding	cellular_process metabolic_process	membrane membrane_part	binding catalytic_activity
ENSSSCP00000010514	pep:known_by_projection chromosome:Sscrofa10.2:14:36684364:36691471:-1 gene:ENSSSCG00000009851 transcript:ENSSSCT00000010797 gene_biotype:protein_coding transcript_biotype:protein_coding	biological_regulation cellular_component_organization_or_biogenesis cellular_process developmental_process metabolic_process multicellular_organismal_process negative_regulation_of_biological_process positive_regulation_of_biological_process regulation_of_biological_process reproduction reproductive_process response_to_stimulus signaling single-organism_process	cell cell_part extracellular_region extracellular_region_part membrane organelle organelle_part synapse synapse_part	binding enzyme_regulator_activity
ENSSSCP00000006721	pep:known_by_projection chromosome:Sscrofa10.2:4:90745388:90767619:1 gene:ENSSSCG00000006304 transcript:ENSSSCT00000006909 gene_biotype:protein_coding transcript_biotype:protein_coding	establishment_of_localization localization	cell cell_part membrane membrane_part organelle organelle_part
ENSSSCP00000014592	pep:known_by_projection chromosome:Sscrofa10.2:2:66683482:66692072:-1 gene:ENSSSCG00000013722 transcript:ENSSSCT00000014996 gene_biotype:protein_coding transcript_biotype:protein_coding	cellular_process metabolic_process	cell cell_part macromolecular_complex organelle organelle_part	catalytic_activity
ENSSSCP00000020698	pep:known chromosome:Sscrofa10.2:6:47198331:47210379:1 gene:ENSSSCG00000020657 transcript:ENSSSCT00000028783 gene_biotype:protein_coding transcript_biotype:protein_coding	biological_adhesion biological_regulation cellular_process regulation_of_biological_process response_to_stimulus signaling single-organism_process	cell cell_part membrane membrane_part	binding molecular_transducer_activity receptor_activity
ENSSSCP00000015647	pep:known chromosome:Sscrofa10.2:9:5632715:5634344:-1 gene:ENSSSCG00000014725 transcript:ENSSSCT00000016076 gene_biotype:protein_coding transcript_biotype:protein_coding >ENSSSCP00000029396 pep:known chromosome:Sscrofa10.2:9:5632982:5634344:-1 gene:	biological_regulation cellular_component_organization_or_biogenesis cellular_process death establishment_of_localization localization metabolic_process multicellular_organismal_process positive_regulation_of_biological_process regulation_of_biological_process response_to_stimulus single-organism_process	cell cell_part macromolecular_complex	antioxidant_activity binding catalytic_activity transporter_activity
ENSSSCP00000014006	pep:known_by_projection chromosome:Sscrofa10.2:2:12863476:12874283:-1 gene:ENSSSCG00000013176 transcript:ENSSSCT00000014396 gene_biotype:protein_coding transcript_biotype:protein_coding	biological_regulation cellular_process regulation_of_biological_process	membrane membrane_part
ENSSSCP00000028226	pep:known scaffold:Sscrofa10.2:GL892750.2:1387:28132:-1 gene:ENSSSCG00000030669 transcript:ENSSSCT00000023222 gene_biotype:protein_coding transcript_biotype:protein_coding	cellular_process developmental_process metabolic_process multicellular_organismal_process single-organism_process
ENSSSCP00000010406	pep:known_by_projection chromosome:Sscrofa10.2:14:24981764:25059565:-1 gene:ENSSSCG00000009744 transcript:ENSSSCT00000010683 gene_biotype:protein_coding transcript_biotype:protein_coding	biological_regulation cellular_component_organization_or_biogenesis cellular_process metabolic_process regulation_of_biological_process
ENSSSCP00000014067	pep:known_by_projection chromosome:Sscrofa10.2:2:16392123:16399908:1 gene:ENSSSCG00000013239 transcript:ENSSSCT00000014459 gene_biotype:protein_coding transcript_biotype:protein_coding	biological_regulation cellular_process death developmental_process immune_system_process metabolic_process multi-organism_process multicellular_organismal_process negative_regulation_of_biological_process positive_regulation_of_biological_process regulation_of_biological_process reproduction reproductive_process response_to_stimulus signaling single-organism_process	cell cell_part macromolecular_complex membrane-enclosed_lumen organelle organelle_part	binding catalytic_activity protein_binding_transcription_factor_activity
ENSSSCP00000011387	pep:known_by_projection chromosome:Sscrofa10.2:14:141196414:141269357:-1 gene:ENSSSCG00000010688 transcript:ENSSSCT00000011689 gene_biotype:protein_coding transcript_biotype:protein_coding	cellular_component_organization_or_biogenesis cellular_process metabolic_process	cell cell_part macromolecular_complex membrane membrane-enclosed_lumen organelle organelle_part	binding
ENSSSCP00000014799	pep:known_by_projection chromosome:Sscrofa10.2:2:58714584:58721466:1 gene:ENSSSCG00000013919 transcript:ENSSSCT00000015205 gene_biotype:protein_coding transcript_biotype:protein_coding	biological_regulation cellular_process establishment_of_localization localization regulation_of_biological_process response_to_stimulus signaling single-organism_process	cell cell_part membrane synapse synapse_part	binding
ENSSSCP00000030734	pep:novel chromosome:Sscrofa10.2:X:19303518:19353814:1 gene:ENSSSCG00000012166 transcript:ENSSSCT00000035605 gene_biotype:protein_coding transcript_biotype:protein_coding	cellular_process metabolic_process	cell cell_part	catalytic_activity
ENSSSCP00000006083	pep:known_by_projection chromosome:Sscrofa10.2:1:303687311:303696507:1 gene:ENSSSCG00000005678 transcript:ENSSSCT00000006243 gene_biotype:protein_coding transcript_biotype:protein_coding	cellular_component_organization_or_biogenesis cellular_process metabolic_process	cell cell_part membrane-enclosed_lumen organelle organelle_part	catalytic_activity
ENSSSCP00000013059	pep:known chromosome:Sscrofa10.2:X:46808863:46820425:-1 gene:ENSSSCG00000012271 transcript:ENSSSCT00000013419 gene_biotype:protein_coding transcript_biotype:protein_coding	cellular_process metabolic_process	cell cell_part macromolecular_complex membrane-enclosed_lumen organelle organelle_part	binding
ENSSSCP00000011159	pep:known_by_projection chromosome:Sscrofa10.2:14:113505019:113583601:-1 gene:ENSSSCG00000010470 transcript:ENSSSCT00000011458 gene_biotype:protein_coding transcript_biotype:protein_coding	biological_regulation cellular_component_organization_or_biogenesis cellular_process developmental_process metabolic_process multi-organism_process multicellular_organismal_process negative_regulation_of_biological_process positive_regulation_of_biological_process regulation_of_biological_process reproduction reproductive_process response_to_stimulus signaling single-organism_process	cell cell_part extracellular_region extracellular_region_part macromolecular_complex membrane membrane-enclosed_lumen organelle organelle_part	binding catalytic_activity
ENSSSCP00000010535	pep:known_by_projection chromosome:Sscrofa10.2:14:40882875:40895873:1 gene:ENSSSCG00000009870 transcript:ENSSSCT00000010818 gene_biotype:protein_coding transcript_biotype:protein_coding	metabolic_process	cell cell_part organelle	binding catalytic_activity
ENSSSCP00000018786	pep:known_by_projection chromosome:Sscrofa10.2:12:44259356:44287880:-1 gene:ENSSSCG00000017731 transcript:ENSSSCT00000019298 gene_biotype:protein_coding transcript_biotype:protein_coding	biological_regulation cellular_process death developmental_process immune_system_process metabolic_process multi-organism_process multicellular_organismal_process negative_regulation_of_biological_process positive_regulation_of_biological_process regulation_of_biological_process response_to_stimulus signaling single-organism_process	cell cell_part macromolecular_complex membrane-enclosed_lumen organelle organelle_part
ENSSSCP00000025632	pep:known_by_projection chromosome:Sscrofa10.2:6:75075115:75102946:-1 gene:ENSSSCG00000003532 transcript:ENSSSCT00000003924 gene_biotype:protein_coding transcript_biotype:protein_coding	developmental_process multicellular_organismal_process single-organism_process	cell cell_part organelle
ENSSSCP00000004897	pep:known_by_projection chromosome:Sscrofa10.2:1:117493535:117509485:1 gene:ENSSSCG00000004542 transcript:ENSSSCT00000005017 gene_biotype:protein_coding transcript_biotype:protein_coding	cellular_process metabolic_process	cell cell_part organelle	binding catalytic_activity
ENSSSCP00000017521	pep:known_by_projection chromosome:Sscrofa10.2:18:15075829:15194597:-1 gene:ENSSSCG00000016535 transcript:ENSSSCT00000018005 gene_biotype:protein_coding transcript_biotype:protein_coding	biological_regulation cellular_component_organization_or_biogenesis cellular_process multicellular_organismal_process single-organism_process	cell cell_part macromolecular_complex membrane organelle organelle_part synapse synapse_part	binding
ENSSSCP00000014734	pep:known_by_projection chromosome:Sscrofa10.2:2:60649506:60664702:1 gene:ENSSSCG00000013860 transcript:ENSSSCT00000015139 gene_biotype:protein_coding transcript_biotype:protein_coding	biological_regulation cell_proliferation cellular_process developmental_process establishment_of_localization localization multicellular_organismal_process negative_regulation_of_biological_process positive_regulation_of_biological_process regulation_of_biological_process single-organism_process	cell cell_part membrane membrane_part organelle organelle_part	binding
ENSSSCP00000024919	pep:known_by_projection chromosome:Sscrofa10.2:15:142086244:142089969:1 gene:ENSSSCG00000025729 transcript:ENSSSCT00000023756 gene_biotype:protein_coding transcript_biotype:protein_coding	biological_regulation cell_proliferation cellular_process establishment_of_localization localization metabolic_process negative_regulation_of_biological_process positive_regulation_of_biological_process regulation_of_biological_process response_to_stimulus signaling single-organism_process	cell cell_part macromolecular_complex membrane membrane_part organelle	binding molecular_transducer_activity
ENSSSCP00000025418	pep:known_by_projection chromosome:Sscrofa10.2:6:50329075:50340263:1 gene:ENSSSCG00000024823 transcript:ENSSSCT00000026102 gene_biotype:protein_coding transcript_biotype:protein_coding		cell cell_part membrane-enclosed_lumen organelle organelle_part	binding
ENSSSCP00000026895	pep:known_by_projection chromosome:Sscrofa10.2:7:98861961:98874027:-1 gene:ENSSSCG00000020703 transcript:ENSSSCT00000029512 gene_biotype:protein_coding transcript_biotype:protein_coding	biological_adhesion biological_regulation cellular_component_organization_or_biogenesis cellular_process death establishment_of_localization localization multicellular_organismal_process negative_regulation_of_biological_process regulation_of_biological_process response_to_stimulus single-organism_process	cell cell_junction cell_part extracellular_region membrane-enclosed_lumen organelle organelle_part	binding
ENSSSCP00000016352	pep:known chromosome:Sscrofa10.2:9:113924632:113938183:1 gene:ENSSSCG00000015422 transcript:ENSSSCT00000016800 gene_biotype:protein_coding transcript_biotype:protein_coding	cellular_component_organization_or_biogenesis cellular_process establishment_of_localization localization metabolic_process	cell cell_part membrane membrane-enclosed_lumen organelle organelle_part	binding catalytic_activity
ENSSSCP00000003887	pep:known_by_projection chromosome:Sscrofa10.2:6:78572781:78586620:-1 gene:ENSSSCG00000003583 transcript:ENSSSCT00000003978 gene_biotype:protein_coding transcript_biotype:protein_coding	biological_regulation cellular_component_organization_or_biogenesis cellular_process metabolic_process negative_regulation_of_biological_process regulation_of_biological_process response_to_stimulus	cell cell_part macromolecular_complex membrane-enclosed_lumen organelle organelle_part	binding
ENSSSCP00000010819	pep:known_by_projection chromosome:Sscrofa10.2:14:58794722:58843156:1 gene:ENSSSCG00000010145 transcript:ENSSSCT00000011107 gene_biotype:protein_coding transcript_biotype:protein_coding	cellular_component_organization_or_biogenesis cellular_process metabolic_process	cell cell_part macromolecular_complex membrane-enclosed_lumen organelle organelle_part	binding
ENSSSCP00000022897	pep:known_by_projection chromosome:Sscrofa10.2:13:217047199:217070998:1 gene:ENSSSCG00000028197 transcript:ENSSSCT00000025356 gene_biotype:protein_coding transcript_biotype:protein_coding	biological_regulation cellular_component_organization_or_biogenesis cellular_process establishment_of_localization localization metabolic_process negative_regulation_of_biological_process regulation_of_biological_process response_to_stimulus signaling single-organism_process	cell cell_part macromolecular_complex	binding catalytic_activity
ENSSSCP00000026644	pep:known chromosome:Sscrofa10.2:1:121361149:121391787:1 gene:ENSSSCG00000030636 transcript:ENSSSCT00000031810 gene_biotype:protein_coding transcript_biotype:protein_coding	localization
ENSSSCP00000027484	pep:known_by_projection chromosome:Sscrofa10.2:3:118703505:118726271:-1 gene:ENSSSCG00000027135 transcript:ENSSSCT00000023870 gene_biotype:protein_coding transcript_biotype:protein_coding	biological_regulation cellular_process metabolic_process negative_regulation_of_biological_process regulation_of_biological_process	cell cell_part macromolecular_complex membrane-enclosed_lumen organelle organelle_part	binding catalytic_activity
ENSSSCP00000021675	pep:known_by_projection chromosome:Sscrofa10.2:5:81676291:81694184:1 gene:ENSSSCG00000021129 transcript:ENSSSCT00000029955 gene_biotype:protein_coding transcript_biotype:protein_coding	biological_regulation cellular_component_organization_or_biogenesis cellular_process establishment_of_localization localization metabolic_process positive_regulation_of_biological_process regulation_of_biological_process signaling single-organism_process	cell cell_part macromolecular_complex membrane membrane_part	binding catalytic_activity
ENSSSCP00000012195	pep:known_by_projection chromosome:Sscrofa10.2:13:37846302:37873056:1 gene:ENSSSCG00000011443 transcript:ENSSSCT00000012523 gene_biotype:protein_coding transcript_biotype:protein_coding	biological_adhesion biological_regulation cellular_process developmental_process establishment_of_localization localization multi-organism_process multicellular_organismal_process negative_regulation_of_biological_process regulation_of_biological_process response_to_stimulus signaling single-organism_process	cell cell_part membrane membrane_part	binding catalytic_activity receptor_activity
ENSSSCP00000006200	pep:known_by_projection chromosome:Sscrofa10.2:1:311632782:311644920:-1 gene:ENSSSCG00000005786 transcript:ENSSSCT00000006362 gene_biotype:protein_coding transcript_biotype:protein_coding	cellular_process metabolic_process	cell cell_part macromolecular_complex membrane-enclosed_lumen organelle organelle_part	binding
ENSSSCP00000022003	pep:known_by_projection chromosome:Sscrofa10.2:6:75499813:75504144:-1 gene:ENSSSCG00000024260 transcript:ENSSSCT00000022802 gene_biotype:protein_coding transcript_biotype:protein_coding	cellular_component_organization_or_biogenesis cellular_process establishment_of_localization localization metabolic_process multi-organism_process reproduction reproductive_process single-organism_process	cell cell_part macromolecular_complex membrane-enclosed_lumen organelle organelle_part	binding structural_molecule_activity
ENSSSCP00000003906	pep:known_by_projection chromosome:Sscrofa10.2:6:81800443:81875581:-1 gene:ENSSSCG00000003602 transcript:ENSSSCT00000003997 gene_biotype:protein_coding transcript_biotype:protein_coding	response_to_stimulus	cell cell_part membrane	binding
ENSSSCP00000013062	pep:known chromosome:Sscrofa10.2:X:46878471:46881283:1 gene:ENSSSCG00000012274 transcript:ENSSSCT00000013422 gene_biotype:protein_coding transcript_biotype:protein_coding	cellular_process metabolic_process	cell cell_part macromolecular_complex membrane membrane_part organelle organelle_part
ENSSSCP00000009983	pep:known chromosome:Sscrofa10.2:11:12231552:12255683:-1 gene:ENSSSCG00000009353 transcript:ENSSSCT00000010250 gene_biotype:protein_coding transcript_biotype:protein_coding	biological_regulation cellular_process death	cell cell_part membrane organelle organelle_part	binding
ENSSSCP00000022646	pep:known_by_projection chromosome:Sscrofa10.2:7:83173012:83206177:1 gene:ENSSSCG00000022900 transcript:ENSSSCT00000031400 gene_biotype:protein_coding transcript_biotype:protein_coding	biological_regulation cellular_component_organization_or_biogenesis cellular_process metabolic_process multi-organism_process positive_regulation_of_biological_process regulation_of_biological_process reproduction reproductive_process response_to_stimulus single-organism_process	cell cell_part membrane-enclosed_lumen organelle organelle_part	binding
ENSSSCP00000019955	pep:known chromosome:Sscrofa10.2:9:150076905:150234100:-1 gene:ENSSSCG00000022009 transcript:ENSSSCT00000025860 gene_biotype:protein_coding transcript_biotype:protein_coding	cellular_process developmental_process establishment_of_localization localization metabolic_process multicellular_organismal_process response_to_stimulus signaling single-organism_process	cell cell_part organelle synapse synapse_part	binding catalytic_activity
ENSSSCP00000013893	pep:known_by_projection chromosome:Sscrofa10.2:2:8494174:8506626:1 gene:ENSSSCG00000013063 transcript:ENSSSCT00000014279 gene_biotype:protein_coding transcript_biotype:protein_coding	cellular_process metabolic_process	cell cell_part macromolecular_complex membrane-enclosed_lumen organelle organelle_part	binding catalytic_activity
ENSSSCP00000017114	pep:known chromosome:Sscrofa10.2:15:124758368:124793429:-1 gene:ENSSSCG00000016156 transcript:ENSSSCT00000017589 gene_biotype:protein_coding transcript_biotype:protein_coding	biological_regulation cellular_component_organization_or_biogenesis cellular_process metabolic_process multicellular_organismal_process negative_regulation_of_biological_process regulation_of_biological_process single-organism_process	cell cell_part membrane membrane-enclosed_lumen organelle organelle_part	binding catalytic_activity
ENSSSCP00000008898	pep:known_by_projection chromosome:Sscrofa10.2:3:76060039:76128752:-1 gene:ENSSSCG00000008336 transcript:ENSSSCT00000009128 gene_biotype:protein_coding transcript_biotype:protein_coding	biological_regulation cellular_process multicellular_organismal_process negative_regulation_of_biological_process regulation_of_biological_process response_to_stimulus signaling single-organism_process	cell cell_part	binding enzyme_regulator_activity
ENSSSCP00000015990	pep:known_by_projection chromosome:Sscrofa10.2:9:49241230:49250598:-1 gene:ENSSSCG00000015066 transcript:ENSSSCT00000016432 gene_biotype:protein_coding transcript_biotype:protein_coding	biological_regulation cell_proliferation cellular_process regulation_of_biological_process response_to_stimulus signaling single-organism_process	cell cell_part membrane-enclosed_lumen organelle organelle_part	binding
ENSSSCP00000018486	pep:known_by_projection chromosome:Sscrofa10.2:12:21475570:21479809:-1 gene:ENSSSCG00000017445 transcript:ENSSSCT00000018991 gene_biotype:protein_coding transcript_biotype:protein_coding	cellular_process developmental_process multicellular_organismal_process response_to_stimulus single-organism_process	cell cell_part macromolecular_complex organelle organelle_part	structural_molecule_activity
ENSSSCP00000025135	pep:known_by_projection chromosome:Sscrofa10.2:15:92609003:92831152:1 gene:ENSSSCG00000023983 transcript:ENSSSCT00000030764 gene_biotype:protein_coding transcript_biotype:protein_coding	cellular_process metabolic_process response_to_stimulus	cell cell_part membrane membrane-enclosed_lumen organelle organelle_part	binding catalytic_activity
ENSSSCP00000007402	pep:known_by_projection chromosome:Sscrofa10.2:4:143171684:143206264:1 gene:ENSSSCG00000006941 transcript:ENSSSCT00000007605 gene_biotype:protein_coding transcript_biotype:protein_coding	biological_regulation cellular_process developmental_process metabolic_process multicellular_organismal_process positive_regulation_of_biological_process regulation_of_biological_process response_to_stimulus signaling single-organism_process	cell cell_part organelle	binding catalytic_activity
ENSSSCP00000018882	pep:known chromosome:Sscrofa10.2:12:49862628:49901724:1 gene:ENSSSCG00000017822 transcript:ENSSSCT00000019397 gene_biotype:protein_coding transcript_biotype:protein_coding	biological_regulation cell_proliferation cellular_component_organization_or_biogenesis cellular_process developmental_process immune_system_process metabolic_process multicellular_organismal_process negative_regulation_of_biological_process positive_regulation_of_biological_process regulation_of_biological_process reproduction reproductive_process response_to_stimulus single-organism_process	cell cell_part macromolecular_complex membrane-enclosed_lumen organelle organelle_part	binding
ENSSSCP00000007885	pep:known chromosome:Sscrofa10.2:17:53254492:53270748:-1 gene:ENSSSCG00000007401 transcript:ENSSSCT00000008101 gene_biotype:protein_coding transcript_biotype:protein_coding	biological_adhesion biological_regulation cellular_component_organization_or_biogenesis cellular_process developmental_process metabolic_process multicellular_organismal_process positive_regulation_of_biological_process regulation_of_biological_process single-organism_process	cell cell_junction cell_part extracellular_region membrane membrane_part membrane-enclosed_lumen organelle organelle_part	binding molecular_transducer_activity receptor_activity
ENSSSCP00000026714	pep:known_by_projection scaffold:Sscrofa10.2:GL894097.2:15917:48202:-1 gene:ENSSSCG00000023194 transcript:ENSSSCT00000031503 gene_biotype:protein_coding transcript_biotype:protein_coding	metabolic_process	cell cell_part organelle	binding catalytic_activity
ENSSSCP00000006059	pep:known_by_projection chromosome:Sscrofa10.2:1:303025978:303054229:-1 gene:ENSSSCG00000005655 transcript:ENSSSCT00000006218 gene_biotype:protein_coding transcript_biotype:protein_coding		cell cell_part
ENSSSCP00000006383	pep:known_by_projection chromosome:Sscrofa10.2:4:15698066:15757625:1 gene:ENSSSCG00000005975 transcript:ENSSSCT00000006558 gene_biotype:protein_coding transcript_biotype:protein_coding	biological_adhesion biological_regulation cell_proliferation cellular_component_organization_or_biogenesis cellular_process developmental_process multicellular_organismal_process negative_regulation_of_biological_process regulation_of_biological_process response_to_stimulus signaling single-organism_process	cell cell_part organelle	binding
ENSSSCP00000013566	pep:known_by_projection chromosome:Sscrofa10.2:X:141414894:141458759:1 gene:ENSSSCG00000012759 transcript:ENSSSCT00000013949 gene_biotype:protein_coding transcript_biotype:protein_coding		cell cell_part
ENSSSCP00000001062	pep:known_by_projection chromosome:Sscrofa10.2:7:1046663:1386578:-1 gene:ENSSSCG00000000994 transcript:ENSSSCT00000001084 gene_biotype:protein_coding transcript_biotype:protein_coding	biological_regulation cellular_process metabolic_process regulation_of_biological_process response_to_stimulus signaling single-organism_process	cell cell_part	binding catalytic_activity
ENSSSCP00000024353	pep:known_by_projection scaffold:Sscrofa10.2:GL896220.1:1576:4716:-1 gene:ENSSSCG00000026813 transcript:ENSSSCT00000026173 gene_biotype:protein_coding transcript_biotype:protein_coding	biological_regulation cellular_component_organization_or_biogenesis cellular_process establishment_of_localization localization positive_regulation_of_biological_process regulation_of_biological_process	cell cell_part membrane membrane_part organelle organelle_part	binding
ENSSSCP00000011368	pep:known_by_projection chromosome:Sscrofa10.2:14:138801329:138903799:-1 gene:ENSSSCG00000010669 transcript:ENSSSCT00000011670 gene_biotype:protein_coding transcript_biotype:protein_coding	biological_regulation cellular_component_organization_or_biogenesis cellular_process developmental_process multi-organism_process regulation_of_biological_process reproduction reproductive_process response_to_stimulus signaling single-organism_process	cell cell_part	binding
ENSSSCP00000020984	pep:known chromosome:Sscrofa10.2:18:56857686:56868920:1 gene:ENSSSCG00000020769 transcript:ENSSSCT00000025651 gene_biotype:protein_coding transcript_biotype:protein_coding	biological_regulation cellular_process death developmental_process immune_system_process metabolic_process multi-organism_process multicellular_organismal_process negative_regulation_of_biological_process positive_regulation_of_biological_process regulation_of_biological_process response_to_stimulus signaling single-organism_process	cell cell_part macromolecular_complex membrane-enclosed_lumen organelle organelle_part	binding catalytic_activity
ENSSSCP00000011409	pep:known chromosome:Sscrofa10.2:14:143745490:143752508:1 gene:ENSSSCG00000010705 transcript:ENSSSCT00000011711 gene_biotype:protein_coding transcript_biotype:protein_coding	biological_regulation cellular_process metabolic_process negative_regulation_of_biological_process regulation_of_biological_process	cell cell_part	binding enzyme_regulator_activity
ENSSSCP00000020667	pep:known_by_projection chromosome:Sscrofa10.2:3:75476749:75494660:-1 gene:ENSSSCG00000029790 transcript:ENSSSCT00000022340 gene_biotype:protein_coding transcript_biotype:protein_coding	cellular_process metabolic_process	cell cell_part extracellular_region extracellular_region_part macromolecular_complex membrane organelle	catalytic_activity transporter_activity
ENSSSCP00000011701	pep:known_by_projection chromosome:Sscrofa10.2:10:36321361:36328690:1 gene:ENSSSCG00000010972 transcript:ENSSSCT00000012009 gene_biotype:protein_coding transcript_biotype:protein_coding	cellular_component_organization_or_biogenesis cellular_process developmental_process immune_system_process multicellular_organismal_process single-organism_process	cell cell_part macromolecular_complex organelle organelle_part	binding structural_molecule_activity
ENSSSCP00000015997	pep:known_by_projection chromosome:Sscrofa10.2:9:49631072:49636680:1 gene:ENSSSCG00000015073 transcript:ENSSSCT00000016439 gene_biotype:protein_coding transcript_biotype:protein_coding	developmental_process multicellular_organismal_process single-organism_process	cell cell_part	binding
ENSSSCP00000018229	pep:known chromosome:Sscrofa10.2:12:5860268:5928962:-1 gene:ENSSSCG00000017206 transcript:ENSSSCT00000018731 gene_biotype:protein_coding transcript_biotype:protein_coding	biological_regulation cellular_component_organization_or_biogenesis cellular_process developmental_process establishment_of_localization immune_system_process localization locomotion metabolic_process multi-organism_process multicellular_organismal_process negative_regulation_of_biological_process positive_regulation_of_biological_process regulation_of_biological_process reproduction reproductive…	cell cell_part macromolecular_complex membrane membrane_part organelle organelle_part	binding
ENSSSCP00000002464	pep:known_by_projection chromosome:Sscrofa10.2:7:94846565:94895316:1 gene:ENSSSCG00000002269 transcript:ENSSSCT00000002527 gene_biotype:protein_coding transcript_biotype:protein_coding	cellular_process metabolic_process	cell cell_part organelle	binding catalytic_activity
ENSSSCP00000022531	pep:known_by_projection chromosome:Sscrofa10.2:14:16133828:16154346:1 gene:ENSSSCG00000028699 transcript:ENSSSCT00000023064 gene_biotype:protein_coding transcript_biotype:protein_coding	cellular_process metabolic_process response_to_stimulus	cell cell_part macromolecular_complex organelle organelle_part	binding catalytic_activity
ENSSSCP00000022033	pep:known chromosome:Sscrofa10.2:3:141717172:141773584:1 gene:ENSSSCG00000029570 transcript:ENSSSCT00000022979 gene_biotype:protein_coding transcript_biotype:protein_coding	biological_regulation cellular_component_organization_or_biogenesis cellular_process immune_system_process metabolic_process negative_regulation_of_biological_process regulation_of_biological_process response_to_stimulus signaling single-organism_process	cell cell_part extracellular_matrix extracellular_region extracellular_region_part organelle	antioxidant_activity binding catalytic_activity receptor_regulator_activity structural_molecule_activity
ENSSSCP00000008617	pep:known chromosome:Sscrofa10.2:3:42962864:43014160:-1 gene:ENSSSCG00000008068 transcript:ENSSSCT00000008841 gene_biotype:protein_coding transcript_biotype:protein_coding	cellular_process metabolic_process	cell cell_part membrane-enclosed_lumen organelle organelle_part	binding catalytic_activity
ENSSSCP00000010131	pep:known_by_projection chromosome:Sscrofa10.2:11:62018183:62020711:-1 gene:ENSSSCG00000009486 transcript:ENSSSCT00000010401 gene_biotype:protein_coding transcript_biotype:protein_coding	cellular_component_organization_or_biogenesis cellular_process developmental_process multicellular_organismal_process single-organism_process	membrane membrane_part
ENSSSCP00000014138	pep:known_by_projection chromosome:Sscrofa10.2:2:29197638:29242856:-1 gene:ENSSSCG00000013305 transcript:ENSSSCT00000014531 gene_biotype:protein_coding transcript_biotype:protein_coding	biological_regulation cellular_component_organization_or_biogenesis cellular_process developmental_process metabolic_process multicellular_organismal_process negative_regulation_of_biological_process positive_regulation_of_biological_process regulation_of_biological_process single-organism_process	cell cell_part macromolecular_complex organelle	binding
ENSSSCP00000002927	pep:known_by_projection chromosome:Sscrofa10.2:6:12295491:12298450:-1 gene:ENSSSCG00000002712 transcript:ENSSSCT00000003006 gene_biotype:protein_coding transcript_biotype:protein_coding		cell cell_part membrane organelle organelle_part	binding catalytic_activity
ENSSSCP00000005835	pep:known_by_projection chromosome:Sscrofa10.2:1:280429179:280435855:-1 gene:ENSSSCG00000005440 transcript:ENSSSCT00000005984 gene_biotype:protein_coding transcript_biotype:protein_coding	cellular_process metabolic_process	cell cell_part macromolecular_complex
ENSSSCP00000023719	pep:known_by_projection chromosome:Sscrofa10.2:4:134489857:134572224:-1 gene:ENSSSCG00000028620 transcript:ENSSSCT00000032329 gene_biotype:protein_coding transcript_biotype:protein_coding	cellular_component_organization_or_biogenesis cellular_process establishment_of_localization localization metabolic_process response_to_stimulus	cell cell_part membrane membrane_part organelle organelle_part	binding catalytic_activity transporter_activity
ENSSSCP00000022609	pep:known_by_projection chromosome:Sscrofa10.2:6:53292339:53298246:1 gene:ENSSSCG00000029785 transcript:ENSSSCT00000027911 gene_biotype:protein_coding transcript_biotype:protein_coding	biological_regulation cell_proliferation cellular_component_organization_or_biogenesis cellular_process establishment_of_localization localization metabolic_process multi-organism_process positive_regulation_of_biological_process regulation_of_biological_process reproduction reproductive_process single-organism_process	cell cell_part macromolecular_complex membrane-enclosed_lumen organelle organelle_part	binding structural_molecule_activity translation_regulator_activity
ENSSSCP00000006256	pep:known_by_projection chromosome:Sscrofa10.2:1:314116618:314126037:-1 gene:ENSSSCG00000005846 transcript:ENSSSCT00000006425 gene_biotype:protein_coding transcript_biotype:protein_coding	biological_regulation cellular_process metabolic_process multi-organism_process negative_regulation_of_biological_process positive_regulation_of_biological_process regulation_of_biological_process reproduction reproductive_process single-organism_process	cell cell_part macromolecular_complex membrane-enclosed_lumen organelle organelle_part	binding
ENSSSCP00000027578	pep:known chromosome:Sscrofa10.2:7:106756898:106765220:-1 gene:ENSSSCG00000029722 transcript:ENSSSCT00000028896 gene_biotype:protein_coding transcript_biotype:protein_coding >ENSSSCP00000002608 pep:known chromosome:Sscrofa10.2:7:106275598:106444823:	biological_regulation cellular_process metabolic_process regulation_of_biological_process response_to_stimulus	cell cell_part organelle	binding enzyme_regulator_activity
ENSSSCP00000001238	pep:known_by_projection chromosome:Sscrofa10.2:7:23096800:23097192:-1 gene:ENSSSCG00000030071 transcript:ENSSSCT00000001267 gene_biotype:protein_coding transcript_biotype:protein_coding	cellular_component_organization_or_biogenesis cellular_process metabolic_process	cell cell_part macromolecular_complex organelle organelle_part	binding
ENSSSCP00000014748	pep:known_by_projection chromosome:Sscrofa10.2:2:59946794:59972448:-1 gene:ENSSSCG00000013871 transcript:ENSSSCT00000015154 gene_biotype:protein_coding transcript_biotype:protein_coding	cellular_component_organization_or_biogenesis cellular_process	cell cell_part macromolecular_complex organelle organelle_part
ENSSSCP00000012062	pep:known chromosome:Sscrofa10.2:13:32073761:32093038:-1 gene:ENSSSCG00000011314 transcript:ENSSSCT00000012386 gene_biotype:protein_coding transcript_biotype:protein_coding			binding
ENSSSCP00000025752	pep:known scaffold:Sscrofa10.2:JH118993.1:114653:124666:1 gene:ENSSSCG00000024011 transcript:ENSSSCT00000031599 gene_biotype:protein_coding transcript_biotype:protein_coding >ENSSSCP00000003943 pep:known_by_projection chromosome:Sscrofa10.2:6:856585	cellular_process establishment_of_localization localization	cell cell_part macromolecular_complex membrane organelle organelle_part	binding
ENSSSCP00000018616	pep:known_by_projection chromosome:Sscrofa10.2:12:26844338:26853049:1 gene:ENSSSCG00000017567 transcript:ENSSSCT00000019122 gene_biotype:protein_coding transcript_biotype:protein_coding	cellular_process metabolic_process	cell cell_part organelle	binding catalytic_activity
ENSSSCP00000026052	pep:known_by_projection chromosome:Sscrofa10.2:3:118690983:118692343:-1 gene:ENSSSCG00000023140 transcript:ENSSSCT00000031608 gene_biotype:protein_coding transcript_biotype:protein_coding	biological_regulation cellular_process developmental_process metabolic_process multicellular_organismal_process negative_regulation_of_biological_process regulation_of_biological_process reproduction reproductive_process response_to_stimulus signaling single-organism_process	cell cell_part macromolecular_complex	binding enzyme_regulator_activity
ENSSSCP00000028692	pep:known chromosome:Sscrofa10.2:15:76152548:76235571:-1 gene:ENSSSCG00000015894 transcript:ENSSSCT00000035225 gene_biotype:protein_coding transcript_biotype:protein_coding >ENSSSCP00000016843 pep:known chromosome:Sscrofa10.2:15:76152553:76235536:-1	biological_adhesion biological_regulation cell_proliferation cellular_component_organization_or_biogenesis cellular_process establishment_of_localization immune_system_process localization locomotion metabolic_process negative_regulation_of_biological_process positive_regulation_of_biological_process regulation_of_biological_process response_to_stimulus	cell cell_junction cell_part extracellular_region membrane membrane_part organelle	binding catalytic_activity
ENSSSCP00000004190	pep:known chromosome:Sscrofa10.2:6:148923988:149306906:1 gene:ENSSSCG00000003877 transcript:ENSSSCT00000004289 gene_biotype:protein_coding transcript_biotype:protein_coding	biological_adhesion biological_regulation cellular_component_organization_or_biogenesis cellular_process death establishment_of_localization localization metabolic_process negative_regulation_of_biological_process positive_regulation_of_biological_process regulation_of_biological_process response_to_stimulus signaling single-organism_process	cell cell_part macromolecular_complex membrane membrane_part organelle organelle_part	binding enzyme_regulator_activity
ENSSSCP00000002946	pep:known_by_projection chromosome:Sscrofa10.2:6:13904151:13933267:1 gene:ENSSSCG00000002730 transcript:ENSSSCT00000003025 gene_biotype:protein_coding transcript_biotype:protein_coding		cell cell_junction cell_part	binding
ENSSSCP00000024130	pep:known chromosome:Sscrofa10.2:13:103766653:103819751:1 gene:ENSSSCG00000028855 transcript:ENSSSCT00000025813 gene_biotype:protein_coding transcript_biotype:protein_coding	cellular_process metabolic_process response_to_stimulus	cell cell_part	binding catalytic_activity
ENSSSCP00000017701	pep:known_by_projection chromosome:Sscrofa10.2:18:50968278:50979509:-1 gene:ENSSSCG00000016711 transcript:ENSSSCT00000018192 gene_biotype:protein_coding transcript_biotype:protein_coding	biological_regulation cellular_component_organization_or_biogenesis cellular_process metabolic_process negative_regulation_of_biological_process regulation_of_biological_process	cell cell_part membrane membrane-enclosed_lumen organelle organelle_part	binding
ENSSSCP00000022947	pep:known_by_projection chromosome:Sscrofa10.2:6:156189763:156217345:-1 gene:ENSSSCG00000028485 transcript:ENSSSCT00000026666 gene_biotype:protein_coding transcript_biotype:protein_coding	biological_regulation cell_proliferation cellular_process death developmental_process metabolic_process multicellular_organismal_process negative_regulation_of_biological_process positive_regulation_of_biological_process regulation_of_biological_process response_to_stimulus signaling single-organism_process	cell cell_part macromolecular_complex organelle organelle_part	binding
ENSSSCP00000008276	pep:known_by_projection chromosome:Sscrofa10.2:3:17136054:17161334:-1 gene:ENSSSCG00000007748 transcript:ENSSSCT00000008495 gene_biotype:protein_coding transcript_biotype:protein_coding	cellular_process metabolic_process response_to_stimulus	cell cell_part	binding catalytic_activity
ENSSSCP00000017395	pep:known_by_projection chromosome:Sscrofa10.2:18:2689188:2795075:-1 gene:ENSSSCG00000016417 transcript:ENSSSCT00000017876 gene_biotype:protein_coding transcript_biotype:protein_coding			binding
ENSSSCP00000008015	pep:known chromosome:Sscrofa10.2:17:66106714:66130858:1 gene:ENSSSCG00000007516 transcript:ENSSSCT00000008234 gene_biotype:protein_coding transcript_biotype:protein_coding	cellular_process establishment_of_localization localization	cell cell_part membrane membrane-enclosed_lumen organelle organelle_part	binding
ENSSSCP00000003965	pep:known_by_projection chromosome:Sscrofa10.2:6:88468836:88485036:-1 gene:ENSSSCG00000003660 transcript:ENSSSCT00000004056 gene_biotype:protein_coding transcript_biotype:protein_coding	biological_regulation cellular_process metabolic_process multicellular_organismal_process response_to_stimulus single-organism_process	cell cell_part macromolecular_complex organelle	binding
ENSSSCP00000019572	pep:known_by_projection chromosome:Sscrofa10.2:12:4998815:5016265:1 gene:ENSSSCG00000029901 transcript:ENSSSCT00000032146 gene_biotype:protein_coding transcript_biotype:protein_coding			binding catalytic_activity
ENSSSCP00000012588	pep:known_by_projection chromosome:Sscrofa10.2:13:138043701:138080419:1 gene:ENSSSCG00000011817 transcript:ENSSSCT00000012929 gene_biotype:protein_coding transcript_biotype:protein_coding		cell cell_part	binding
ENSSSCP00000004552	pep:known_by_projection chromosome:Sscrofa10.2:1:39565183:39593566:1 gene:ENSSSCG00000004216 transcript:ENSSSCT00000004659 gene_biotype:protein_coding transcript_biotype:protein_coding	metabolic_process	cell cell_part	catalytic_activity
ENSSSCP00000003909	pep:known_by_projection chromosome:Sscrofa10.2:6:82337830:82348373:-1 gene:ENSSSCG00000003605 transcript:ENSSSCT00000004000 gene_biotype:protein_coding transcript_biotype:protein_coding	cellular_process metabolic_process	cell cell_part membrane organelle	catalytic_activity
ENSSSCP00000012377	pep:known_by_projection chromosome:Sscrofa10.2:13:79433536:79434180:-1 gene:ENSSSCG00000011613 transcript:ENSSSCT00000012710 gene_biotype:protein_coding transcript_biotype:protein_coding	cellular_component_organization_or_biogenesis cellular_process metabolic_process	cell cell_part macromolecular_complex organelle organelle_part	binding
ENSSSCP00000003607	pep:known_by_projection chromosome:Sscrofa10.2:6:56621615:56629815:-1 gene:ENSSSCG00000003326 transcript:ENSSSCT00000003692 gene_biotype:protein_coding transcript_biotype:protein_coding		cell cell_part membrane-enclosed_lumen organelle organelle_part
ENSSSCP00000011314	pep:known_by_projection chromosome:Sscrofa10.2:14:131108869:131204882:-1 gene:ENSSSCG00000010620 transcript:ENSSSCT00000011616 gene_biotype:protein_coding transcript_biotype:protein_coding	cellular_process metabolic_process	cell cell_part	binding catalytic_activity
ENSSSCP00000013737	pep:known_by_projection chromosome:Sscrofa10.2:2:3799100:3804062:1 gene:ENSSSCG00000012920 transcript:ENSSSCT00000014123 gene_biotype:protein_coding transcript_biotype:protein_coding	cellular_component_organization_or_biogenesis cellular_process	cell cell_part organelle	binding
ENSSSCP00000016425	pep:known_by_projection chromosome:Sscrofa10.2:9:127744482:127774137:1 gene:ENSSSCG00000015492 transcript:ENSSSCT00000016876 gene_biotype:protein_coding transcript_biotype:protein_coding	cellular_component_organization_or_biogenesis cellular_process metabolic_process	cell cell_part membrane-enclosed_lumen organelle organelle_part	binding catalytic_activity
ENSSSCP00000020501	pep:known_by_projection chromosome:Sscrofa10.2:3:32597548:32604750:-1 gene:ENSSSCG00000022149 transcript:ENSSSCT00000026721 gene_biotype:protein_coding transcript_biotype:protein_coding	cellular_process metabolic_process	cell cell_part organelle	binding
ENSSSCP00000027416	pep:known chromosome:Sscrofa10.2:X:48706066:48736547:1 gene:ENSSSCG00000023026 transcript:ENSSSCT00000026087 gene_biotype:protein_coding transcript_biotype:protein_coding	establishment_of_localization localization	cell cell_part membrane membrane_part organelle organelle_part	binding transporter_activity
ENSSSCP00000019211	pep:known_by_projection chromosome:Sscrofa10.2:3:140517160:140521644:1 gene:ENSSSCG00000027353 transcript:ENSSSCT00000029433 gene_biotype:protein_coding transcript_biotype:protein_coding	biological_regulation cellular_component_organization_or_biogenesis cellular_process developmental_process establishment_of_localization immune_system_process localization metabolic_process multi-organism_process multicellular_organismal_process regulation_of_biological_process reproduction reproductive_process single-organism_process	cell cell_part macromolecular_complex membrane-enclosed_lumen organelle organelle_part	binding structural_molecule_activity
ENSSSCP00000012406	pep:known_by_projection chromosome:Sscrofa10.2:13:82429036:82469005:1 gene:ENSSSCG00000011640 transcript:ENSSSCT00000012740 gene_biotype:protein_coding transcript_biotype:protein_coding	biological_regulation cellular_process establishment_of_localization localization	cell cell_part extracellular_region membrane membrane_part organelle	binding
ENSSSCP00000023141	pep:known_by_projection chromosome:Sscrofa10.2:3:18534343:18537935:-1 gene:ENSSSCG00000022996 transcript:ENSSSCT00000022274 gene_biotype:protein_coding transcript_biotype:protein_coding		cell cell_part macromolecular_complex membrane-enclosed_lumen organelle organelle_part	binding
ENSSSCP00000027371	pep:known_by_projection scaffold:Sscrofa10.2:GL893852.2:23552:44015:-1 gene:ENSSSCG00000025733 transcript:ENSSSCT00000025805 gene_biotype:protein_coding transcript_biotype:protein_coding	cellular_process metabolic_process	cell cell_part	binding catalytic_activity
ENSSSCP00000012502	pep:known_by_projection chromosome:Sscrofa10.2:13:108383191:108421916:1 gene:ENSSSCG00000011731 transcript:ENSSSCT00000012842 gene_biotype:protein_coding transcript_biotype:protein_coding	cellular_component_organization_or_biogenesis cellular_process metabolic_process response_to_stimulus	cell cell_part macromolecular_complex membrane-enclosed_lumen organelle organelle_part	binding
ENSSSCP00000001638	pep:known_by_projection chromosome:Sscrofa10.2:7:34180626:34184970:-1 gene:ENSSSCG00000001509 transcript:ENSSSCT00000001682 gene_biotype:protein_coding transcript_biotype:protein_coding	biological_regulation cellular_process metabolic_process negative_regulation_of_biological_process regulation_of_biological_process response_to_stimulus signaling single-organism_process	cell cell_part membrane-enclosed_lumen organelle organelle_part	binding
ENSSSCP00000022034	pep:known_by_projection chromosome:Sscrofa10.2:1:144621556:144641473:-1 gene:ENSSSCG00000020666 transcript:ENSSSCT00000022785 gene_biotype:protein_coding transcript_biotype:protein_coding	biological_regulation cellular_component_organization_or_biogenesis cellular_process establishment_of_localization localization metabolic_process positive_regulation_of_biological_process regulation_of_biological_process response_to_stimulus	cell cell_part membrane organelle organelle_part	binding catalytic_activity
ENSSSCP00000001793	pep:known_by_projection chromosome:Sscrofa10.2:7:43504056:43528353:1 gene:ENSSSCG00000001654 transcript:ENSSSCT00000001840 gene_biotype:protein_coding transcript_biotype:protein_coding	biological_regulation cellular_process developmental_process multicellular_organismal_process regulation_of_biological_process response_to_stimulus signaling single-organism_process	cell cell_part macromolecular_complex organelle	binding enzyme_regulator_activity
ENSSSCP00000013658	pep:known_by_projection chromosome:Sscrofa10.2:2:220370:238887:-1 gene:ENSSSCG00000012848 transcript:ENSSSCT00000014043 gene_biotype:protein_coding transcript_biotype:protein_coding	biological_regulation cellular_process regulation_of_biological_process response_to_stimulus signaling single-organism_process	cell cell_part membrane	binding
ENSSSCP00000000289	pep:known_by_projection chromosome:Sscrofa10.2:5:19112350:19134792:1 gene:ENSSSCG00000000274 transcript:ENSSSCT00000000294 gene_biotype:protein_coding transcript_biotype:protein_coding	biological_regulation cellular_process immune_system_process metabolic_process multi-organism_process multicellular_organismal_process negative_regulation_of_biological_process regulation_of_biological_process response_to_stimulus single-organism_process	cell cell_part macromolecular_complex membrane-enclosed_lumen organelle organelle_part	binding
ENSSSCP00000009493	pep:known_by_projection chromosome:Sscrofa10.2:8:57829689:57849457:-1 gene:ENSSSCG00000008901 transcript:ENSSSCT00000009745 gene_biotype:protein_coding transcript_biotype:protein_coding	cellular_process metabolic_process	cell cell_part	binding catalytic_activity
ENSSSCP00000005064	pep:known chromosome:Sscrofa10.2:1:142615686:142643747:-1 gene:ENSSSCG00000004700 transcript:ENSSSCT00000005190 gene_biotype:protein_coding transcript_biotype:protein_coding	biological_regulation cellular_process death developmental_process establishment_of_localization immune_system_process localization metabolic_process multicellular_organismal_process positive_regulation_of_biological_process regulation_of_biological_process response_to_stimulus signaling single-organism_process	cell cell_part membrane-enclosed_lumen organelle organelle_part	binding catalytic_activity electron_carrier_activity
ENSSSCP00000011180	pep:known chromosome:Sscrofa10.2:14:116376967:116425960:-1 gene:ENSSSCG00000010493 transcript:ENSSSCT00000011481 gene_biotype:protein_coding transcript_biotype:protein_coding	biological_regulation cellular_process metabolic_process regulation_of_biological_process response_to_stimulus	cell cell_part macromolecular_complex membrane-enclosed_lumen organelle organelle_part	binding protein_binding_transcription_factor_activity
ENSSSCP00000024906	pep:known chromosome:Sscrofa10.2:6:73850685:73857935:1 gene:ENSSSCG00000025146 transcript:ENSSSCT00000023916 gene_biotype:protein_coding transcript_biotype:protein_coding	cellular_process developmental_process metabolic_process multicellular_organismal_process single-organism_process	cell cell_part extracellular_matrix extracellular_matrix_part extracellular_region extracellular_region_part membrane membrane-enclosed_lumen organelle organelle_part	binding
ENSSSCP00000005753	pep:known_by_projection chromosome:Sscrofa10.2:1:267175371:267190286:-1 gene:ENSSSCG00000005360 transcript:ENSSSCT00000005900 gene_biotype:protein_coding transcript_biotype:protein_coding	biological_regulation cellular_component_organization_or_biogenesis cellular_process growth regulation_of_biological_process	extracellular_region	binding
ENSSSCP00000018896	pep:known_by_projection chromosome:Sscrofa10.2:12:50415347:50501646:1 gene:ENSSSCG00000017836 transcript:ENSSSCT00000019411 gene_biotype:protein_coding transcript_biotype:protein_coding	biological_regulation cell_proliferation cellular_component_organization_or_biogenesis cellular_process developmental_process establishment_of_localization growth immune_system_process localization locomotion metabolic_process multicellular_organismal_process negative_regulation_of_biological_process positive_regulation_of_biological_process regulation_of_biological_process reproduction reproduct…	cell cell_part macromolecular_complex membrane membrane-enclosed_lumen organelle organelle_part	binding catalytic_activity
ENSSSCP00000028230	pep:known_by_projection chromosome:Sscrofa10.2:13:35149494:35160523:-1 gene:ENSSSCG00000022080 transcript:ENSSSCT00000022584 gene_biotype:protein_coding transcript_biotype:protein_coding	biological_adhesion biological_regulation cell_proliferation cellular_component_organization_or_biogenesis cellular_process death developmental_process establishment_of_localization growth localization locomotion metabolic_process multi-organism_process multicellular_organismal_process negative_regulation_of_biological_process positive_regulation_of_biological_process regulation_of_biological_pro…	cell cell_junction cell_part membrane membrane_part organelle	binding catalytic_activity molecular_transducer_activity
ENSSSCP00000011711	pep:known chromosome:Sscrofa10.2:10:36618624:36654366:-1 gene:ENSSSCG00000010981 transcript:ENSSSCT00000012019 gene_biotype:protein_coding transcript_biotype:protein_coding	biological_regulation cellular_process death metabolic_process positive_regulation_of_biological_process regulation_of_biological_process	cell cell_part organelle	binding catalytic_activity
ENSSSCP00000021328	pep:known_by_projection chromosome:Sscrofa10.2:5:7795558:7802455:1 gene:ENSSSCG00000021728 transcript:ENSSSCT00000032011 gene_biotype:protein_coding transcript_biotype:protein_coding	cellular_component_organization_or_biogenesis cellular_process developmental_process multicellular_organismal_process single-organism_process	cell cell_part extracellular_matrix extracellular_region extracellular_region_part membrane organelle organelle_part	binding
ENSSSCP00000030229	pep:known chromosome:Sscrofa10.2:7:27483304:27495076:1 gene:ENSSSCG00000001410 transcript:ENSSSCT00000034083 gene_biotype:protein_coding transcript_biotype:protein_coding >ENSSSCP00000001500 pep:known chromosome:Sscrofa10.2:7:27483279:27495106:1 gen	biological_regulation cellular_component_organization_or_biogenesis cellular_process death developmental_process localization metabolic_process multicellular_organismal_process negative_regulation_of_biological_process regulation_of_biological_process reproduction reproductive_process response_to_stimulus signaling single-organism_process	cell cell_part macromolecular_complex organelle	binding
ENSSSCP00000025497	pep:known chromosome:Sscrofa10.2:1:268964060:268973843:-1 gene:ENSSSCG00000029421 transcript:ENSSSCT00000029937 gene_biotype:protein_coding transcript_biotype:protein_coding	biological_adhesion biological_regulation cellular_component_organization_or_biogenesis cellular_process developmental_process multicellular_organismal_process regulation_of_biological_process response_to_stimulus signaling single-organism_process	cell cell_part extracellular_matrix extracellular_matrix_part extracellular_region extracellular_region_part membrane membrane_part membrane-enclosed_lumen organelle organelle_part	structural_molecule_activity
ENSSSCP00000026017	pep:known_by_projection chromosome:Sscrofa10.2:16:51246712:51272145:1 gene:ENSSSCG00000027147 transcript:ENSSSCT00000026613 gene_biotype:protein_coding transcript_biotype:protein_coding	cellular_component_organization_or_biogenesis cellular_process metabolic_process	cell cell_part macromolecular_complex membrane-enclosed_lumen organelle organelle_part	binding
ENSSSCP00000003315	pep:known_by_projection chromosome:Sscrofa10.2:6:46217032:46327364:-1 gene:ENSSSCG00000003061 transcript:ENSSSCT00000003398 gene_biotype:protein_coding transcript_biotype:protein_coding	biological_adhesion cellular_process	membrane membrane_part
ENSSSCP00000015528	pep:known chromosome:Sscrofa10.2:9:2587271:2612066:-1 gene:ENSSSCG00000014598 transcript:ENSSSCT00000015948 gene_biotype:protein_coding transcript_biotype:protein_coding	cellular_process metabolic_process	cell cell_part	binding catalytic_activity
ENSSSCP00000017421	pep:known_by_projection chromosome:Sscrofa10.2:18:6372036:6380650:1 gene:ENSSSCG00000016441 transcript:ENSSSCT00000017902 gene_biotype:protein_coding transcript_biotype:protein_coding	establishment_of_localization localization	cell cell_part macromolecular_complex membrane membrane_part organelle organelle_part	binding catalytic_activity transporter_activity
ENSSSCP00000011978	pep:known_by_projection chromosome:Sscrofa10.2:13:19678183:19778925:1 gene:ENSSSCG00000011229 transcript:ENSSSCT00000012296 gene_biotype:protein_coding transcript_biotype:protein_coding	cellular_process metabolic_process	cell cell_part macromolecular_complex membrane membrane_part organelle organelle_part	catalytic_activity
ENSSSCP00000006095	pep:known_by_projection chromosome:Sscrofa10.2:1:303945075:304034969:-1 gene:ENSSSCG00000005689 transcript:ENSSSCT00000006256 gene_biotype:protein_coding transcript_biotype:protein_coding	developmental_process establishment_of_localization localization multicellular_organismal_process single-organism_process	cell cell_part membrane membrane_part organelle	binding
ENSSSCP00000003294	pep:known_by_projection chromosome:Sscrofa10.2:6:46032790:46046631:1 gene:ENSSSCG00000003040 transcript:ENSSSCT00000003377 gene_biotype:protein_coding transcript_biotype:protein_coding	biological_regulation cell_proliferation cellular_component_organization_or_biogenesis cellular_process developmental_process multicellular_organismal_process negative_regulation_of_biological_process regulation_of_biological_process response_to_stimulus signaling single-organism_process	cell cell_part membrane	binding enzyme_regulator_activity
ENSSSCP00000002702	pep:known_by_projection chromosome:Sscrofa10.2:7:123887451:123943922:-1 gene:ENSSSCG00000002495 transcript:ENSSSCT00000002773 gene_biotype:protein_coding transcript_biotype:protein_coding	biological_regulation cellular_component_organization_or_biogenesis cellular_process developmental_process localization regulation_of_biological_process	cell cell_part macromolecular_complex membrane membrane_part organelle organelle_part	binding
ENSSSCP00000015032	pep:known_by_projection chromosome:Sscrofa10.2:2:93942378:93981389:-1 gene:ENSSSCG00000014137 transcript:ENSSSCT00000015441 gene_biotype:protein_coding transcript_biotype:protein_coding	biological_adhesion cellular_process	extracellular_matrix extracellular_region extracellular_region_part	binding structural_molecule_activity
ENSSSCP00000024756	pep:known chromosome:Sscrofa10.2:3:125228051:125242931:1 gene:ENSSSCG00000008595 transcript:ENSSSCT00000023932 gene_biotype:protein_coding transcript_biotype:protein_coding	biological_regulation cellular_component_organization_or_biogenesis cellular_process developmental_process establishment_of_localization immune_system_process localization locomotion metabolic_process multi-organism_process multicellular_organismal_process positive_regulation_of_biological_process regulation_of_biological_process reproduction reproductive_process response_to_stimulus single-organ…	cell cell_part extracellular_region extracellular_region_part macromolecular_complex membrane membrane_part membrane-enclosed_lumen organelle organelle_part	binding transporter_activity
ENSSSCP00000024489	pep:known chromosome:Sscrofa10.2:3:18589508:18591847:-1 gene:ENSSSCG00000027454 transcript:ENSSSCT00000028901 gene_biotype:protein_coding transcript_biotype:protein_coding	cellular_component_organization_or_biogenesis cellular_process metabolic_process	cell cell_part	binding catalytic_activity
ENSSSCP00000013870	pep:known chromosome:Sscrofa10.2:2:7054730:7204542:1 gene:ENSSSCG00000013043 transcript:ENSSSCT00000014256 gene_biotype:protein_coding transcript_biotype:protein_coding	cellular_process metabolic_process	cell cell_part organelle	binding catalytic_activity
ENSSSCP00000009118	pep:known_by_projection chromosome:Sscrofa10.2:3:118990873:118994677:1 gene:ENSSSCG00000008553 transcript:ENSSSCT00000009358 gene_biotype:protein_coding transcript_biotype:protein_coding	biological_regulation cellular_component_organization_or_biogenesis cellular_process establishment_of_localization localization metabolic_process positive_regulation_of_biological_process regulation_of_biological_process response_to_stimulus signaling single-organism_process	cell cell_part membrane membrane_part organelle organelle_part	binding
ENSSSCP00000014442	pep:known_by_projection chromosome:Sscrofa10.2:2:71672158:71688206:1 gene:ENSSSCG00000013591 transcript:ENSSSCT00000014843 gene_biotype:protein_coding transcript_biotype:protein_coding	cellular_component_organization_or_biogenesis cellular_process establishment_of_localization localization metabolic_process	cell cell_part macromolecular_complex membrane membrane_part membrane-enclosed_lumen organelle organelle_part	binding transporter_activity
ENSSSCP00000021972	pep:known_by_projection chromosome:Sscrofa10.2:8:12379655:12387902:-1 gene:ENSSSCG00000023604 transcript:ENSSSCT00000027356 gene_biotype:protein_coding transcript_biotype:protein_coding	metabolic_process	cell cell_part membrane-enclosed_lumen organelle organelle_part	binding catalytic_activity
ENSSSCP00000004455	pep:known chromosome:Sscrofa10.2:1:22999275:23103417:-1 gene:ENSSSCG00000004123 transcript:ENSSSCT00000004558 gene_biotype:protein_coding transcript_biotype:protein_coding	biological_adhesion biological_regulation cellular_process developmental_process multicellular_organismal_process positive_regulation_of_biological_process regulation_of_biological_process single-organism_process	cell cell_junction cell_part macromolecular_complex membrane membrane-enclosed_lumen organelle organelle_part synapse synapse_part	binding
ENSSSCP00000022943	pep:known chromosome:Sscrofa10.2:13:76745727:76795172:-1 gene:ENSSSCG00000029810 transcript:ENSSSCT00000028797 gene_biotype:protein_coding transcript_biotype:protein_coding	biological_regulation cellular_process establishment_of_localization localization multicellular_organismal_process response_to_stimulus single-organism_process	cell cell_part membrane organelle organelle_part	binding
ENSSSCP00000005579	pep:known_by_projection chromosome:Sscrofa10.2:1:231958097:232191301:1 gene:ENSSSCG00000005190 transcript:ENSSSCT00000005721 gene_biotype:protein_coding transcript_biotype:protein_coding	biological_regulation cell_proliferation cellular_component_organization_or_biogenesis cellular_process developmental_process locomotion metabolic_process multicellular_organismal_process negative_regulation_of_biological_process positive_regulation_of_biological_process regulation_of_biological_process response_to_stimulus single-organism_process	cell cell_part membrane-enclosed_lumen organelle organelle_part	binding nucleic_acid_binding_transcription_factor_activity protein_binding_transcription_factor_activity
ENSSSCP00000003238	pep:known chromosome:Sscrofa10.2:6:44333308:44378138:-1 gene:ENSSSCG00000002989 transcript:ENSSSCT00000003320 gene_biotype:protein_coding transcript_biotype:protein_coding	biological_regulation cellular_component_organization_or_biogenesis cellular_process death developmental_process establishment_of_localization localization locomotion metabolic_process multicellular_organismal_process negative_regulation_of_biological_process positive_regulation_of_biological_process regulation_of_biological_process response_to_stimulus signaling single-organism_process	cell cell_part membrane membrane-enclosed_lumen organelle organelle_part	binding catalytic_activity
ENSSSCP00000011840	pep:known chromosome:Sscrofa10.2:10:62681672:63015062:-1 gene:ENSSSCG00000011103 transcript:ENSSSCT00000012150 gene_biotype:protein_coding transcript_biotype:protein_coding	biological_regulation cellular_component_organization_or_biogenesis cellular_process developmental_process establishment_of_localization localization multicellular_organismal_process regulation_of_biological_process response_to_stimulus signaling single-organism_process	cell cell_junction cell_part	binding
ENSSSCP00000025201	pep:known_by_projection chromosome:Sscrofa10.2:6:145547688:145582947:1 gene:ENSSSCG00000027525 transcript:ENSSSCT00000027336 gene_biotype:protein_coding transcript_biotype:protein_coding	biological_regulation cell_proliferation cellular_component_organization_or_biogenesis cellular_process death developmental_process localization metabolic_process multicellular_organismal_process negative_regulation_of_biological_process regulation_of_biological_process reproduction reproductive_process response_to_stimulus signaling single-organism_process	cell cell_part membrane membrane_part organelle organelle_part	binding catalytic_activity
ENSSSCP00000010408	pep:known_by_projection chromosome:Sscrofa10.2:14:25860207:25865077:-1 gene:ENSSSCG00000009746 transcript:ENSSSCT00000010685 gene_biotype:protein_coding transcript_biotype:protein_coding	biological_regulation cellular_component_organization_or_biogenesis cellular_process developmental_process establishment_of_localization localization metabolic_process multi-organism_process multicellular_organismal_process positive_regulation_of_biological_process regulation_of_biological_process reproduction reproductive_process response_to_stimulus signaling single-organism_process	cell cell_part macromolecular_complex membrane membrane_part membrane-enclosed_lumen organelle organelle_part	binding catalytic_activity protein_binding_transcription_factor_activity
ENSSSCP00000001076	pep:known_by_projection chromosome:Sscrofa10.2:7:2013750:2016654:-1 gene:ENSSSCG00000001006 transcript:ENSSSCT00000001098 gene_biotype:protein_coding transcript_biotype:protein_coding	cellular_component_organization_or_biogenesis cellular_process developmental_process localization locomotion metabolic_process multicellular_organismal_process single-organism_process	cell cell_part macromolecular_complex organelle organelle_part	binding catalytic_activity structural_molecule_activity
ENSSSCP00000024098	pep:known_by_projection chromosome:Sscrofa10.2:18:47295861:47306104:1 gene:ENSSSCG00000027449 transcript:ENSSSCT00000024923 gene_biotype:protein_coding transcript_biotype:protein_coding	biological_regulation cellular_process metabolic_process positive_regulation_of_biological_process regulation_of_biological_process response_to_stimulus signaling single-organism_process	cell cell_part membrane membrane-enclosed_lumen organelle organelle_part	binding catalytic_activity
ENSSSCP00000009428	pep:known_by_projection chromosome:Sscrofa10.2:8:42924085:42925702:1 gene:ENSSSCG00000008840 transcript:ENSSSCT00000009677 gene_biotype:protein_coding transcript_biotype:protein_coding	biological_regulation cellular_process developmental_process metabolic_process multicellular_organismal_process regulation_of_biological_process single-organism_process		binding
ENSSSCP00000027110	pep:known chromosome:Sscrofa10.2:2:1563459:1567755:-1 gene:ENSSSCG00000029328 transcript:ENSSSCT00000029095 gene_biotype:protein_coding transcript_biotype:protein_coding	biological_regulation cellular_process death immune_system_process metabolic_process multi-organism_process multicellular_organismal_process positive_regulation_of_biological_process regulation_of_biological_process response_to_stimulus signaling single-organism_process	cell cell_part macromolecular_complex membrane membrane_part	binding
ENSSSCP00000012554	pep:known_by_projection chromosome:Sscrofa10.2:13:131370850:131377493:-1 gene:ENSSSCG00000011783 transcript:ENSSSCT00000012895 gene_biotype:protein_coding transcript_biotype:protein_coding	biological_regulation cellular_process developmental_process metabolic_process multicellular_organismal_process negative_regulation_of_biological_process positive_regulation_of_biological_process regulation_of_biological_process reproduction reproductive_process response_to_stimulus signaling single-organism_process	cell cell_part macromolecular_complex organelle	binding catalytic_activity enzyme_regulator_activity
ENSSSCP00000026125	pep:known_by_projection chromosome:Sscrofa10.2:6:43180618:43184468:-1 gene:ENSSSCG00000028626 transcript:ENSSSCT00000031006 gene_biotype:protein_coding transcript_biotype:protein_coding	cellular_process metabolic_process	cell cell_part macromolecular_complex membrane-enclosed_lumen organelle organelle_part	binding
ENSSSCP00000007383	pep:known_by_projection chromosome:Sscrofa10.2:4:139698110:139732899:1 gene:ENSSSCG00000006925 transcript:ENSSSCT00000007586 gene_biotype:protein_coding transcript_biotype:protein_coding	cellular_process metabolic_process	cell cell_part organelle	binding catalytic_activity
ENSSSCP00000009602	pep:known chromosome:Sscrofa10.2:8:78872640:78879145:1 gene:ENSSSCG00000008998 transcript:ENSSSCT00000009855 gene_biotype:protein_coding transcript_biotype:protein_coding	biological_regulation cellular_component_organization_or_biogenesis cellular_process establishment_of_localization localization multicellular_organismal_process regulation_of_biological_process response_to_stimulus signaling single-organism_process	cell cell_part extracellular_region extracellular_region_part macromolecular_complex membrane membrane_part membrane-enclosed_lumen organelle organelle_part	binding
ENSSSCP00000004593	pep:known_by_projection chromosome:Sscrofa10.2:1:49584183:49627902:1 gene:ENSSSCG00000004253 transcript:ENSSSCT00000004701 gene_biotype:protein_coding transcript_biotype:protein_coding	biological_regulation cellular_component_organization_or_biogenesis cellular_process developmental_process establishment_of_localization localization multicellular_organismal_process negative_regulation_of_biological_process regulation_of_biological_process reproduction reproductive_process single-organism_process	cell cell_junction cell_part membrane organelle organelle_part synapse synapse_part	binding enzyme_regulator_activity
ENSSSCP00000011905	pep:known chromosome:Sscrofa10.2:10:72133612:72134400:1 gene:ENSSSCG00000027625 transcript:ENSSSCT00000012218 gene_biotype:protein_coding transcript_biotype:protein_coding >ENSSSCP00000011895 pep:known chromosome:Sscrofa10.2:10:71957884:71958672:1 g	biological_regulation cell_proliferation cellular_process growth metabolic_process positive_regulation_of_biological_process regulation_of_biological_process response_to_stimulus	cell cell_part	binding
ENSSSCP00000002491	pep:known chromosome:Sscrofa10.2:7:97650736:97693055:1 gene:ENSSSCG00000002294 transcript:ENSSSCT00000002555 gene_biotype:protein_coding transcript_biotype:protein_coding	biological_regulation cellular_process death developmental_process establishment_of_localization immune_system_process localization metabolic_process multi-organism_process multicellular_organismal_process negative_regulation_of_biological_process regulation_of_biological_process reproduction reproductive_process response_to_stimulus single-organism_process	cell cell_part membrane-enclosed_lumen organelle organelle_part	binding catalytic_activity
ENSSSCP00000008961	pep:known_by_projection chromosome:Sscrofa10.2:3:90132132:90197713:1 gene:ENSSSCG00000008397 transcript:ENSSSCT00000009194 gene_biotype:protein_coding transcript_biotype:protein_coding	biological_regulation cellular_process developmental_process metabolic_process multicellular_organismal_process negative_regulation_of_biological_process regulation_of_biological_process response_to_stimulus signaling single-organism_process	extracellular_matrix extracellular_region extracellular_region_part	binding catalytic_activity molecular_transducer_activity receptor_activity
ENSSSCP00000004370	pep:known chromosome:Sscrofa10.2:1:9166935:9271240:-1 gene:ENSSSCG00000004044 transcript:ENSSSCT00000004472 gene_biotype:protein_coding transcript_biotype:protein_coding	biological_regulation cellular_process establishment_of_localization localization regulation_of_biological_process response_to_stimulus signaling single-organism_process	cell cell_part membrane membrane_part membrane-enclosed_lumen organelle organelle_part	binding catalytic_activity molecular_transducer_activity receptor_activity transporter_activity
ENSSSCP00000007404	pep:known chromosome:Sscrofa10.2:4:143236778:143245781:1 gene:ENSSSCG00000025691 transcript:ENSSSCT00000007607 gene_biotype:protein_coding transcript_biotype:protein_coding >ENSSSCP00000007407 pep:known chromosome:Sscrofa10.2:4:143327855:143336231:1	biological_regulation cellular_component_organization_or_biogenesis cellular_process death developmental_process immune_system_process metabolic_process multi-organism_process multicellular_organismal_process negative_regulation_of_biological_process positive_regulation_of_biological_process regulation_of_biological_process response_to_stimulus signaling single-organism_process	cell cell_part macromolecular_complex membrane membrane_part organelle	binding enzyme_regulator_activity protein_binding_transcription_factor_activity
ENSSSCP00000000858	pep:known_by_projection chromosome:Sscrofa10.2:5:79736661:79785634:-1 gene:ENSSSCG00000000806 transcript:ENSSSCT00000000875 gene_biotype:protein_coding transcript_biotype:protein_coding	cellular_component_organization_or_biogenesis cellular_process metabolic_process	cell cell_part membrane-enclosed_lumen organelle organelle_part	binding
ENSSSCP00000005311	pep:known_by_projection chromosome:Sscrofa10.2:1:181100250:181141948:1 gene:ENSSSCG00000004935 transcript:ENSSSCT00000005446 gene_biotype:protein_coding transcript_biotype:protein_coding	biological_regulation cellular_process metabolic_process positive_regulation_of_biological_process regulation_of_biological_process response_to_stimulus signaling single-organism_process	cell cell_part membrane membrane_part organelle organelle_part	catalytic_activity enzyme_regulator_activity
ENSSSCP00000018977	pep:known_by_projection chromosome:Sscrofa10.2:12:54317037:54319097:-1 gene:ENSSSCG00000017913 transcript:ENSSSCT00000019495 gene_biotype:protein_coding transcript_biotype:protein_coding	cellular_process metabolic_process	cell cell_part macromolecular_complex organelle	catalytic_activity
ENSSSCP00000019019	pep:known chromosome:Sscrofa10.2:12:55270789:55288304:1 gene:ENSSSCG00000017953 transcript:ENSSSCT00000019537 gene_biotype:protein_coding transcript_biotype:protein_coding		cell cell_part macromolecular_complex organelle organelle_part	binding
ENSSSCP00000022554	pep:known_by_projection chromosome:Sscrofa10.2:6:3453458:3459813:-1 gene:ENSSSCG00000029034 transcript:ENSSSCT00000029520 gene_biotype:protein_coding transcript_biotype:protein_coding	response_to_stimulus	cell cell_part macromolecular_complex membrane membrane_part organelle organelle_part	catalytic_activity transporter_activity
ENSSSCP00000008829	pep:known chromosome:Sscrofa10.2:3:71840528:71844135:-1 gene:ENSSSCG00000022786 transcript:ENSSSCT00000009057 gene_biotype:protein_coding transcript_biotype:protein_coding	cellular_process metabolic_process	cell cell_part membrane membrane_part organelle organelle_part	catalytic_activity
ENSSSCP00000002550	pep:known chromosome:Sscrofa10.2:7:102928581:102950219:1 gene:ENSSSCG00000002351 transcript:ENSSSCT00000002615 gene_biotype:protein_coding transcript_biotype:protein_coding	cellular_process metabolic_process	cell cell_part organelle	binding catalytic_activity
ENSSSCP00000015235	pep:known_by_projection chromosome:Sscrofa10.2:2:145502990:145503956:-1 gene:ENSSSCG00000014322 transcript:ENSSSCT00000015648 gene_biotype:protein_coding transcript_biotype:protein_coding	biological_regulation cellular_process metabolic_process multi-organism_process regulation_of_biological_process response_to_stimulus	cell cell_part membrane-enclosed_lumen organelle organelle_part	binding
ENSSSCP00000014507	pep:known_by_projection chromosome:Sscrofa10.2:2:69534504:69544718:1 gene:ENSSSCG00000013647 transcript:ENSSSCT00000014908 gene_biotype:protein_coding transcript_biotype:protein_coding	biological_regulation cellular_process establishment_of_localization immune_system_process localization metabolic_process regulation_of_biological_process response_to_stimulus signaling single-organism_process	cell cell_part	binding
ENSSSCP00000004976	pep:known chromosome:Sscrofa10.2:1:132202980:132222003:1 gene:ENSSSCG00000004618 transcript:ENSSSCT00000005100 gene_biotype:protein_coding transcript_biotype:protein_coding	biological_regulation cellular_component_organization_or_biogenesis cellular_process establishment_of_localization localization metabolic_process positive_regulation_of_biological_process regulation_of_biological_process response_to_stimulus signaling single-organism_process	cell cell_part	binding channel_regulator_activity enzyme_regulator_activity
ENSSSCP00000018235	pep:known chromosome:Sscrofa10.2:12:6079093:6092569:1 gene:ENSSSCG00000017212 transcript:ENSSSCT00000018737 gene_biotype:protein_coding transcript_biotype:protein_coding	biological_regulation cellular_process localization metabolic_process negative_regulation_of_biological_process positive_regulation_of_biological_process regulation_of_biological_process	cell cell_part organelle	binding catalytic_activity
ENSSSCP00000020882	pep:known scaffold:Sscrofa10.2:GL893425.2:36678:41972:-1 gene:ENSSSCG00000025855 transcript:ENSSSCT00000027735 gene_biotype:protein_coding transcript_biotype:protein_coding	cellular_process metabolic_process multi-organism_process	cell cell_part macromolecular_complex membrane-enclosed_lumen organelle organelle_part	binding catalytic_activity
ENSSSCP00000023164	pep:known_by_projection scaffold:Sscrofa10.2:GL896552.1:1547:3736:-1 gene:ENSSSCG00000022209 transcript:ENSSSCT00000028651 gene_biotype:protein_coding transcript_biotype:protein_coding		cell cell_part organelle organelle_part	binding
ENSSSCP00000014263	pep:known_by_projection chromosome:Sscrofa10.2:2:77532598:77569043:1 gene:ENSSSCG00000013414 transcript:ENSSSCT00000014658 gene_biotype:protein_coding transcript_biotype:protein_coding	biological_regulation cellular_process metabolic_process regulation_of_biological_process	cell cell_part membrane membrane_part organelle	binding nucleic_acid_binding_transcription_factor_activity
ENSSSCP00000009540	pep:known_by_projection chromosome:Sscrofa10.2:8:71499211:71515215:-1 gene:ENSSSCG00000008940 transcript:ENSSSCT00000009793 gene_biotype:protein_coding transcript_biotype:protein_coding	developmental_process multicellular_organismal_process single-organism_process	cell cell_part organelle	binding
ENSSSCP00000023060	pep:known_by_projection chromosome:Sscrofa10.2:1:89851192:89857552:1 gene:ENSSSCG00000023610 transcript:ENSSSCT00000032353 gene_biotype:protein_coding transcript_biotype:protein_coding	biological_regulation cellular_process establishment_of_localization localization metabolic_process regulation_of_biological_process signaling single-organism_process	cell cell_part membrane organelle organelle_part	binding
ENSSSCP00000024423	pep:known_by_projection chromosome:Sscrofa10.2:16:52497270:52593611:-1 gene:ENSSSCG00000023818 transcript:ENSSSCT00000022648 gene_biotype:protein_coding transcript_biotype:protein_coding		cell cell_part macromolecular_complex organelle	binding
ENSSSCP00000003760	pep:known_by_projection chromosome:Sscrofa10.2:6:69143284:69174388:-1 gene:ENSSSCG00000003462 transcript:ENSSSCT00000003848 gene_biotype:protein_coding transcript_biotype:protein_coding	metabolic_process		catalytic_activity
ENSSSCP00000008941	pep:known_by_projection chromosome:Sscrofa10.2:3:83760113:83777463:1 gene:ENSSSCG00000008377 transcript:ENSSSCT00000009172 gene_biotype:protein_coding transcript_biotype:protein_coding	cellular_process metabolic_process	cell cell_part macromolecular_complex membrane-enclosed_lumen organelle organelle_part	binding
ENSSSCP00000008285	pep:known chromosome:Sscrofa10.2:3:17575285:17583480:1 gene:ENSSSCG00000007757 transcript:ENSSSCT00000008504 gene_biotype:protein_coding transcript_biotype:protein_coding	cellular_component_organization_or_biogenesis cellular_process developmental_process establishment_of_localization localization multicellular_organismal_process response_to_stimulus single-organism_process	cell cell_part membrane organelle organelle_part	binding
ENSSSCP00000023517	pep:known chromosome:Sscrofa10.2:X:47831782:47836827:-1 gene:ENSSSCG00000025264 transcript:ENSSSCT00000030898 gene_biotype:protein_coding transcript_biotype:protein_coding	cellular_component_organization_or_biogenesis cellular_process metabolic_process	cell cell_part membrane-enclosed_lumen organelle organelle_part	binding protein_binding_transcription_factor_activity
ENSSSCP00000019827	pep:known_by_projection chromosome:Sscrofa10.2:2:147990660:148021334:-1 gene:ENSSSCG00000030422 transcript:ENSSSCT00000023543 gene_biotype:protein_coding transcript_biotype:protein_coding	biological_regulation cellular_component_organization_or_biogenesis cellular_process developmental_process immune_system_process metabolic_process multicellular_organismal_process regulation_of_biological_process single-organism_process	cell cell_part macromolecular_complex	binding nucleic_acid_binding_transcription_factor_activity
ENSSSCP00000012218	pep:known chromosome:Sscrofa10.2:13:43340979:43362027:-1 gene:ENSSSCG00000011466 transcript:ENSSSCT00000012547 gene_biotype:protein_coding transcript_biotype:protein_coding	biological_regulation cellular_process developmental_process establishment_of_localization localization metabolic_process multicellular_organismal_process regulation_of_biological_process response_to_stimulus signaling single-organism_process	cell cell_part membrane organelle	binding catalytic_activity
ENSSSCP00000022063	pep:known_by_projection chromosome:Sscrofa10.2:15:117351067:117375010:1 gene:ENSSSCG00000022225 transcript:ENSSSCT00000029321 gene_biotype:protein_coding transcript_biotype:protein_coding	cellular_component_organization_or_biogenesis cellular_process establishment_of_localization growth localization metabolic_process	cell cell_part macromolecular_complex membrane-enclosed_lumen organelle organelle_part	binding
ENSSSCP00000012289	pep:known_by_projection chromosome:Sscrofa10.2:13:66007127:66081630:1 gene:ENSSSCG00000011529 transcript:ENSSSCT00000012619 gene_biotype:protein_coding transcript_biotype:protein_coding	cellular_component_organization_or_biogenesis cellular_process establishment_of_localization localization metabolic_process	cell cell_part organelle organelle_part	binding catalytic_activity
ENSSSCP00000027221	pep:known_by_projection scaffold:Sscrofa10.2:GL896432.1:7591:16267:1 gene:ENSSSCG00000022721 transcript:ENSSSCT00000027639 gene_biotype:protein_coding transcript_biotype:protein_coding	biological_adhesion cellular_process	membrane
ENSSSCP00000011028	pep:known_by_projection chromosome:Sscrofa10.2:14:88856794:88878615:1 gene:ENSSSCG00000010340 transcript:ENSSSCT00000011320 gene_biotype:protein_coding transcript_biotype:protein_coding	biological_regulation cellular_process developmental_process immune_system_process metabolic_process multicellular_organismal_process regulation_of_biological_process single-organism_process	cell cell_part organelle	antioxidant_activity
ENSSSCP00000002934	pep:known_by_projection chromosome:Sscrofa10.2:6:13360785:13361651:-1 gene:ENSSSCG00000002719 transcript:ENSSSCT00000003013 gene_biotype:protein_coding transcript_biotype:protein_coding	cellular_process developmental_process immune_system_process metabolic_process multicellular_organismal_process response_to_stimulus single-organism_process	cell cell_part macromolecular_complex	catalytic_activity
ENSSSCP00000001032	pep:known_by_projection chromosome:Sscrofa10.2:5:110541988:110546718:-1 gene:ENSSSCG00000000964 transcript:ENSSSCT00000001054 gene_biotype:protein_coding transcript_biotype:protein_coding		cell cell_part membrane membrane_part organelle
ENSSSCP00000018102	pep:known_by_projection chromosome:Sscrofa10.2:16:77974389:77987649:-1 gene:ENSSSCG00000017087 transcript:ENSSSCT00000018603 gene_biotype:protein_coding transcript_biotype:protein_coding	biological_regulation cellular_component_organization_or_biogenesis cellular_process establishment_of_localization localization metabolic_process multicellular_organismal_process regulation_of_biological_process response_to_stimulus single-organism_process	cell cell_part macromolecular_complex membrane membrane_part membrane-enclosed_lumen organelle organelle_part	binding catalytic_activity enzyme_regulator_activity transporter_activity
ENSSSCP00000017893	pep:known chromosome:Sscrofa10.2:16:33941071:34131333:1 gene:ENSSSCG00000016885 transcript:ENSSSCT00000018389 gene_biotype:protein_coding transcript_biotype:protein_coding	biological_adhesion biological_regulation cellular_component_organization_or_biogenesis cellular_process death developmental_process immune_system_process localization locomotion metabolic_process multicellular_organismal_process positive_regulation_of_biological_process regulation_of_biological_process response_to_stimulus signaling single-organism_process	cell cell_part macromolecular_complex membrane membrane_part organelle	binding
ENSSSCP00000010610	pep:known_by_projection chromosome:Sscrofa10.2:14:44506786:44568699:1 gene:ENSSSCG00000009943 transcript:ENSSSCT00000010895 gene_biotype:protein_coding transcript_biotype:protein_coding	biological_regulation cellular_component_organization_or_biogenesis cellular_process developmental_process metabolic_process multicellular_organismal_process regulation_of_biological_process response_to_stimulus single-organism_process	cell cell_part membrane	binding catalytic_activity
ENSSSCP00000027517	pep:known chromosome:Sscrofa10.2:8:12414030:12417520:1 gene:ENSSSCG00000028448 transcript:ENSSSCT00000031372 gene_biotype:protein_coding transcript_biotype:protein_coding	metabolic_process	cell cell_part membrane-enclosed_lumen organelle organelle_part	binding catalytic_activity
ENSSSCP00000006704	pep:known_by_projection chromosome:Sscrofa10.2:4:89027936:89109573:1 gene:ENSSSCG00000006289 transcript:ENSSSCT00000006892 gene_biotype:protein_coding transcript_biotype:protein_coding	biological_adhesion biological_regulation cellular_process establishment_of_localization localization multicellular_organismal_process response_to_stimulus single-organism_process	cell cell_part extracellular_region extracellular_region_part membrane membrane-enclosed_lumen organelle organelle_part	binding
ENSSSCP00000010014	pep:known_by_projection chromosome:Sscrofa10.2:11:16714802:16807111:1 gene:ENSSSCG00000009384 transcript:ENSSSCT00000010282 gene_biotype:protein_coding transcript_biotype:protein_coding	cellular_process metabolic_process	cell cell_part macromolecular_complex membrane-enclosed_lumen organelle organelle_part	binding molecular_transducer_activity receptor_activity
ENSSSCP00000013863	pep:known_by_projection chromosome:Sscrofa10.2:2:6935189:6936674:-1 gene:ENSSSCG00000013036 transcript:ENSSSCT00000014249 gene_biotype:protein_coding transcript_biotype:protein_coding	cellular_process metabolic_process	cell cell_part membrane membrane_part organelle organelle_part	binding catalytic_activity
ENSSSCP00000016940	pep:known_by_projection chromosome:Sscrofa10.2:15:92417764:92428752:1 gene:ENSSSCG00000015988 transcript:ENSSSCT00000017409 gene_biotype:protein_coding transcript_biotype:protein_coding	cellular_process establishment_of_localization localization metabolic_process	cell cell_part macromolecular_complex membrane-enclosed_lumen organelle organelle_part	binding transporter_activity
ENSSSCP00000025078	pep:known chromosome:Sscrofa10.2:8:41841740:41891267:-1 gene:ENSSSCG00000030621 transcript:ENSSSCT00000023167 gene_biotype:protein_coding transcript_biotype:protein_coding	cellular_process establishment_of_localization localization
ENSSSCP00000008734	pep:known_by_projection chromosome:Sscrofa10.2:3:57567063:57579598:1 gene:ENSSSCG00000008181 transcript:ENSSSCT00000008960 gene_biotype:protein_coding transcript_biotype:protein_coding	biological_regulation cellular_process regulation_of_biological_process
ENSSSCP00000025669	pep:known_by_projection chromosome:Sscrofa10.2:7:80327661:80341339:-1 gene:ENSSSCG00000026947 transcript:ENSSSCT00000032063 gene_biotype:protein_coding transcript_biotype:protein_coding	cellular_process metabolic_process	cell cell_part	binding catalytic_activity
ENSSSCP00000006662	pep:known_by_projection chromosome:Sscrofa10.2:4:82679936:82681181:1 gene:ENSSSCG00000006249 transcript:ENSSSCT00000006848 gene_biotype:protein_coding transcript_biotype:protein_coding	cellular_component_organization_or_biogenesis cellular_process establishment_of_localization localization metabolic_process multi-organism_process reproduction reproductive_process single-organism_process	cell cell_part macromolecular_complex organelle organelle_part	binding structural_molecule_activity
ENSSSCP00000000020	pep:known chromosome:Sscrofa10.2:5:1512925:1526924:-1 gene:ENSSSCG00000000019 transcript:ENSSSCT00000000020 gene_biotype:protein_coding transcript_biotype:protein_coding	biological_regulation cellular_process establishment_of_localization localization metabolic_process multi-organism_process regulation_of_biological_process response_to_stimulus signaling single-organism_process	cell cell_part membrane membrane-enclosed_lumen organelle organelle_part	binding
ENSSSCP00000017895	pep:known chromosome:Sscrofa10.2:16:34164830:34262490:1 gene:ENSSSCG00000016887 transcript:ENSSSCT00000018391 gene_biotype:protein_coding transcript_biotype:protein_coding	biological_adhesion biological_regulation cellular_component_organization_or_biogenesis cellular_process developmental_process locomotion multi-organism_process multicellular_organismal_process regulation_of_biological_process reproduction reproductive_process response_to_stimulus signaling single-organism_process	cell cell_part macromolecular_complex membrane membrane_part	binding
ENSSSCP00000026744	pep:known chromosome:Sscrofa10.2:12:46793513:46805425:-1 gene:ENSSSCG00000027524 transcript:ENSSSCT00000022855 gene_biotype:protein_coding transcript_biotype:protein_coding	cellular_process metabolic_process	cell cell_part membrane membrane_part organelle organelle_part	catalytic_activity
ENSSSCP00000005379	pep:known_by_projection chromosome:Sscrofa10.2:1:196774308:196774952:-1 gene:ENSSSCG00000005001 transcript:ENSSSCT00000005516 gene_biotype:protein_coding transcript_biotype:protein_coding	cellular_component_organization_or_biogenesis cellular_process establishment_of_localization localization metabolic_process multi-organism_process multicellular_organismal_process reproduction reproductive_process single-organism_process	cell cell_part macromolecular_complex organelle organelle_part	structural_molecule_activity
ENSSSCP00000027403	pep:known_by_projection chromosome:Sscrofa10.2:2:61746231:61758133:1 gene:ENSSSCG00000013836 transcript:ENSSSCT00000023483 gene_biotype:protein_coding transcript_biotype:protein_coding		cell cell_part
ENSSSCP00000022450	pep:known_by_projection chromosome:Sscrofa10.2:6:54318796:54340478:1 gene:ENSSSCG00000027189 transcript:ENSSSCT00000031255 gene_biotype:protein_coding transcript_biotype:protein_coding			binding
ENSSSCP00000027748	pep:known chromosome:Sscrofa10.2:10:11933317:11968657:-1 gene:ENSSSCG00000027748 transcript:ENSSSCT00000026014 gene_biotype:protein_coding transcript_biotype:protein_coding	cellular_process metabolic_process	cell cell_part membrane-enclosed_lumen organelle organelle_part	binding catalytic_activity
ENSSSCP00000006659	pep:known_by_projection chromosome:Sscrofa10.2:4:82561109:82562572:-1 gene:ENSSSCG00000006246 transcript:ENSSSCT00000006845 gene_biotype:protein_coding transcript_biotype:protein_coding		cell cell_part organelle	catalytic_activity transporter_activity
ENSSSCP00000018060	pep:known_by_projection chromosome:Sscrofa10.2:16:71377423:71405454:1 gene:ENSSSCG00000017047 transcript:ENSSSCT00000018560 gene_biotype:protein_coding transcript_biotype:protein_coding	cellular_component_organization_or_biogenesis cellular_process establishment_of_localization localization	cell cell_part organelle organelle_part	binding
ENSSSCP00000026662	pep:known_by_projection scaffold:Sscrofa10.2:GL896083.1:1427:10855:1 gene:ENSSSCG00000030663 transcript:ENSSSCT00000023346 gene_biotype:protein_coding transcript_biotype:protein_coding	biological_regulation cellular_process death immune_system_process metabolic_process regulation_of_biological_process response_to_stimulus	cell cell_part extracellular_region extracellular_region_part organelle	binding enzyme_regulator_activity
ENSSSCP00000026436	pep:known_by_projection scaffold:Sscrofa10.2:GL894574.1:16239:22640:1 gene:ENSSSCG00000025698 transcript:ENSSSCT00000026956 gene_biotype:protein_coding transcript_biotype:protein_coding	biological_adhesion biological_regulation cell_proliferation cellular_component_organization_or_biogenesis cellular_process death developmental_process establishment_of_localization growth immune_system_process localization locomotion metabolic_process multi-organism_process multicellular_organismal_process negative_regulation_of_biological_process positive_regulation_of_biological_process regula…	cell cell_part extracellular_matrix extracellular_region extracellular_region_part membrane membrane-enclosed_lumen organelle organelle_part	binding enzyme_regulator_activity
ENSSSCP00000015923	pep:known_by_projection chromosome:Sscrofa10.2:9:39939906:39984846:1 gene:ENSSSCG00000014998 transcript:ENSSSCT00000016362 gene_biotype:protein_coding transcript_biotype:protein_coding	cellular_process metabolic_process	cell cell_part	binding catalytic_activity
ENSSSCP00000017530	pep:known chromosome:Sscrofa10.2:18:16819388:16911649:-1 gene:ENSSSCG00000016544 transcript:ENSSSCT00000018014 gene_biotype:protein_coding transcript_biotype:protein_coding	cellular_process establishment_of_localization localization	cell cell_part macromolecular_complex membrane membrane_part	binding
ENSSSCP00000002178	pep:known chromosome:Sscrofa10.2:7:80293068:80298827:1 gene:ENSSSCG00000001992 transcript:ENSSSCT00000002230 gene_biotype:protein_coding transcript_biotype:protein_coding	cellular_process metabolic_process multicellular_organismal_process single-organism_process		binding catalytic_activity
ENSSSCP00000006763	pep:known chromosome:Sscrofa10.2:4:95859853:95906438:1 gene:ENSSSCG00000006344 transcript:ENSSSCT00000006952 gene_biotype:protein_coding transcript_biotype:protein_coding	biological_regulation cellular_process death metabolic_process regulation_of_biological_process		binding
ENSSSCP00000001018	pep:known_by_projection chromosome:Sscrofa10.2:5:109453875:109475944:1 gene:ENSSSCG00000000951 transcript:ENSSSCT00000001040 gene_biotype:protein_coding transcript_biotype:protein_coding	cellular_process developmental_process multicellular_organismal_process single-organism_process	cell cell_part organelle	binding
ENSSSCP00000016063	pep:known chromosome:Sscrofa10.2:9:55406199:55409607:1 gene:ENSSSCG00000015140 transcript:ENSSSCT00000016506 gene_biotype:protein_coding transcript_biotype:protein_coding	biological_regulation cellular_component_organization_or_biogenesis cellular_process establishment_of_localization localization metabolic_process multi-organism_process multicellular_organismal_process negative_regulation_of_biological_process regulation_of_biological_process reproduction reproductive_process response_to_stimulus signaling single-organism_process	cell cell_part extracellular_region extracellular_region_part macromolecular_complex membrane membrane-enclosed_lumen organelle organelle_part synapse synapse_part	binding catalytic_activity
ENSSSCP00000022510	pep:known_by_projection chromosome:Sscrofa10.2:1:303883684:303892770:-1 gene:ENSSSCG00000030426 transcript:ENSSSCT00000024953 gene_biotype:protein_coding transcript_biotype:protein_coding		cell cell_part membrane-enclosed_lumen organelle organelle_part
ENSSSCP00000005246	pep:known chromosome:Sscrofa10.2:1:165902018:165937614:1 gene:ENSSSCG00000004875 transcript:ENSSSCT00000005381 gene_biotype:protein_coding transcript_biotype:protein_coding	cellular_process establishment_of_localization localization metabolic_process response_to_stimulus	cell cell_part membrane membrane_part organelle organelle_part	binding catalytic_activity electron_carrier_activity
ENSSSCP00000007610	pep:known chromosome:Sscrofa10.2:17:36285534:36305348:-1 gene:ENSSSCG00000007147 transcript:ENSSSCT00000007820 gene_biotype:protein_coding transcript_biotype:protein_coding	response_to_stimulus		binding
ENSSSCP00000023625	pep:known chromosome:Sscrofa10.2:13:38462228:38525371:-1 gene:ENSSSCG00000022616 transcript:ENSSSCT00000023022 gene_biotype:protein_coding transcript_biotype:protein_coding	cellular_process metabolic_process	cell cell_part macromolecular_complex organelle	binding catalytic_activity
ENSSSCP00000002547	pep:known_by_projection chromosome:Sscrofa10.2:7:102742330:102748593:-1 gene:ENSSSCG00000002348 transcript:ENSSSCT00000002612 gene_biotype:protein_coding transcript_biotype:protein_coding	cellular_process metabolic_process	cell cell_part organelle	catalytic_activity
ENSSSCP00000015487	pep:known_by_projection chromosome:Sscrofa10.2:2:162186807:162192534:-1 gene:ENSSSCG00000014557 transcript:ENSSSCT00000015907 gene_biotype:protein_coding transcript_biotype:protein_coding	biological_adhesion biological_regulation cellular_component_organization_or_biogenesis cellular_process developmental_process localization locomotion metabolic_process multicellular_organismal_process regulation_of_biological_process reproduction reproductive_process response_to_stimulus signaling single-organism_process	cell cell_part membrane	binding enzyme_regulator_activity
ENSSSCP00000006072	pep:known_by_projection chromosome:Sscrofa10.2:1:303329913:303348472:-1 gene:ENSSSCG00000005668 transcript:ENSSSCT00000006231 gene_biotype:protein_coding transcript_biotype:protein_coding	biological_regulation cellular_component_organization_or_biogenesis cellular_process regulation_of_biological_process response_to_stimulus signaling single-organism_process	cell cell_part organelle	binding
ENSSSCP00000004806	pep:known_by_projection chromosome:Sscrofa10.2:1:93255137:93282235:1 gene:ENSSSCG00000004456 transcript:ENSSSCT00000004922 gene_biotype:protein_coding transcript_biotype:protein_coding	cellular_process developmental_process immune_system_process metabolic_process multicellular_organismal_process reproduction reproductive_process single-organism_process	cell cell_part	binding catalytic_activity
ENSSSCP00000009702	pep:known_by_projection chromosome:Sscrofa10.2:8:109408944:109453702:1 gene:ENSSSCG00000009093 transcript:ENSSSCT00000009959 gene_biotype:protein_coding transcript_biotype:protein_coding	cellular_component_organization_or_biogenesis cellular_process developmental_process establishment_of_localization localization multicellular_organismal_process response_to_stimulus single-organism_process	cell cell_part macromolecular_complex membrane membrane_part organelle organelle_part	binding
ENSSSCP00000006886	pep:known_by_projection chromosome:Sscrofa10.2:4:101505332:101731624:1 gene:ENSSSCG00000006461 transcript:ENSSSCT00000007078 gene_biotype:protein_coding transcript_biotype:protein_coding	biological_regulation cellular_component_organization_or_biogenesis cellular_process developmental_process growth locomotion metabolic_process multicellular_organismal_process negative_regulation_of_biological_process positive_regulation_of_biological_process regulation_of_biological_process response_to_stimulus signaling single-organism_process	cell cell_part membrane	binding enzyme_regulator_activity
ENSSSCP00000016213	pep:known_by_projection chromosome:Sscrofa10.2:9:72016828:72035637:-1 gene:ENSSSCG00000015288 transcript:ENSSSCT00000016659 gene_biotype:protein_coding transcript_biotype:protein_coding	biological_regulation cellular_component_organization_or_biogenesis cellular_process metabolic_process regulation_of_biological_process response_to_stimulus	cell cell_part macromolecular_complex membrane-enclosed_lumen organelle organelle_part	binding catalytic_activity
ENSSSCP00000013714	pep:known chromosome:Sscrofa10.2:2:3618668:3620934:-1 gene:ENSSSCG00000012897 transcript:ENSSSCT00000014100 gene_biotype:protein_coding transcript_biotype:protein_coding	biological_regulation cellular_process death metabolic_process multicellular_organismal_process negative_regulation_of_biological_process regulation_of_biological_process response_to_stimulus signaling single-organism_process	cell cell_part macromolecular_complex organelle	binding catalytic_activity
ENSSSCP00000003997	pep:known chromosome:Sscrofa10.2:6:96418283:96435387:-1 gene:ENSSSCG00000003691 transcript:ENSSSCT00000004089 gene_biotype:protein_coding transcript_biotype:protein_coding	biological_regulation cellular_component_organization_or_biogenesis cellular_process developmental_process establishment_of_localization localization locomotion multicellular_organismal_process regulation_of_biological_process response_to_stimulus single-organism_process	cell cell_part macromolecular_complex organelle organelle_part	binding
ENSSSCP00000017465	pep:known chromosome:Sscrofa10.2:18:7959442:7965024:1 gene:ENSSSCG00000016483 transcript:ENSSSCT00000017947 gene_biotype:protein_coding transcript_biotype:protein_coding	metabolic_process multicellular_organismal_process single-organism_process	extracellular_region extracellular_region_part	binding catalytic_activity
ENSSSCP00000017815	pep:known_by_projection chromosome:Sscrofa10.2:16:20336754:20350618:1 gene:ENSSSCG00000016817 transcript:ENSSSCT00000018310 gene_biotype:protein_coding transcript_biotype:protein_coding	cellular_process metabolic_process	cell cell_part organelle	binding catalytic_activity
ENSSSCP00000006441	pep:known chromosome:Sscrofa10.2:4:30675557:30748584:1 gene:ENSSSCG00000006029 transcript:ENSSSCT00000006617 gene_biotype:protein_coding transcript_biotype:protein_coding		cell cell_part organelle
ENSSSCP00000005849	pep:known chromosome:Sscrofa10.2:1:282027082:282076574:-1 gene:ENSSSCG00000005453 transcript:ENSSSCT00000005998 gene_biotype:protein_coding transcript_biotype:protein_coding	biological_regulation cell_proliferation cellular_process establishment_of_localization immune_system_process localization metabolic_process negative_regulation_of_biological_process regulation_of_biological_process response_to_stimulus signaling single-organism_process	cell cell_part extracellular_region membrane-enclosed_lumen organelle organelle_part	binding catalytic_activity electron_carrier_activity
ENSSSCP00000008628	pep:known_by_projection chromosome:Sscrofa10.2:3:44241917:44330948:1 gene:ENSSSCG00000008079 transcript:ENSSSCT00000008852 gene_biotype:protein_coding transcript_biotype:protein_coding		cell cell_part membrane	binding
ENSSSCP00000012387	pep:known_by_projection chromosome:Sscrofa10.2:13:80148532:80168594:-1 gene:ENSSSCG00000011624 transcript:ENSSSCT00000012721 gene_biotype:protein_coding transcript_biotype:protein_coding	biological_regulation cell_proliferation cellular_component_organization_or_biogenesis cellular_process metabolic_process negative_regulation_of_biological_process regulation_of_biological_process response_to_stimulus	cell cell_part macromolecular_complex membrane-enclosed_lumen organelle organelle_part	binding catalytic_activity
ENSSSCP00000022193	pep:known chromosome:Sscrofa10.2:14:78399904:78441076:1 gene:ENSSSCG00000027658 transcript:ENSSSCT00000024082 gene_biotype:protein_coding transcript_biotype:protein_coding	cellular_process establishment_of_localization localization metabolic_process	cell cell_part membrane membrane_part membrane-enclosed_lumen organelle organelle_part	binding catalytic_activity
ENSSSCP00000004996	pep:known_by_projection chromosome:Sscrofa10.2:1:134516466:134572002:1 gene:ENSSSCG00000004635 transcript:ENSSSCT00000005120 gene_biotype:protein_coding transcript_biotype:protein_coding	biological_regulation immune_system_process metabolic_process regulation_of_biological_process response_to_stimulus	cell cell_part membrane membrane_part organelle organelle_part	binding catalytic_activity
ENSSSCP00000014656	pep:known chromosome:Sscrofa10.2:2:65177577:65180388:-1 gene:ENSSSCG00000013784 transcript:ENSSSCT00000015061 gene_biotype:protein_coding transcript_biotype:protein_coding	cellular_process metabolic_process response_to_stimulus	cell cell_part membrane-enclosed_lumen organelle organelle_part	binding
ENSSSCP00000011466	pep:known_by_projection chromosome:Sscrofa10.2:14:150607123:150887541:1 gene:ENSSSCG00000010756 transcript:ENSSSCT00000011768 gene_biotype:protein_coding transcript_biotype:protein_coding			binding
ENSSSCP00000007874	pep:known_by_projection chromosome:Sscrofa10.2:17:53223744:53233619:-1 gene:ENSSSCG00000007391 transcript:ENSSSCT00000008090 gene_biotype:protein_coding transcript_biotype:protein_coding	response_to_stimulus	extracellular_region	binding
ENSSSCP00000027026	pep:known_by_projection chromosome:Sscrofa10.2:6:517793:520205:-1 gene:ENSSSCG00000024974 transcript:ENSSSCT00000028682 gene_biotype:protein_coding transcript_biotype:protein_coding	cellular_component_organization_or_biogenesis cellular_process establishment_of_localization localization metabolic_process multi-organism_process reproduction reproductive_process single-organism_process	cell cell_part macromolecular_complex organelle organelle_part	binding structural_molecule_activity
ENSSSCP00000009248	pep:known chromosome:Sscrofa10.2:8:349632:375849:-1 gene:ENSSSCG00000008675 transcript:ENSSSCT00000009492 gene_biotype:protein_coding transcript_biotype:protein_coding	cellular_component_organization_or_biogenesis cellular_process	cell cell_part membrane organelle organelle_part	binding
ENSSSCP00000013238	pep:known chromosome:Sscrofa10.2:X:71339754:71352751:-1 gene:ENSSSCG00000012440 transcript:ENSSSCT00000013604 gene_biotype:protein_coding transcript_biotype:protein_coding	cellular_process metabolic_process	cell cell_part	binding catalytic_activity
ENSSSCP00000014385	pep:known_by_projection chromosome:Sscrofa10.2:2:73200920:73211783:1 gene:ENSSSCG00000013539 transcript:ENSSSCT00000014786 gene_biotype:protein_coding transcript_biotype:protein_coding	biological_regulation cellular_process metabolic_process multi-organism_process positive_regulation_of_biological_process regulation_of_biological_process reproduction reproductive_process response_to_stimulus single-organism_process	cell cell_junction cell_part macromolecular_complex membrane-enclosed_lumen organelle organelle_part	binding enzyme_regulator_activity protein_binding_transcription_factor_activity
ENSSSCP00000002634	pep:known_by_projection chromosome:Sscrofa10.2:7:118594314:118614339:1 gene:ENSSSCG00000002433 transcript:ENSSSCT00000002703 gene_biotype:protein_coding transcript_biotype:protein_coding	biological_regulation cellular_process death developmental_process immune_system_process metabolic_process multi-organism_process multicellular_organismal_process negative_regulation_of_biological_process positive_regulation_of_biological_process regulation_of_biological_process response_to_stimulus signaling single-organism_process	cell cell_part macromolecular_complex membrane-enclosed_lumen organelle organelle_part	binding catalytic_activity
ENSSSCP00000009722	pep:known_by_projection chromosome:Sscrofa10.2:8:112710129:112744438:-1 gene:ENSSSCG00000009113 transcript:ENSSSCT00000009980 gene_biotype:protein_coding transcript_biotype:protein_coding	cellular_process metabolic_process	cell cell_part organelle	catalytic_activity
ENSSSCP00000018989	pep:known_by_projection chromosome:Sscrofa10.2:12:54447617:54450006:-1 gene:ENSSSCG00000017924 transcript:ENSSSCT00000019507 gene_biotype:protein_coding transcript_biotype:protein_coding	cellular_process metabolic_process	cell cell_part macromolecular_complex membrane-enclosed_lumen organelle organelle_part	binding
ENSSSCP00000012870	pep:known chromosome:Sscrofa10.2:13:217908523:217920269:1 gene:ENSSSCG00000012088 transcript:ENSSSCT00000013222 gene_biotype:protein_coding transcript_biotype:protein_coding	biological_regulation cellular_component_organization_or_biogenesis cellular_process developmental_process metabolic_process multicellular_organismal_process regulation_of_biological_process single-organism_process	cell cell_part organelle	catalytic_activity
ENSSSCP00000016910	pep:known_by_projection chromosome:Sscrofa10.2:15:87917870:87949469:1 gene:ENSSSCG00000015958 transcript:ENSSSCT00000017375 gene_biotype:protein_coding transcript_biotype:protein_coding	biological_regulation cellular_process metabolic_process regulation_of_biological_process response_to_stimulus signaling single-organism_process	cell cell_part macromolecular_complex membrane-enclosed_lumen organelle organelle_part	binding catalytic_activity molecular_transducer_activity receptor_activity
ENSSSCP00000023898	pep:known_by_projection chromosome:Sscrofa10.2:18:12071035:12072397:1 gene:ENSSSCG00000024988 transcript:ENSSSCT00000031359 gene_biotype:protein_coding transcript_biotype:protein_coding	biological_regulation cellular_process metabolic_process multicellular_organismal_process single-organism_process	cell cell_part	catalytic_activity
ENSSSCP00000015237	pep:known_by_projection chromosome:Sscrofa10.2:2:145621370:145642089:1 gene:ENSSSCG00000014324 transcript:ENSSSCT00000015650 gene_biotype:protein_coding transcript_biotype:protein_coding	multicellular_organismal_process single-organism_process	cell cell_part membrane organelle organelle_part	binding structural_molecule_activity
ENSSSCP00000008677	pep:known chromosome:Sscrofa10.2:3:49025324:49044108:1 gene:ENSSSCG00000008127 transcript:ENSSSCT00000008903 gene_biotype:protein_coding transcript_biotype:protein_coding	cellular_component_organization_or_biogenesis cellular_process metabolic_process	cell cell_part macromolecular_complex membrane-enclosed_lumen organelle organelle_part	binding catalytic_activity
ENSSSCP00000006105	pep:known_by_projection chromosome:Sscrofa10.2:1:304186077:304192568:1 gene:ENSSSCG00000005698 transcript:ENSSSCT00000006267 gene_biotype:protein_coding transcript_biotype:protein_coding	biological_regulation cellular_component_organization_or_biogenesis cellular_process developmental_process establishment_of_localization localization multicellular_organismal_process positive_regulation_of_biological_process regulation_of_biological_process response_to_stimulus signaling single-organism_process	cell cell_junction cell_part membrane organelle organelle_part synapse synapse_part	binding enzyme_regulator_activity
ENSSSCP00000015373	pep:known chromosome:Sscrofa10.2:2:158113410:158121876:-1 gene:ENSSSCG00000022741 transcript:ENSSSCT00000015789 gene_biotype:protein_coding transcript_biotype:protein_coding	biological_regulation cell_proliferation cellular_component_organization_or_biogenesis cellular_process developmental_process establishment_of_localization localization locomotion metabolic_process multicellular_organismal_process positive_regulation_of_biological_process regulation_of_biological_process response_to_stimulus signaling single-organism_process	cell cell_part membrane membrane_part membrane-enclosed_lumen organelle organelle_part	binding catalytic_activity molecular_transducer_activity receptor_activity
ENSSSCP00000009198	pep:known_by_projection chromosome:Sscrofa10.2:3:134222108:134297854:-1 gene:ENSSSCG00000008629 transcript:ENSSSCT00000009440 gene_biotype:protein_coding transcript_biotype:protein_coding	biological_adhesion biological_regulation cellular_component_organization_or_biogenesis cellular_process developmental_process localization locomotion metabolic_process multicellular_organismal_process negative_regulation_of_biological_process positive_regulation_of_biological_process regulation_of_biological_process response_to_stimulus signaling single-organism_process	cell cell_part membrane organelle organelle_part	binding catalytic_activity structural_molecule_activity
ENSSSCP00000006877	pep:novel chromosome:Sscrofa10.2:4:100516197:100627943:-1 gene:ENSSSCG00000006453 transcript:ENSSSCT00000007068 gene_biotype:protein_coding transcript_biotype:protein_coding	biological_adhesion biological_regulation cellular_component_organization_or_biogenesis cellular_process metabolic_process multicellular_organismal_process negative_regulation_of_biological_process positive_regulation_of_biological_process regulation_of_biological_process single-organism_process	cell cell_junction cell_part membrane membrane_part
ENSSSCP00000010699	pep:known_by_projection chromosome:Sscrofa10.2:14:51288036:51314342:1 gene:ENSSSCG00000010029 transcript:ENSSSCT00000010986 gene_biotype:protein_coding transcript_biotype:protein_coding	biological_regulation cellular_component_organization_or_biogenesis cellular_process developmental_process immune_system_process metabolic_process multicellular_organismal_process negative_regulation_of_biological_process positive_regulation_of_biological_process regulation_of_biological_process response_to_stimulus signaling single-organism_process	cell cell_junction cell_part macromolecular_complex membrane organelle organelle_part	binding
ENSSSCP00000027271	pep:known chromosome:Sscrofa10.2:15:91528901:91635858:1 gene:ENSSSCG00000022222 transcript:ENSSSCT00000030369 gene_biotype:protein_coding transcript_biotype:protein_coding	cellular_component_organization_or_biogenesis cellular_process establishment_of_localization localization metabolic_process	cell cell_part membrane organelle organelle_part
ENSSSCP00000009796	pep:known_by_projection chromosome:Sscrofa10.2:8:130478288:130537719:-1 gene:ENSSSCG00000009186 transcript:ENSSSCT00000010059 gene_biotype:protein_coding transcript_biotype:protein_coding	biological_regulation cellular_process metabolic_process regulation_of_biological_process	cell cell_part	binding catalytic_activity
ENSSSCP00000018395	pep:known_by_projection chromosome:Sscrofa10.2:12:19291766:19302571:1 gene:ENSSSCG00000017360 transcript:ENSSSCT00000018899 gene_biotype:protein_coding transcript_biotype:protein_coding	biological_regulation cellular_process metabolic_process negative_regulation_of_biological_process positive_regulation_of_biological_process regulation_of_biological_process	cell cell_part membrane-enclosed_lumen organelle organelle_part	binding
ENSSSCP00000004131	pep:known_by_projection chromosome:Sscrofa10.2:6:138101691:138111290:-1 gene:ENSSSCG00000003819 transcript:ENSSSCT00000004226 gene_biotype:protein_coding transcript_biotype:protein_coding	biological_adhesion biological_regulation cellular_process developmental_process localization locomotion metabolic_process multicellular_organismal_process positive_regulation_of_biological_process regulation_of_biological_process response_to_stimulus signaling single-organism_process	extracellular_region extracellular_region_part	binding enzyme_regulator_activity
ENSSSCP00000006355	pep:known_by_projection chromosome:Sscrofa10.2:4:7894534:7931354:1 gene:ENSSSCG00000005944 transcript:ENSSSCT00000006527 gene_biotype:protein_coding transcript_biotype:protein_coding	biological_regulation cellular_component_organization_or_biogenesis cellular_process developmental_process immune_system_process multicellular_organismal_process negative_regulation_of_biological_process positive_regulation_of_biological_process regulation_of_biological_process response_to_stimulus signaling single-organism_process	cell cell_junction cell_part macromolecular_complex membrane organelle organelle_part	binding
ENSSSCP00000009955	pep:known_by_projection chromosome:Sscrofa10.2:11:7125533:7133000:1 gene:ENSSSCG00000009327 transcript:ENSSSCT00000010221 gene_biotype:protein_coding transcript_biotype:protein_coding	biological_regulation cell_proliferation cellular_component_organization_or_biogenesis cellular_process death developmental_process establishment_of_localization immune_system_process localization locomotion metabolic_process multi-organism_process multicellular_organismal_process negative_regulation_of_biological_process positive_regulation_of_biological_process regulation_of_biological_process …	cell cell_part extracellular_region extracellular_region_part macromolecular_complex membrane-enclosed_lumen organelle organelle_part	binding chemoattractant_activity enzyme_regulator_activity nucleic_acid_binding_transcription_factor_activity
ENSSSCP00000019193	pep:known_by_projection chromosome:Sscrofa10.2:3:11003785:11031697:1 gene:ENSSSCG00000025966 transcript:ENSSSCT00000029656 gene_biotype:protein_coding transcript_biotype:protein_coding	biological_regulation cellular_process developmental_process growth metabolic_process regulation_of_biological_process reproduction	cell cell_part macromolecular_complex	binding
ENSSSCP00000013423	pep:known chromosome:Sscrofa10.2:X:113925761:113933800:1 gene:ENSSSCG00000012625 transcript:ENSSSCT00000013804 gene_biotype:protein_coding transcript_biotype:protein_coding	cellular_component_organization_or_biogenesis cellular_process developmental_process locomotion multicellular_organismal_process response_to_stimulus single-organism_process	cell cell_part membrane membrane_part membrane-enclosed_lumen organelle organelle_part	binding
ENSSSCP00000002526	pep:known_by_projection chromosome:Sscrofa10.2:7:100611272:100629192:1 gene:ENSSSCG00000002328 transcript:ENSSSCT00000002590 gene_biotype:protein_coding transcript_biotype:protein_coding	biological_regulation cellular_process developmental_process metabolic_process negative_regulation_of_biological_process positive_regulation_of_biological_process regulation_of_biological_process	cell cell_part macromolecular_complex membrane-enclosed_lumen organelle organelle_part	binding protein_binding_transcription_factor_activity
ENSSSCP00000012480	pep:known_by_projection chromosome:Sscrofa10.2:13:98711135:98761458:1 gene:ENSSSCG00000011708 transcript:ENSSSCT00000012818 gene_biotype:protein_coding transcript_biotype:protein_coding	response_to_stimulus		nucleic_acid_binding_transcription_factor_activity
ENSSSCP00000023699	pep:known chromosome:Sscrofa10.2:15:147281211:147314281:1 gene:ENSSSCG00000022612 transcript:ENSSSCT00000026011 gene_biotype:protein_coding transcript_biotype:protein_coding	cellular_process multicellular_organismal_process response_to_stimulus single-organism_process
ENSSSCP00000006935	pep:known chromosome:Sscrofa10.2:4:103029895:103047018:1 gene:ENSSSCG00000006507 transcript:ENSSSCT00000007127 gene_biotype:protein_coding transcript_biotype:protein_coding	cellular_component_organization_or_biogenesis cellular_process death signaling single-organism_process	cell cell_junction cell_part macromolecular_complex membrane membrane-enclosed_lumen organelle organelle_part synapse synapse_part	binding
ENSSSCP00000017600	pep:known_by_projection chromosome:Sscrofa10.2:18:27173920:27217054:1 gene:ENSSSCG00000016616 transcript:ENSSSCT00000018090 gene_biotype:protein_coding transcript_biotype:protein_coding	developmental_process multicellular_organismal_process single-organism_process	cell cell_part extracellular_region organelle	binding
ENSSSCP00000002510	pep:known_by_projection scaffold:Sscrofa10.2:GL892783.2:215746:220193:-1 gene:ENSSSCG00000002312 transcript:ENSSSCT00000002574 gene_biotype:protein_coding transcript_biotype:protein_coding	biological_regulation cellular_component_organization_or_biogenesis cellular_process establishment_of_localization localization metabolic_process regulation_of_biological_process response_to_stimulus	cell cell_part membrane-enclosed_lumen organelle organelle_part	binding
ENSSSCP00000010455	pep:known_by_projection chromosome:Sscrofa10.2:14:32117231:32195620:1 gene:ENSSSCG00000009793 transcript:ENSSSCT00000010735 gene_biotype:protein_coding transcript_biotype:protein_coding	biological_regulation cellular_component_organization_or_biogenesis cellular_process establishment_of_localization localization positive_regulation_of_biological_process regulation_of_biological_process	cell cell_part macromolecular_complex membrane organelle organelle_part	binding
ENSSSCP00000011998	pep:known chromosome:Sscrofa10.2:13:25224808:25285512:1 gene:ENSSSCG00000011253 transcript:ENSSSCT00000012320 gene_biotype:protein_coding transcript_biotype:protein_coding	biological_regulation cellular_process metabolic_process regulation_of_biological_process response_to_stimulus signaling single-organism_process		binding catalytic_activity
ENSSSCP00000025122	pep:known scaffold:Sscrofa10.2:GL893828.2:58663:119723:-1 gene:ENSSSCG00000024002 transcript:ENSSSCT00000028136 gene_biotype:protein_coding transcript_biotype:protein_coding >ENSSSCP00000002046 pep:known chromosome:Sscrofa10.2:7:62233298:62261717:1	biological_regulation cellular_component_organization_or_biogenesis cellular_process metabolic_process regulation_of_biological_process	cell cell_part membrane-enclosed_lumen organelle organelle_part	binding nucleic_acid_binding_transcription_factor_activity
ENSSSCP00000006924	pep:known_by_projection chromosome:Sscrofa10.2:4:102693410:102698280:1 gene:ENSSSCG00000006497 transcript:ENSSSCT00000007116 gene_biotype:protein_coding transcript_biotype:protein_coding		cell cell_part macromolecular_complex organelle	binding
ENSSSCP00000027898	pep:known scaffold:Sscrofa10.2:GL893725.2:2217:33142:1 gene:ENSSSCG00000028726 transcript:ENSSSCT00000028574 gene_biotype:protein_coding transcript_biotype:protein_coding >ENSSSCP00000011778 pep:known chromosome:Sscrofa10.2:10:49841363:49844677:-1 g	biological_regulation cellular_component_organization_or_biogenesis cellular_process regulation_of_biological_process response_to_stimulus signaling single-organism_process	cell cell_part
ENSSSCP00000015729	pep:known_by_projection chromosome:Sscrofa10.2:9:7555207:7570361:1 gene:ENSSSCG00000014811 transcript:ENSSSCT00000016162 gene_biotype:protein_coding transcript_biotype:protein_coding	biological_adhesion biological_regulation cell_proliferation cellular_component_organization_or_biogenesis cellular_process developmental_process establishment_of_localization localization metabolic_process multicellular_organismal_process negative_regulation_of_biological_process regulation_of_biological_process response_to_stimulus signaling single-organism_process	cell cell_part membrane organelle organelle_part	binding catalytic_activity
ENSSSCP00000001318	pep:known chromosome:Sscrofa10.2:7:24991268:24994355:-1 gene:ENSSSCG00000024259 transcript:ENSSSCT00000001349 gene_biotype:protein_coding transcript_biotype:protein_coding >ENSSSCP00000001320 pep:novel chromosome:Sscrofa10.2:7:25150916:25154032:-1 g		cell cell_part
ENSSSCP00000023772	pep:known chromosome:Sscrofa10.2:2:71520324:71544991:-1 gene:ENSSSCG00000022967 transcript:ENSSSCT00000032576 gene_biotype:protein_coding transcript_biotype:protein_coding	cellular_process developmental_process multicellular_organismal_process single-organism_process
ENSSSCP00000019348	pep:known chromosome:Sscrofa10.2:14:33642793:33644868:1 gene:ENSSSCG00000027344 transcript:ENSSSCT00000022277 gene_biotype:protein_coding transcript_biotype:protein_coding	biological_regulation cellular_process establishment_of_localization localization metabolic_process multicellular_organismal_process negative_regulation_of_biological_process regulation_of_biological_process response_to_stimulus signaling single-organism_process	cell cell_part membrane membrane_part organelle organelle_part	binding catalytic_activity transporter_activity
ENSSSCP00000007218	pep:known_by_projection chromosome:Sscrofa10.2:4:117024784:117266451:-1 gene:ENSSSCG00000006767 transcript:ENSSSCT00000007413 gene_biotype:protein_coding transcript_biotype:protein_coding	biological_regulation cellular_process death metabolic_process multi-organism_process positive_regulation_of_biological_process regulation_of_biological_process reproduction reproductive_process response_to_stimulus signaling single-organism_process	cell cell_junction cell_part organelle	binding catalytic_activity
ENSSSCP00000019950	pep:known_by_projection chromosome:Sscrofa10.2:7:52534784:52554592:-1 gene:ENSSSCG00000025488 transcript:ENSSSCT00000031013 gene_biotype:protein_coding transcript_biotype:protein_coding	biological_regulation cellular_process metabolic_process negative_regulation_of_biological_process regulation_of_biological_process	cell cell_part macromolecular_complex membrane-enclosed_lumen organelle organelle_part	binding catalytic_activity
ENSSSCP00000013657	pep:known_by_projection chromosome:Sscrofa10.2:2:201532:209654:-1 gene:ENSSSCG00000012847 transcript:ENSSSCT00000014042 gene_biotype:protein_coding transcript_biotype:protein_coding	cellular_process metabolic_process	cell cell_part organelle	binding catalytic_activity
ENSSSCP00000025727	pep:known_by_projection scaffold:Sscrofa10.2:GL896382.1:1:8881:-1 gene:ENSSSCG00000028312 transcript:ENSSSCT00000028893 gene_biotype:protein_coding transcript_biotype:protein_coding	biological_regulation cellular_component_organization_or_biogenesis cellular_process establishment_of_localization localization metabolic_process negative_regulation_of_biological_process positive_regulation_of_biological_process regulation_of_biological_process	cell cell_part macromolecular_complex membrane-enclosed_lumen organelle organelle_part	binding catalytic_activity protein_binding_transcription_factor_activity
ENSSSCP00000028215	pep:known_by_projection chromosome:Sscrofa10.2:17:36840280:36845908:-1 gene:ENSSSCG00000025933 transcript:ENSSSCT00000030630 gene_biotype:protein_coding transcript_biotype:protein_coding	cellular_component_organization_or_biogenesis cellular_process metabolic_process	cell cell_part	binding catalytic_activity
ENSSSCP00000020878	pep:known chromosome:Sscrofa10.2:17:44005977:44020035:1 gene:ENSSSCG00000025949 transcript:ENSSSCT00000027755 gene_biotype:protein_coding transcript_biotype:protein_coding	establishment_of_localization localization	cell cell_part membrane membrane_part organelle organelle_part
ENSSSCP00000006710	pep:known_by_projection chromosome:Sscrofa10.2:4:89260821:89341707:1 gene:ENSSSCG00000006294 transcript:ENSSSCT00000006898 gene_biotype:protein_coding transcript_biotype:protein_coding	cellular_process developmental_process metabolic_process multicellular_organismal_process single-organism_process	cell cell_part organelle organelle_part	binding catalytic_activity
ENSSSCP00000008769	pep:known_by_projection chromosome:Sscrofa10.2:3:60622626:60627147:-1 gene:ENSSSCG00000008214 transcript:ENSSSCT00000008995 gene_biotype:protein_coding transcript_biotype:protein_coding	biological_regulation cell_proliferation cellular_process death establishment_of_localization localization metabolic_process multicellular_organismal_process negative_regulation_of_biological_process positive_regulation_of_biological_process regulation_of_biological_process response_to_stimulus single-organism_process	cell cell_part membrane-enclosed_lumen organelle organelle_part	antioxidant_activity binding transporter_activity
ENSSSCP00000010925	pep:known_by_projection chromosome:Sscrofa10.2:14:78054376:78078401:1 gene:ENSSSCG00000010247 transcript:ENSSSCT00000011217 gene_biotype:protein_coding transcript_biotype:protein_coding	cellular_component_organization_or_biogenesis cellular_process metabolic_process multi-organism_process response_to_stimulus	cell cell_part membrane-enclosed_lumen organelle organelle_part	binding catalytic_activity
ENSSSCP00000010554	pep:known_by_projection chromosome:Sscrofa10.2:14:42103219:42175385:1 gene:ENSSSCG00000009887 transcript:ENSSSCT00000010837 gene_biotype:protein_coding transcript_biotype:protein_coding		cell cell_part
ENSSSCP00000021642	pep:known chromosome:Sscrofa10.2:6:76928474:76934104:1 gene:ENSSSCG00000026257 transcript:ENSSSCT00000025212 gene_biotype:protein_coding transcript_biotype:protein_coding	biological_regulation cellular_component_organization_or_biogenesis cellular_process developmental_process localization multi-organism_process multicellular_organismal_process negative_regulation_of_biological_process positive_regulation_of_biological_process regulation_of_biological_process response_to_stimulus signaling single-organism_process	cell cell_part macromolecular_complex membrane organelle organelle_part	binding molecular_transducer_activity
ENSSSCP00000023027	pep:known_by_projection scaffold:Sscrofa10.2:GL892332.2:289527:324238:-1 gene:ENSSSCG00000028902 transcript:ENSSSCT00000026198 gene_biotype:protein_coding transcript_biotype:protein_coding	biological_regulation cellular_component_organization_or_biogenesis cellular_process death developmental_process metabolic_process multicellular_organismal_process negative_regulation_of_biological_process positive_regulation_of_biological_process regulation_of_biological_process response_to_stimulus signaling single-organism_process	cell cell_part macromolecular_complex membrane organelle	binding
ENSSSCP00000007227	pep:known_by_projection chromosome:Sscrofa10.2:4:117822828:117848382:1 gene:ENSSSCG00000006776 transcript:ENSSSCT00000007422 gene_biotype:protein_coding transcript_biotype:protein_coding	biological_regulation cellular_process metabolic_process negative_regulation_of_biological_process regulation_of_biological_process response_to_stimulus signaling single-organism_process	cell cell_part macromolecular_complex organelle	binding catalytic_activity
ENSSSCP00000012147	pep:known_by_projection chromosome:Sscrofa10.2:13:35625685:35749995:1 gene:ENSSSCG00000011394 transcript:ENSSSCT00000012472 gene_biotype:protein_coding transcript_biotype:protein_coding	cellular_process metabolic_process	cell cell_part organelle	binding
ENSSSCP00000004989	pep:known_by_projection chromosome:Sscrofa10.2:1:133087518:133181070:1 gene:ENSSSCG00000004630 transcript:ENSSSCT00000005113 gene_biotype:protein_coding transcript_biotype:protein_coding	biological_regulation cellular_process establishment_of_localization localization multicellular_organismal_process response_to_stimulus single-organism_process	cell cell_part extracellular_region membrane organelle organelle_part
ENSSSCP00000004383	pep:known_by_projection chromosome:Sscrofa10.2:1:10385075:10391604:-1 gene:ENSSSCG00000004056 transcript:ENSSSCT00000004485 gene_biotype:protein_coding transcript_biotype:protein_coding	biological_regulation cellular_component_organization_or_biogenesis cellular_process developmental_process establishment_of_localization localization metabolic_process multi-organism_process multicellular_organismal_process negative_regulation_of_biological_process regulation_of_biological_process reproduction reproductive_process response_to_stimulus signaling single-organism_process	cell cell_part macromolecular_complex organelle organelle_part	binding catalytic_activity
ENSSSCP00000020292	pep:known_by_projection chromosome:Sscrofa10.2:1:307533212:307551074:1 gene:ENSSSCG00000024912 transcript:ENSSSCT00000023586 gene_biotype:protein_coding transcript_biotype:protein_coding	biological_regulation cellular_component_organization_or_biogenesis cellular_process developmental_process metabolic_process multicellular_organismal_process regulation_of_biological_process single-organism_process	cell cell_part macromolecular_complex membrane-enclosed_lumen organelle organelle_part	binding catalytic_activity
ENSSSCP00000015240	pep:known_by_projection chromosome:Sscrofa10.2:2:145880841:145900801:-1 gene:ENSSSCG00000014327 transcript:ENSSSCT00000015653 gene_biotype:protein_coding transcript_biotype:protein_coding	biological_regulation cellular_component_organization_or_biogenesis cellular_process growth metabolic_process regulation_of_biological_process response_to_stimulus signaling single-organism_process	cell cell_part macromolecular_complex membrane-enclosed_lumen organelle organelle_part	molecular_transducer_activity nucleic_acid_binding_transcription_factor_activity receptor_activity
ENSSSCP00000013757	pep:known scaffold:Sscrofa10.2:GL896152.2:36616:41221:-1 gene:ENSSSCG00000012938 transcript:ENSSSCT00000014143 gene_biotype:protein_coding transcript_biotype:protein_coding	biological_regulation cellular_process developmental_process establishment_of_localization localization metabolic_process negative_regulation_of_biological_process positive_regulation_of_biological_process regulation_of_biological_process response_to_stimulus signaling single-organism_process	cell cell_part macromolecular_complex membrane-enclosed_lumen organelle organelle_part	binding
ENSSSCP00000011747	pep:known_by_projection chromosome:Sscrofa10.2:10:44120645:44210868:1 gene:ENSSSCG00000011013 transcript:ENSSSCT00000012055 gene_biotype:protein_coding transcript_biotype:protein_coding	biological_regulation cellular_component_organization_or_biogenesis cellular_process metabolic_process negative_regulation_of_biological_process positive_regulation_of_biological_process regulation_of_biological_process response_to_stimulus	cell cell_part macromolecular_complex membrane-enclosed_lumen organelle organelle_part	binding
ENSSSCP00000017131	pep:known chromosome:Sscrofa10.2:15:130321648:130348840:1 gene:ENSSSCG00000016173 transcript:ENSSSCT00000017609 gene_biotype:protein_coding transcript_biotype:protein_coding	cellular_process developmental_process metabolic_process multicellular_organismal_process single-organism_process	cell cell_part organelle	binding catalytic_activity
ENSSSCP00000021718	pep:known chromosome:Sscrofa10.2:17:57112953:57118021:-1 gene:ENSSSCG00000026672 transcript:ENSSSCT00000032453 gene_biotype:protein_coding transcript_biotype:protein_coding		cell cell_part organelle	binding catalytic_activity
ENSSSCP00000027742	pep:known_by_projection chromosome:Sscrofa10.2:9:67389926:67429731:1 gene:ENSSSCG00000022192 transcript:ENSSSCT00000031872 gene_biotype:protein_coding transcript_biotype:protein_coding	cellular_component_organization_or_biogenesis cellular_process metabolic_process	cell cell_part macromolecular_complex membrane-enclosed_lumen organelle organelle_part	binding
ENSSSCP00000005995	pep:known_by_projection chromosome:Sscrofa10.2:1:299470824:299479050:1 gene:ENSSSCG00000005596 transcript:ENSSSCT00000006154 gene_biotype:protein_coding transcript_biotype:protein_coding	biological_regulation cellular_component_organization_or_biogenesis cellular_process regulation_of_biological_process	cell cell_part organelle	binding
ENSSSCP00000005800	pep:known scaffold:Sscrofa10.2:GL892685.2:110442:156598:1 gene:ENSSSCG00000005404 transcript:ENSSSCT00000005947 gene_biotype:protein_coding transcript_biotype:protein_coding	cellular_component_organization_or_biogenesis cellular_process metabolic_process response_to_stimulus	cell cell_part macromolecular_complex membrane-enclosed_lumen organelle organelle_part	binding
ENSSSCP00000023024	pep:known chromosome:Sscrofa10.2:6:82882051:82908171:-1 gene:ENSSSCG00000029450 transcript:ENSSSCT00000031279 gene_biotype:protein_coding transcript_biotype:protein_coding	biological_regulation cell_proliferation cellular_component_organization_or_biogenesis cellular_process death developmental_process metabolic_process multi-organism_process multicellular_organismal_process negative_regulation_of_biological_process positive_regulation_of_biological_process regulation_of_biological_process reproduction reproductive_process response_to_stimulus signaling single-orga…	cell cell_part macromolecular_complex membrane-enclosed_lumen organelle organelle_part	binding catalytic_activity nucleic_acid_binding_transcription_factor_activity protein_binding_transcription_factor_activity
ENSSSCP00000024920	pep:known scaffold:Sscrofa10.2:JH118447.1:32285:59184:-1 gene:ENSSSCG00000028728 transcript:ENSSSCT00000027680 gene_biotype:protein_coding transcript_biotype:protein_coding	cellular_process establishment_of_localization localization metabolic_process	cell cell_part macromolecular_complex membrane membrane_part organelle organelle_part	catalytic_activity
ENSSSCP00000016152	pep:known chromosome:Sscrofa10.2:9:59064169:59101039:1 gene:ENSSSCG00000015231 transcript:ENSSSCT00000016597 gene_biotype:protein_coding transcript_biotype:protein_coding	cellular_process metabolic_process	cell cell_part membrane-enclosed_lumen organelle organelle_part	binding catalytic_activity nutrient_reservoir_activity
ENSSSCP00000004526	pep:known_by_projection chromosome:Sscrofa10.2:1:35243792:35281384:-1 gene:ENSSSCG00000004193 transcript:ENSSSCT00000004632 gene_biotype:protein_coding transcript_biotype:protein_coding	biological_regulation cellular_component_organization_or_biogenesis cellular_process developmental_process establishment_of_localization growth immune_system_process localization metabolic_process multicellular_organismal_process negative_regulation_of_biological_process regulation_of_biological_process response_to_stimulus signaling single-organism_process	cell cell_part extracellular_region extracellular_region_part membrane membrane_part	binding catalytic_activity receptor_activity
ENSSSCP00000000432	pep:known chromosome:Sscrofa10.2:5:23659084:23666696:-1 gene:ENSSSCG00000000405 transcript:ENSSSCT00000000438 gene_biotype:protein_coding transcript_biotype:protein_coding	biological_adhesion biological_regulation cellular_process developmental_process establishment_of_localization localization locomotion metabolic_process multicellular_organismal_process negative_regulation_of_biological_process regulation_of_biological_process single-organism_process	cell cell_part macromolecular_complex membrane membrane_part membrane-enclosed_lumen nucleoid organelle organelle_part	binding catalytic_activity transporter_activity
ENSSSCP00000001005	pep:known_by_projection chromosome:Sscrofa10.2:5:105196506:105368281:-1 gene:ENSSSCG00000000939 transcript:ENSSSCT00000001027 gene_biotype:protein_coding transcript_biotype:protein_coding	metabolic_process	cell cell_part organelle	binding catalytic_activity
ENSSSCP00000018027	pep:known chromosome:Sscrofa10.2:16:59959169:59972168:-1 gene:ENSSSCG00000017015 transcript:ENSSSCT00000018527 gene_biotype:protein_coding transcript_biotype:protein_coding	cellular_process metabolic_process	cell cell_part macromolecular_complex membrane-enclosed_lumen organelle organelle_part	binding catalytic_activity
ENSSSCP00000001053	pep:known chromosome:Sscrofa10.2:7:48090:164581:-1 gene:ENSSSCG00000000985 transcript:ENSSSCT00000001075 gene_biotype:protein_coding transcript_biotype:protein_coding	cellular_process establishment_of_localization localization	cell cell_part macromolecular_complex membrane	binding
ENSSSCP00000007605	pep:known chromosome:Sscrofa10.2:17:36195472:36210175:-1 gene:ENSSSCG00000007143 transcript:ENSSSCT00000007815 gene_biotype:protein_coding transcript_biotype:protein_coding	biological_regulation cellular_component_organization_or_biogenesis cellular_process establishment_of_localization immune_system_process localization metabolic_process multi-organism_process multicellular_organismal_process negative_regulation_of_biological_process positive_regulation_of_biological_process regulation_of_biological_process reproduction reproductive_process response_to_stimulus sig…	cell cell_part membrane organelle organelle_part	binding molecular_transducer_activity
ENSSSCP00000019680	pep:known_by_projection chromosome:Sscrofa10.2:4:103572166:103575980:-1 gene:ENSSSCG00000029737 transcript:ENSSSCT00000023105 gene_biotype:protein_coding transcript_biotype:protein_coding	biological_regulation cell_proliferation cellular_process metabolic_process regulation_of_biological_process	cell cell_part membrane-enclosed_lumen organelle organelle_part	binding catalytic_activity enzyme_regulator_activity
ENSSSCP00000019846	pep:known scaffold:Sscrofa10.2:JH118478.1:19866:58316:-1 gene:ENSSSCG00000025003 transcript:ENSSSCT00000026250 gene_biotype:protein_coding transcript_biotype:protein_coding	biological_regulation cellular_component_organization_or_biogenesis cellular_process growth metabolic_process multicellular_organismal_process regulation_of_biological_process reproduction reproductive_process response_to_stimulus single-organism_process	cell cell_part macromolecular_complex membrane membrane-enclosed_lumen organelle organelle_part	binding catalytic_activity
[truncated: 3,188 more rows]

## Sheet: Sus_Scrofa.fa.GO2protein
Ontology	Class	number_of_Sus_Scrofa	proteins_of_Sus_Scrofa;
[truncated: 73 more rows]

## Sheet: Sus_Scrofa.fa.protein2GO
ENSSSCP00000000011	pep:known chromosome:Sscrofa10.2:5:1071720:1158793:-1 gene:ENSSSCG00000000010 transcript:ENSSSCT00000000011 gene_biotype:protein_coding transcript_biotype:protein_coding	GO:0010952	GO:0005615	GO:0016504	GO:0005201	GO:0005515	GO:0005509	GO:0019048	GO:0030198	GO:0005604
[truncated: 4,089 more rows]
[truncated: 106 more columns]
