# Supplementary material for: iTRAQ-based quantitative proteomic analysis reveals the distinct early embryo myofiber type characteristics involved in landrace and miniature pig
Source: BMC Genomics. 2016 Feb 25;17:137. doi: 10.1186/s12864-016-2464-1 (PMC4766617; doi:10.1186/s12864-016-2464-1)
Supplement: Additional file 9: Table S4. — Terms from the muscle process ontology with p-value as good or better than 1 between LR and WZS at 4 stages. (XLSX 11 kb) [file 12864_2016_2464_MOESM9_ESM.xlsx]

## Sheet: Sheet1
TableS5.Terms from the muscle process ontology with P-value as good or better than 1
Gene ontology term	Cluster frequency	Protein frequency of use	P-value
Comparion between LR and WZS at 21 dpc(113:117)
Muscle fiber development	2 out of 151 genes,1.3%	20 out of 3687 genes,0.5%	0.19642
Muscle cell development	2 out of 151 genes,1.3%	45 out of 3687 genes,1.2%	0.556439
Muscle cell differentiation	3 out of 151 genes,2.0%	73 out of 3687 genes,2.0%	0.581334
Muscle system process	2 out of 151 genes,1.3%	76 out of 3687 genes,2.1%	0.826101
Muscle tissue development	2 out of 151 genes,1.3%	77 out of 3687 genes,2.1%	0.831651
Muscle structure development	3 out of 151 genes,2.0%	122 out of 3687 genes,3.3%	0.884417
Comparion between LR and WZS at 28 dpc(114:118)
Regulation of muscle system process	2 out of 170 genes,1.2%	40 out of 3687 genes,1.1%	0.557336
Muscle system process	3 out of 170 genes,1.8%	76 out of 3687 genes,2.1%	0.689336
Muscle organ development	3 out of 170 genes,1.8%	78 out of 3687 genes,2.1%	0.706283
Muscle structure development	3 out of 170 genes,1.8%	122 out of 3687 genes,3.3%	0.927178
Comparion between LR and WZS at 35 dpc(115:119)
Muscle organ morphogenesis	3 out of 143 genes,2.1%	20 out of 3687 genes,0.5%	0.040155
Muscle fiber development	2 out of 143 genes,1.4%	20 out of 3687 genes,0.5%	0.180579
Regulation of muscle system process	3 out of 143 genes,2.1%	40 out of 3687 genes,1.1%	0.201143
Positive regulation of muscle cell differentiation	2 out of 143 genes,1.4%	23 out of 3687 genes,0.6%	0.223597
Muscle system process	4 out of 143 genes,2.8%	76 out of 3687 genes,2.1%	0.340553
Muscle tissue development	4 out of 143 genes,2.8%	77 out of 3687 genes,2.1%	0.349505
Muscle structure development	5 out of 143 genes,3.5%	122 out of 3687 genes,3.3%	0.516108
Muscle cell development	2 out of 143 genes,1.4%	45 out of 3687 genes,1.2%	0.526542
Muscle cell differentiation	3 out of 143 genes,2.1%	73 out of 3687 genes,2.0%	0.543774
Muscle organ development	3 out of 143 genes,2.1%	78 out of 3687 genes,2.1%	0.589338
Comparion between LR and WZS at 42 dpc(116:121)
Muscle system process	9 out of 123 genes,7.3%	76 out of 3687 genes,2.1%	0.000823873
Regulation of muscle system process	5 out of 123 genes,4.1%	40 out of 3687 genes,1.1%	0.00983311
Muscle cell differentiation	7 out of 123 genes,5.7%	73 out of 3687 genes,2.0%	0.0101655
Muscle structure development	9 out of 123 genes,7.3%	122 out of 3687 genes,3.3%	0.0194839
Muscle tissue development	6 out of 123 genes,4.9%	77 out of 3687 genes,2.1%	0.0420604
Muscle cell development	4 out of 123 genes,3.3%	45 out of 3687 genes,1.2%	0.0614289
Muscle fiber development	2 out of 123 genes,1.6%	20 out of 3687 genes,0.5%	0.142147
Muscle organ development	4 out of 123 genes,3.3%	78 out of 3687 genes,2.1%	0.261922
Skeletal muscle tissue development	2 out of 123 genes,1.6%	38 out of 3687 genes,1.0%	0.363737
Skeletal muscle organ development	2 out of 123 genes,1.6%	41 out of 3687 genes,1.1%	0.39982
