# Supplementary material for: iTRAQ-based quantitative proteomic analysis reveals the distinct early embryo myofiber type characteristics involved in landrace and miniature pig
Source: BMC Genomics. 2016 Feb 25;17:137. doi: 10.1186/s12864-016-2464-1 (PMC4766617; doi:10.1186/s12864-016-2464-1)
Supplement: Additional file 10: Table S5. — Detail of COG identified by iTRAQ. (XLS 7958 kb) [file 12864_2016_2464_MOESM10_ESM.xls]

## Sheet: Sus_Scrofa.fa.blast.cog
ENSSSCP00000002681	all0778	28.42	366	250	6	60	418	13	373	9e-46	182	---
ENSSSCP00000002681	MA2246	28.46	376	254	9	51	418	52	420	9e-31	132	---
ENSSSCP00000002681	MA3388	25.34	371	251	12	64	418	60	420	1e-27	122	---
ENSSSCP00000002681	MA2613	25.08	295	194	10	69	350	58	338	4e-18	90.5	---
ENSSSCP00000002681	PAE0049	23.85	348	237	9	79	419	2	328	4e-11	67.4	---
ENSSSCP00000019082	SPCC645.05c	38.21	1327	693	32	32	1308	21	1270	0	777	---
ENSSSCP00000019082	ECU04g1000	35.9	1312	715	28	32	1288	51	1291	0	724	---
ENSSSCP00000019082	SPAC4A8.05c	42.82	878	479	13	17	890	19	877	0	715	---
ENSSSCP00000019082	YHR023w	35.36	1247	654	25	30	1227	5	1148	0	707	---
ENSSSCP00000019082	YAL029c	35.56	838	473	21	32	824	3	818	7e-143	507	---
ENSSSCP00000019082	YOR326w	31.96	1092	639	27	81	1132	65	1092	6e-141	501	---
ENSSSCP00000019082	SPBC2D10.14c	36.47	787	463	17	38	808	12	777	9e-140	497	---
ENSSSCP00000019082	SPCC1919.10c	34.38	896	517	23	38	895	12	874	5e-138	491	---
ENSSSCP00000019082	YMR109w	34.3	726	436	16	88	800	38	735	2e-109	396	---
ENSSSCP00000019082	SPBC146.13c	33.33	753	434	19	88	817	42	749	2e-107	390	---
ENSSSCP00000019082	YKL129c	33.84	730	433	17	88	800	38	734	1e-105	384	---
ENSSSCP00000019082	ECU09g1970	31.79	648	359	15	89	730	4	574	2e-73	277	---
ENSSSCP00000019082	lin0653	23.18	358	222	9	857	1164	211	565	1e-06	55.5	---
ENSSSCP00000028087	SPBC32H8.12c	91.47	375	32	0	1	375	1	375	0	731	---
ENSSSCP00000028087	YFL039c	89.07	375	41	0	1	375	1	375	0	721	---
ENSSSCP00000028087	ECU01g0460	78.13	375	82	0	1	375	33	407	0	632	---
ENSSSCP00000028087	SPBC1347.12	48.77	367	187	1	8	373	12	378	6e-107	385	---
ENSSSCP00000028087	YDL029w	47.75	377	181	5	8	368	7	383	1e-101	368	---
ENSSSCP00000028087	YHR129c	48.06	360	184	3	8	364	15	374	2e-100	363	---
ENSSSCP00000028087	SPAC11H11.06	49.8	245	121	1	4	246	2	246	2e-69	260	---
ENSSSCP00000028087	YJR065c	35.23	440	206	11	7	372	8	442	1e-62	238	---
ENSSSCP00000028087	SPAC630.03	35.41	418	211	11	8	372	8	419	9e-60	229	---
ENSSSCP00000028087	SPAC23D3.09	29.63	432	234	9	3	374	8	429	9e-52	202	---
ENSSSCP00000028087	YJL081c	26.99	289	179	5	3	264	12	295	3e-21	100	---
ENSSSCP00000028087	YLR085c	22.42	446	257	11	4	375	2	432	7e-17	86.7	---
ENSSSCP00000028087	SPAC1071.06	30.2	149	99	2	70	214	113	260	3e-11	68.2	---
ENSSSCP00000028087	ECU04g1090	21.98	373	232	12	9	373	11	332	8e-09	59.7	---
ENSSSCP00000000205	SPBC800.05c	76.17	449	107	0	1	449	1	449	0	727	---
ENSSSCP00000000205	SPBC16A3.15c	75.44	456	104	3	1	449	1	455	0	724	---
ENSSSCP00000000205	YML085c	74.44	446	113	1	1	445	1	446	0	688	---
ENSSSCP00000000205	YML124c	73.41	440	116	1	1	439	1	440	0	682	---
ENSSSCP00000000205	ECU07g1190	70.34	445	127	3	1	445	1	440	0	662	---
ENSSSCP00000000205	ECU03g0820i	39.51	448	255	3	1	445	1	435	1e-98	358	---
ENSSSCP00000000205	YFL037w	41.15	452	248	4	1	448	1	438	8e-98	355	---
ENSSSCP00000000205	SPBC26H8.07c	40.09	434	250	2	1	434	1	424	1e-93	341	---
ENSSSCP00000000205	SPBC32F12.04	33.71	442	275	8	2	433	3	436	3e-71	267	---
ENSSSCP00000000205	ECU08g0670	30.09	442	280	9	1	432	1	423	1e-53	208	---
ENSSSCP00000000205	YLR212c	30.33	455	285	13	3	439	4	444	4e-50	197	---
ENSSSCP00000017179	SPBC800.05c	76.12	448	107	0	1	448	1	448	0	724	---
ENSSSCP00000017179	SPBC16A3.15c	75.49	457	105	3	1	452	1	455	0	723	---
ENSSSCP00000017179	YML085c	74.16	449	112	2	1	448	1	446	0	685	---
ENSSSCP00000017179	YML124c	73.18	440	117	1	1	439	1	440	0	680	---
ENSSSCP00000017179	ECU07g1190	70.62	439	125	2	1	439	1	435	0	657	---
ENSSSCP00000017179	ECU03g0820i	39.96	448	253	3	1	445	1	435	7e-99	359	---
ENSSSCP00000017179	YFL037w	40.79	456	252	4	1	452	1	442	4e-98	357	---
ENSSSCP00000017179	SPBC26H8.07c	40.09	434	250	2	1	434	1	424	8e-94	342	---
ENSSSCP00000017179	SPBC32F12.04	33.03	442	278	8	2	433	3	436	4e-70	263	---
ENSSSCP00000017179	ECU08g0670	29.53	447	286	9	1	437	1	428	2e-52	205	---
ENSSSCP00000017179	YLR212c	30.55	455	284	13	3	439	4	444	9e-51	199	---
ENSSSCP00000002219	SPCC645.05c	37.68	1372	762	30	31	1359	21	1342	0	800	---
ENSSSCP00000002219	ECU04g1000	38.89	1175	614	28	29	1149	49	1173	0	735	---
ENSSSCP00000002219	SPAC4A8.05c	43.85	862	461	12	31	887	34	877	0	728	---
ENSSSCP00000002219	YHR023w	38.66	1045	557	20	37	1009	13	1045	0	700	---
ENSSSCP00000002219	YOR326w	37.97	777	434	17	77	821	62	822	9e-146	517	---
ENSSSCP00000002219	YAL029c	36.73	776	447	15	64	805	40	805	1e-144	513	---
ENSSSCP00000002219	SPCC1919.10c	36.93	769	449	16	37	780	12	769	2e-141	502	---
ENSSSCP00000002219	SPBC2D10.14c	35.48	775	472	14	56	818	34	792	4e-135	481	---
ENSSSCP00000002219	YMR109w	34.09	751	436	18	87	818	38	748	8e-108	391	---
ENSSSCP00000002219	YKL129c	33.38	758	431	19	87	818	38	747	3e-105	382	---
ENSSSCP00000002219	SPBC146.13c	32.83	734	435	18	87	797	42	740	3e-101	369	---
ENSSSCP00000002219	ECU09g1970	32.36	649	353	18	88	728	4	574	1e-76	287	---
ENSSSCP00000002219	lin2460	21.37	496	314	15	843	1303	174	628	2e-08	60.8	---
ENSSSCP00000005172	SPBC32H8.12c	89.04	374	41	0	4	377	2	375	0	710	---
ENSSSCP00000005172	YFL039c	87.17	374	48	0	4	377	2	375	0	704	---
ENSSSCP00000005172	ECU01g0460	77.75	373	83	0	5	377	35	407	6e-179	624	---
ENSSSCP00000005172	SPBC1347.12	49.86	367	182	2	11	375	12	378	2e-107	387	---
ENSSSCP00000005172	YHR129c	48.06	360	184	3	10	366	15	374	2e-100	363	---
ENSSSCP00000005172	YDL029w	47.48	377	182	5	10	370	7	383	2e-100	363	---
ENSSSCP00000005172	SPAC11H11.06	50.2	245	120	1	6	248	2	246	9e-69	258	---
ENSSSCP00000005172	YJR065c	35.31	439	205	11	9	373	8	441	4e-61	233	---
ENSSSCP00000005172	SPAC630.03	35.89	418	209	11	10	374	8	419	3e-59	227	---
ENSSSCP00000005172	SPAC23D3.09	29.84	439	235	10	1	376	1	429	4e-51	200	---
ENSSSCP00000005172	YJL081c	26.3	289	181	5	5	266	12	295	2e-20	97.8	---
ENSSSCP00000005172	YLR085c	22.65	446	256	11	6	377	2	432	2e-17	88.6	---
ENSSSCP00000005172	SPAC1071.06	27.59	203	128	5	72	256	113	314	4e-11	67.4	---
ENSSSCP00000005172	ECU04g1090	21.16	378	239	11	6	375	6	332	8e-08	56.6	---
ENSSSCP00000010867	SPBC32H8.12c	89.04	374	41	0	4	377	2	375	0	711	---
ENSSSCP00000010867	YFL039c	86.9	374	49	0	4	377	2	375	0	703	---
ENSSSCP00000010867	ECU01g0460	77.78	369	82	0	9	377	39	407	3e-178	622	---
ENSSSCP00000010867	SPBC1347.12	49.86	367	182	2	11	375	12	378	6e-108	389	---
ENSSSCP00000010867	YHR129c	47.78	360	185	3	10	366	15	374	4e-100	363	---
ENSSSCP00000010867	YDL029w	46.6	382	188	5	5	370	2	383	4e-100	363	---
ENSSSCP00000010867	SPAC11H11.06	50.2	245	120	1	6	248	2	246	1e-68	258	---
ENSSSCP00000010867	YJR065c	35.31	439	205	11	9	373	8	441	3e-61	234	---
ENSSSCP00000010867	SPAC630.03	35.89	418	209	11	10	374	8	419	2e-59	228	---
ENSSSCP00000010867	SPAC23D3.09	29.4	432	235	9	5	376	8	429	1e-50	198	---
ENSSSCP00000010867	YJL081c	26.64	289	180	5	5	266	12	295	7e-21	99.8	---
ENSSSCP00000010867	YLR085c	22.87	446	255	11	6	377	2	432	8e-18	89.7	---
ENSSSCP00000010867	SPAC1071.06	27.59	203	128	5	72	256	113	314	4e-11	67.4	---
ENSSSCP00000010867	ECU04g1090	21.64	379	237	12	5	375	6	332	9e-08	56.2	---
ENSSSCP00000019078	SPCC645.05c	35.72	1576	890	38	32	1558	21	1522	0	785	---
ENSSSCP00000019078	ECU04g1000	38.11	1165	625	24	30	1148	49	1163	0	727	---
ENSSSCP00000019078	SPAC4A8.05c	42.84	880	478	11	17	892	19	877	0	716	---
ENSSSCP00000019078	YHR023w	35.16	1260	658	26	38	1251	13	1159	0	690	---
ENSSSCP00000019078	YOR326w	33.4	1072	622	31	75	1098	57	1084	4e-144	511	---
ENSSSCP00000019078	SPBC2D10.14c	36.67	769	457	14	52	810	29	777	5e-138	491	---
ENSSSCP00000019078	YAL029c	34.96	818	473	17	44	826	25	818	7e-138	491	---
ENSSSCP00000019078	SPCC1919.10c	34.3	895	521	21	38	897	12	874	4e-136	485	---
ENSSSCP00000019078	YMR109w	35.16	728	429	13	88	802	38	735	6e-111	401	---
ENSSSCP00000019078	SPBC146.13c	34.04	755	428	17	88	819	42	749	2e-107	389	---
ENSSSCP00000019078	YKL129c	33.7	727	440	13	88	802	38	734	2e-103	377	---
ENSSSCP00000019078	ECU09g1970	30.91	660	351	20	89	732	4	574	8e-70	265	---
ENSSSCP00000001459	ECU03g0820i	80.5	436	85	0	1	436	1	436	0	749	---
ENSSSCP00000001459	SPBC26H8.07c	77.34	428	97	0	1	428	1	428	0	704	---
ENSSSCP00000001459	YFL037w	75.51	441	108	0	1	441	1	441	0	703	---
ENSSSCP00000001459	SPBC800.05c	41.56	450	249	4	1	439	1	447	8e-102	369	---
ENSSSCP00000001459	YML085c	42.41	448	242	4	1	434	1	446	2e-100	364	---
ENSSSCP00000001459	SPBC16A3.15c	40.31	454	256	3	1	439	1	454	4e-100	363	---
ENSSSCP00000001459	YML124c	41.93	446	243	4	1	432	1	444	1e-97	355	---
ENSSSCP00000001459	ECU07g1190	38.89	432	254	3	1	424	1	430	9e-97	352	---
ENSSSCP00000001459	SPBC32F12.04	34.85	439	272	7	2	427	3	440	1e-85	315	---
ENSSSCP00000001459	ECU08g0670	33.26	439	272	9	1	428	1	429	1e-68	258	---
ENSSSCP00000001459	YLR212c	28.82	465	302	12	3	443	4	463	5e-52	203	---
ENSSSCP00000017178	SPBC16A3.15c	75.89	448	102	2	1	443	1	447	0	721	---
ENSSSCP00000017178	SPBC800.05c	75.96	441	106	0	1	441	1	441	0	719	---
ENSSSCP00000017178	YML085c	74.44	446	113	1	1	445	1	446	0	693	---
ENSSSCP00000017178	YML124c	72.3	444	122	1	1	443	1	444	0	681	---
ENSSSCP00000017178	ECU07g1190	70.39	439	126	2	1	439	1	435	0	658	---
ENSSSCP00000017178	ECU03g0820i	39.51	448	255	3	1	445	1	435	4e-99	360	---
ENSSSCP00000017178	YFL037w	40.27	452	252	4	1	448	1	438	9e-97	352	---
ENSSSCP00000017178	SPBC26H8.07c	39.4	434	253	2	1	434	1	424	5e-92	336	---
ENSSSCP00000017178	SPBC32F12.04	33.03	442	278	8	2	433	3	436	1e-69	261	---
ENSSSCP00000017178	ECU08g0670	29.65	452	289	9	1	442	1	433	7e-54	209	---
ENSSSCP00000017178	YLR212c	30.72	459	286	13	3	443	4	448	3e-51	201	---
ENSSSCP00000000149	SPCC645.05c	39.11	1240	607	26	17	1144	5	1208	0	805	---
ENSSSCP00000000149	SPAC4A8.05c	41.61	1084	575	16	19	1085	27	1069	0	803	---
ENSSSCP00000000149	ECU04g1000	41.15	1147	603	24	23	1149	48	1142	0	780	---
ENSSSCP00000000149	YHR023w	38.32	1169	578	29	27	1134	8	1094	0	738	---
ENSSSCP00000000149	YOR326w	34.47	1059	601	25	76	1079	65	1085	6e-152	537	---
ENSSSCP00000000149	SPCC1919.10c	34.13	1005	580	26	33	987	13	985	2e-145	516	---
ENSSSCP00000000149	YAL029c	37.78	810	456	17	33	806	10	807	4e-144	511	---
ENSSSCP00000000149	SPBC2D10.14c	37.45	777	459	15	33	799	13	772	2e-142	506	---
ENSSSCP00000000149	SPBC146.13c	35.56	734	422	15	83	798	42	742	4e-110	398	---
ENSSSCP00000000149	YKL129c	33.68	760	451	17	83	825	38	761	1e-109	397	---
ENSSSCP00000000149	YMR109w	34.12	759	450	18	83	825	38	762	4e-109	395	---
ENSSSCP00000000149	ECU09g1970	31.64	689	373	19	84	755	4	611	2e-74	280	---
ENSSSCP00000001076	ECU03g0820i	81.19	436	82	0	1	436	1	436	0	753	---
ENSSSCP00000001076	SPBC26H8.07c	77.8	428	95	0	1	428	1	428	0	706	---
ENSSSCP00000001076	YFL037w	74.44	450	109	1	1	444	1	450	0	702	---
ENSSSCP00000001076	SPBC800.05c	40.78	434	247	2	1	424	1	434	2e-99	360	---
ENSSSCP00000001076	SPBC16A3.15c	39.43	454	260	3	1	439	1	454	1e-98	358	---
ENSSSCP00000001076	YML085c	41.24	451	247	4	1	438	1	446	2e-97	354	---
ENSSSCP00000001076	ECU07g1190	38.43	432	256	3	1	424	1	430	3e-95	347	---
ENSSSCP00000001076	YML124c	41.03	446	247	4	1	432	1	444	4e-95	346	---
ENSSSCP00000001076	SPBC32F12.04	34.62	439	273	7	2	427	3	440	9e-86	315	---
ENSSSCP00000001076	ECU08g0670	33.18	437	277	8	1	429	1	430	3e-69	260	---
ENSSSCP00000001076	YLR212c	29.11	474	293	14	3	443	4	467	1e-52	206	---
ENSSSCP00000010772	SPBC800.05c	76.44	450	105	1	1	450	1	449	0	727	---
ENSSSCP00000010772	SPBC16A3.15c	75.33	454	106	2	1	449	1	453	0	726	---
ENSSSCP00000010772	YML085c	74.66	446	112	1	1	445	1	446	0	687	---
ENSSSCP00000010772	YML124c	73.42	444	117	1	1	443	1	444	0	684	---
ENSSSCP00000010772	ECU07g1190	70.22	450	125	3	1	450	1	441	0	663	---
ENSSSCP00000010772	ECU03g0820i	38.85	453	257	4	1	450	1	436	8e-98	355	---
ENSSSCP00000010772	YFL037w	40.49	452	251	4	1	448	1	438	5e-96	349	---
ENSSSCP00000010772	SPBC26H8.07c	39.55	440	253	3	1	437	1	430	6e-93	339	---
ENSSSCP00000010772	SPBC32F12.04	33.26	442	277	8	2	433	3	436	1e-70	265	---
ENSSSCP00000010772	ECU08g0670	29.19	442	284	9	1	432	1	423	9e-53	206	---
ENSSSCP00000010772	YLR212c	30.11	455	286	13	3	439	4	444	5e-50	196	---
ENSSSCP00000019080	SPCC645.05c	39.7	670	351	18	5	648	455	1097	5e-107	388	---
ENSSSCP00000019080	SPAC4A8.05c	45.43	405	201	8	1	396	464	857	8e-102	370	---
ENSSSCP00000019080	YHR023w	31.7	814	422	16	5	803	474	1168	8e-95	347	---
ENSSSCP00000019080	ECU04g1000	34.26	721	393	17	5	679	478	1163	2e-92	339	---
ENSSSCP00000019080	YOR326w	37.83	378	197	10	5	357	458	822	7e-60	231	---
ENSSSCP00000019080	SPBC2D10.14c	38.05	339	198	6	5	341	449	777	7e-56	218	---
ENSSSCP00000019080	YAL029c	36.29	372	206	8	5	357	459	818	1e-55	217	---
ENSSSCP00000019080	SPCC1919.10c	34.08	446	234	14	5	428	467	874	2e-53	209	---
ENSSSCP00000019080	SPBC146.13c	33.52	352	202	8	5	350	424	749	1e-38	160	---
ENSSSCP00000019080	YMR109w	32.15	339	206	7	1	333	415	735	9e-34	144	---
ENSSSCP00000019080	YKL129c	31.2	343	204	8	1	333	414	734	6e-31	135	---
ENSSSCP00000019080	ECU09g1970	30.27	261	140	7	5	263	354	574	2e-22	107	---
ENSSSCP00000006259	ECU03g0820i	82.11	436	78	0	1	436	1	436	0	757	---
ENSSSCP00000006259	SPBC26H8.07c	78.5	428	92	0	1	428	1	428	0	712	---
ENSSSCP00000006259	YFL037w	75.74	441	107	0	1	441	1	441	0	707	---
ENSSSCP00000006259	SPBC800.05c	40.78	434	247	2	1	424	1	434	6e-100	362	---
ENSSSCP00000006259	SPBC16A3.15c	39.65	454	259	3	1	439	1	454	6e-99	359	---
ENSSSCP00000006259	YML085c	41.39	447	246	4	1	433	1	445	2e-98	357	---
ENSSSCP00000006259	ECU07g1190	39.12	432	253	3	1	424	1	430	2e-96	351	---
ENSSSCP00000006259	YML124c	41.26	446	246	4	1	432	1	444	5e-96	349	---
ENSSSCP00000006259	SPBC32F12.04	34.85	439	272	7	2	427	3	440	2e-86	318	---
ENSSSCP00000006259	ECU08g0670	33.03	436	277	8	1	428	1	429	8e-69	259	---
ENSSSCP00000006259	YLR212c	28.67	457	291	10	3	445	4	439	2e-52	205	---
ENSSSCP00000002850	ECU03g0820i	80.23	435	86	0	1	435	1	435	0	742	---
ENSSSCP00000002850	SPBC26H8.07c	77.34	428	97	0	1	428	1	428	0	697	---
ENSSSCP00000002850	YFL037w	75.63	439	107	0	1	439	1	439	0	697	---
ENSSSCP00000002850	SPBC16A3.15c	40.35	456	256	3	1	442	1	454	2e-100	364	---
ENSSSCP00000002850	SPBC800.05c	41.71	434	243	2	1	424	1	434	3e-100	363	---
ENSSSCP00000002850	YML085c	41.12	445	250	3	1	433	1	445	9e-97	352	---
ENSSSCP00000002850	YML124c	40.99	444	250	3	1	432	1	444	3e-95	347	---
ENSSSCP00000002850	ECU07g1190	38.43	432	256	3	1	424	1	430	4e-95	347	---
ENSSSCP00000002850	SPBC32F12.04	35.08	439	271	7	2	427	3	440	9e-86	315	---
ENSSSCP00000002850	ECU08g0670	32.8	436	278	8	1	428	1	429	2e-68	258	---
ENSSSCP00000002850	YLR212c	29.15	470	304	13	3	448	4	468	6e-54	209	---
ENSSSCP00000019055	SPCC645.05c	41.91	1026	507	20	1	961	108	1109	0	751	---
ENSSSCP00000019055	SPAC4A8.05c	36.62	1185	653	22	1	1154	120	1237	0	706	---
ENSSSCP00000019055	YHR023w	40	1070	517	24	1	1026	106	1094	0	705	---
ENSSSCP00000019055	ECU04g1000	38.31	1159	625	27	1	1125	135	1237	0	697	---
ENSSSCP00000019055	YOR326w	35.05	1010	564	27	1	978	101	1050	3e-141	502	---
ENSSSCP00000019055	SPCC1919.10c	39.29	728	382	19	1	689	104	810	5e-135	481	---
ENSSSCP00000019055	SPBC2D10.14c	38.34	699	401	13	1	691	96	772	5e-134	478	---
ENSSSCP00000019055	YAL029c	39.02	738	401	14	1	706	102	822	8e-132	471	---
ENSSSCP00000019055	SPBC146.13c	35.6	705	406	14	1	690	71	742	4e-106	385	---
ENSSSCP00000019055	YMR109w	33.95	707	412	16	1	689	67	736	2e-99	362	---
ENSSSCP00000019055	YKL129c	33.85	706	413	16	1	689	67	735	5e-99	362	---
ENSSSCP00000019055	ECU09g1970	31.67	622	341	17	1	618	32	573	8e-67	254	---
ENSSSCP00000006058	SPAC3A12.14	28.81	118	76	2	2297	2414	3	112	1e-08	62.4	---
ENSSSCP00000006058	YBR109c	27.97	118	77	3	2297	2414	2	111	3e-06	54.3	---
ENSSSCP00000006058	SPBC146.13c	40.91	66	36	1	969	1031	1108	1173	4e-06	53.9	---
ENSSSCP00000000432	SPAC222.12c	79.32	469	93	3	61	526	55	522	0	746	---
ENSSSCP00000000432	SMc02501	81.25	464	84	3	56	517	31	493	0	744	---
ENSSSCP00000000432	YJR121w	73.63	512	118	4	7	517	5	500	0	743	---
ENSSSCP00000000432	BMEI0251	83.04	454	74	3	62	513	54	506	0	738	---
ENSSSCP00000000432	mll4060	78.48	474	98	3	55	526	4	475	0	733	---
ENSSSCP00000000432	RP801	77.3	467	102	3	61	523	6	472	0	722	---
ENSSSCP00000000432	RC1235	76.45	467	106	3	61	523	32	498	0	721	---
ENSSSCP00000000432	CC3447	75.16	467	108	2	59	517	63	529	0	707	---
ENSSSCP00000000432	AGc4754	80.18	444	83	3	53	492	6	448	0	693	---
ENSSSCP00000000432	FN0358	73.12	465	119	1	61	525	4	462	0	688	---
ENSSSCP00000000432	Cj0107	71.95	467	121	2	61	523	3	463	0	668	---
ENSSSCP00000000432	YPO4121	71.67	466	124	3	59	523	2	460	0	667	---
ENSSSCP00000000432	atpD	71.89	466	123	3	59	523	2	460	0	662	---
ENSSSCP00000000432	ZatpD	71.89	466	123	3	59	523	2	460	0	662	---
ENSSSCP00000000432	ECs4674	71.89	466	123	3	59	523	2	460	0	662	---
ENSSSCP00000000432	STM3865	71.46	466	125	3	59	523	2	460	0	659	---
ENSSSCP00000000432	all5039	68.94	470	139	3	61	523	11	480	0	657	---
ENSSSCP00000000432	NMA0519	69.21	471	131	4	59	523	2	464	0	649	---
ENSSSCP00000000432	NMB1934	69.21	471	131	4	59	523	2	464	0	649	---
ENSSSCP00000000432	PA5554	70.6	466	127	4	59	523	2	458	0	647	---
ENSSSCP00000014392	ECU03g0820i	82.03	434	78	0	1	434	1	434	0	756	---
ENSSSCP00000014392	SPBC26H8.07c	78.27	428	93	0	1	428	1	428	0	709	---
ENSSSCP00000014392	YFL037w	76.96	434	100	0	1	434	1	434	0	705	---
ENSSSCP00000014392	SPBC800.05c	39.96	448	259	2	1	438	1	448	2e-100	364	---
ENSSSCP00000014392	SPBC16A3.15c	38.77	454	264	2	1	440	1	454	5e-98	356	---
ENSSSCP00000014392	YML085c	40.98	449	249	4	1	435	1	447	2e-97	354	---
ENSSSCP00000014392	ECU07g1190	39.12	432	253	3	1	424	1	430	5e-97	353	---
ENSSSCP00000014392	YML124c	40.58	446	249	4	1	432	1	444	1e-94	345	---
ENSSSCP00000014392	SPBC32F12.04	34.4	439	274	7	2	427	3	440	4e-85	313	---
ENSSSCP00000014392	ECU08g0670	33.03	436	277	8	1	428	1	429	2e-68	257	---
ENSSSCP00000014392	YLR212c	27.97	454	292	10	3	442	4	436	8e-51	199	---
ENSSSCP00000006000	SPAC22A12.15c	68.61	634	194	5	3	634	10	640	0	874	---
ENSSSCP00000006000	YBL075c	65.96	611	196	6	30	634	4	608	0	817	---
ENSSSCP00000006000	SPAC13G7.02c	66.39	607	198	5	31	634	5	608	0	817	---
ENSSSCP00000006000	YER103w	65.63	611	198	6	30	634	4	608	0	812	---
ENSSSCP00000006000	YAL005c	66.67	606	195	4	31	634	5	605	0	800	---
ENSSSCP00000006000	YDL229w	58.6	570	227	6	31	595	10	575	0	662	---
ENSSSCP00000006000	SMc02857	55.13	604	248	11	30	626	4	591	1e-179	628	---
ENSSSCP00000006000	BMEI2002	54.62	606	254	10	26	626	4	593	1e-178	624	---
ENSSSCP00000006000	SPBC1709.05	54.61	608	268	6	31	634	9	612	2e-178	624	---
ENSSSCP00000006000	AGc195	53.55	605	256	11	30	626	4	591	9e-176	615	---
ENSSSCP00000006000	mll4757	54.08	601	255	10	30	625	4	588	3e-175	613	---
ENSSSCP00000006000	BB0518	53.16	602	263	10	27	624	1	587	3e-174	610	---
ENSSSCP00000006000	CC0010	52.75	599	262	9	30	623	4	586	1e-171	601	---
ENSSSCP00000006000	RP185	53.38	592	256	10	27	613	1	577	1e-168	591	---
ENSSSCP00000006000	CAC1282	52.31	606	242	10	30	630	4	567	4e-168	589	---
ENSSSCP00000006000	alr1742	53.99	589	254	10	30	614	4	579	2e-167	587	---
ENSSSCP00000006000	RSc2635	50.56	621	283	10	4	614	16	622	4e-167	586	---
ENSSSCP00000006000	STM0012	50.73	613	280	9	27	631	1	599	1e-166	585	---
ENSSSCP00000006000	dnaK	50.65	614	279	9	27	631	1	599	1e-166	585	---
ENSSSCP00000006000	ZdnaK	50.65	614	279	9	27	631	1	599	1e-166	585	---
ENSSSCP00000002108	SPAC4H3.10c	54.71	499	210	10	42	536	19	505	6e-144	509	---
ENSSSCP00000002108	YAL038w	51.02	490	230	5	52	539	19	500	4e-135	479	---
ENSSSCP00000002108	YOR347c	46.27	510	265	4	31	539	1	502	2e-127	454	---
ENSSSCP00000002108	VC0485	49.18	486	226	7	52	536	2	467	9e-116	415	---
ENSSSCP00000002108	FN1765	48.28	493	226	9	52	539	5	473	9e-114	409	---
ENSSSCP00000002108	BH3163_1	46.41	487	239	8	52	536	2	468	1e-113	408	---
ENSSSCP00000002108	STM1378	47.84	487	231	7	52	536	2	467	3e-111	400	---
ENSSSCP00000002108	BS_pykA_1	45.71	490	239	9	52	536	2	469	7e-111	399	---
ENSSSCP00000002108	pykF	47.94	486	232	7	52	536	2	467	2e-110	397	---
ENSSSCP00000002108	ZpykF	47.94	486	232	7	52	536	2	467	2e-110	397	---
ENSSSCP00000002108	ECs2383	47.94	486	232	7	52	536	2	467	2e-110	397	---
ENSSSCP00000002108	YPO2393	47.02	487	235	8	52	536	2	467	2e-108	391	---
ENSSSCP00000002108	lin1605_1	44.56	496	236	13	52	536	2	469	1e-105	382	---
ENSSSCP00000002108	CAC0518	44.31	492	243	10	52	536	2	469	2e-105	380	---
ENSSSCP00000002108	SA1520_1	43.65	488	252	8	52	536	2	469	6e-105	379	---
ENSSSCP00000002108	CAC1036	43.79	491	247	12	52	536	2	469	1e-94	345	---
ENSSSCP00000002108	sll1275_1	38.98	490	270	11	52	536	8	473	8e-90	329	---
ENSSSCP00000002108	all2564	38.65	489	273	10	52	536	2	467	6e-88	323	---
ENSSSCP00000002108	DR2635	41.92	489	256	10	52	536	6	470	3e-87	320	---
ENSSSCP00000002108	sll0587	38.57	477	268	8	48	523	13	465	2e-86	318	---
ENSSSCP00000024473	YPL281c	53.7	324	131	3	1	321	1	308	3e-97	353	---
ENSSSCP00000024473	YOR393w	53.7	324	131	3	1	321	1	308	3e-97	353	---
ENSSSCP00000024473	YMR323w	53.7	324	131	3	1	321	1	308	5e-97	352	---
ENSSSCP00000024473	YGR254w	58.76	291	117	2	1	288	1	291	5e-97	352	---
ENSSSCP00000024473	SPBC1815.01	53.52	327	134	3	1	325	1	311	9e-96	348	---
ENSSSCP00000024473	YHR174w	58.08	291	119	2	1	288	1	291	1e-90	331	---
ENSSSCP00000024473	MA1672	55.4	287	115	4	3	288	16	290	3e-80	296	---
ENSSSCP00000024473	PH1942	56.25	288	111	5	3	288	7	281	5e-79	292	---
ENSSSCP00000024473	NMB1285	53.1	290	121	6	2	288	3	280	1e-76	285	---
ENSSSCP00000024473	NMA1495	53.1	290	121	6	2	288	3	280	1e-76	285	---
ENSSSCP00000024473	aq_484	52.94	289	119	6	3	288	4	278	1e-75	281	---
ENSSSCP00000024473	PAB1126	59.92	257	95	4	3	257	9	259	2e-74	277	---
ENSSSCP00000024473	TM0877	52.22	293	121	8	1	288	1	279	2e-74	277	---
ENSSSCP00000024473	BS_eno	51.89	291	123	8	3	288	4	282	6e-74	276	---
ENSSSCP00000024473	SA0731	50.17	289	135	6	3	288	4	286	6e-74	275	---
ENSSSCP00000024473	MJ0232	53.98	289	119	5	1	288	9	284	3e-73	273	---
ENSSSCP00000024473	HI0932	52.05	292	125	7	3	288	4	286	1e-72	271	---
ENSSSCP00000024473	all3538	54.06	283	118	7	2	280	8	282	1e-72	271	---
ENSSSCP00000024473	Zeno	52.41	290	126	7	3	288	4	285	5e-72	269	---
ENSSSCP00000024473	CAC0713	49.14	291	133	8	1	288	5	283	5e-72	269	---
ENSSSCP00000017562	ECU09g0290	35.32	235	138	5	31	260	5	230	5e-33	143	---
ENSSSCP00000017562	SPAC15A10.08	36.96	230	129	6	35	258	6	225	1e-29	132	---
ENSSSCP00000017562	YDR129c	28.08	146	88	4	115	245	231	374	3e-06	54.3	---
ENSSSCP00000018680	SPAC16.02c	35.45	189	106	4	14	200	2	176	7e-20	95.5	---
ENSSSCP00000018680	YCL011c	33.33	84	54	1	9	90	342	425	1e-06	51.6	---
ENSSSCP00000001854	SPAC926.04c	64.21	679	231	4	13	689	5	673	0	851	---
ENSSSCP00000001854	YPL240c	61.87	716	259	6	13	724	4	709	0	839	---
ENSSSCP00000001854	YMR186w	60.99	446	169	3	280	724	264	705	2e-156	550	---
ENSSSCP00000001854	ECU02g1100	42.26	698	362	12	13	700	19	685	5e-144	509	---
ENSSSCP00000001854	ML1623	39.39	688	342	15	11	673	4	641	2e-133	474	---
ENSSSCP00000001854	PA1596	39.3	687	345	12	9	684	4	629	3e-132	470	---
ENSSSCP00000001854	RSc0990	38.64	691	348	14	13	684	6	639	9e-132	469	---
ENSSSCP00000001854	PM1024	37.99	687	344	14	13	684	6	625	4e-127	453	---
ENSSSCP00000001854	HI0104	38.95	683	343	15	13	684	11	630	6e-127	453	---
ENSSSCP00000001854	STM0487	38.6	684	342	16	13	684	13	630	1e-126	452	---
ENSSSCP00000001854	XF0978	38.34	686	356	12	9	684	4	632	1e-126	452	---
ENSSSCP00000001854	YPO3119	37.77	683	347	15	13	684	7	622	8e-126	449	---
ENSSSCP00000001854	htpG	38.6	684	342	15	13	684	5	622	1e-125	449	---
ENSSSCP00000001854	ECs0526	38.6	684	342	15	13	684	5	622	1e-125	449	---
ENSSSCP00000001854	ZhtpG	38.45	684	343	15	13	684	5	622	7e-125	446	---
ENSSSCP00000001854	VC0985	38.15	671	345	14	13	673	10	620	2e-121	434	---
ENSSSCP00000001854	Rv2299c	37.65	672	365	11	12	673	5	632	3e-120	431	---
ENSSSCP00000001854	MT2356	37.65	672	365	11	12	673	5	632	3e-120	431	---
ENSSSCP00000001854	BS_htpG	38.05	678	352	14	17	684	6	625	3e-117	421	---
ENSSSCP00000001854	mlr2017	35.62	685	366	12	13	689	9	626	1e-116	419	---
ENSSSCP00000011056	TM1015	38.99	495	217	11	63	555	3	414	2e-88	324	---
ENSSSCP00000011056	alr4255	44.16	351	181	7	103	451	46	383	1e-79	295	---
ENSSSCP00000011056	Ta0776	43.86	342	177	6	106	445	32	360	9e-78	289	---
ENSSSCP00000011056	TVN0760	42.58	357	189	7	106	460	29	371	3e-77	287	---
ENSSSCP00000011056	PH1593	39.66	411	211	9	106	514	30	405	1e-75	282	---
ENSSSCP00000011056	Ta0635	36.79	443	213	9	106	546	49	426	2e-75	281	---
ENSSSCP00000011056	TVN0759	35.82	469	234	9	80	546	22	425	5e-75	280	---
ENSSSCP00000011056	PAB0391	39.17	411	213	9	106	514	28	403	1e-74	279	---
ENSSSCP00000011056	RSc0480	41.46	369	197	5	106	474	47	396	3e-74	277	---
ENSSSCP00000011056	slr0710	43.31	344	164	6	116	445	37	363	4e-74	277	---
ENSSSCP00000011056	VNG0161G	42.34	359	186	7	104	460	40	379	1e-73	276	---
ENSSSCP00000011056	VNG0628G	41	361	188	8	125	481	2	341	2e-73	275	---
ENSSSCP00000011056	SA0819	40.64	342	190	4	104	445	27	355	2e-73	274	---
ENSSSCP00000011056	VNG1204G	42.78	360	189	6	96	451	15	361	8e-73	273	---
ENSSSCP00000011056	BH3942	40.35	342	191	5	104	445	33	361	3e-72	271	---
ENSSSCP00000011056	BH1622	41.42	338	185	5	108	445	38	362	4e-72	270	---
ENSSSCP00000011056	NMB1476	36.38	448	216	9	104	548	32	413	6e-71	266	---
ENSSSCP00000011056	SSO1907	40.18	341	190	5	106	445	32	359	1e-70	265	---
ENSSSCP00000011056	SSO2044	39.3	341	193	5	106	445	32	359	2e-70	265	---
ENSSSCP00000011056	NMA1687	35.94	448	218	9	104	548	32	413	4e-70	264	---
ENSSSCP00000017033	SPAC12G12.04	55.89	560	239	5	3	558	11	566	4e-175	612	---
ENSSSCP00000017033	mlr9342	54.91	530	234	4	27	555	3	528	4e-163	573	---
ENSSSCP00000017033	SMb21566	53.42	541	248	3	27	566	3	540	1e-162	571	---
ENSSSCP00000017033	SMc01758	53.05	541	250	3	27	566	3	540	1e-162	571	---
ENSSSCP00000017033	mlr2394	54.23	544	239	6	27	566	3	540	2e-162	571	---
ENSSSCP00000017033	mll8201	54.34	530	237	4	27	555	3	528	3e-160	563	---
ENSSSCP00000017033	mll5810	53.77	530	240	4	27	555	3	528	1e-159	561	---
ENSSSCP00000017033	SMa0744	53.96	530	239	4	27	555	3	528	4e-158	556	---
ENSSSCP00000017033	SMc00913	53.77	530	240	4	27	555	3	528	6e-158	555	---
ENSSSCP00000017033	AGc1220	53.77	530	240	4	27	555	3	528	9e-158	555	---
ENSSSCP00000017033	CC0685	54.48	525	235	3	27	550	3	524	8e-157	552	---
ENSSSCP00000017033	RP626	53.38	532	244	3	28	558	4	532	6e-155	545	---
ENSSSCP00000017033	NMA0473	52.06	534	251	3	27	560	3	531	1e-154	544	---
ENSSSCP00000017033	SMa0124	51.47	544	258	4	27	567	3	543	2e-154	544	---
ENSSSCP00000017033	NMB1972	51.98	529	251	2	27	555	3	528	2e-154	543	---
ENSSSCP00000017033	CPn0134	52.21	542	252	4	27	564	3	541	2e-154	543	---
ENSSSCP00000017033	BMEII1048	53.96	530	239	4	27	555	3	528	7e-154	542	---
ENSSSCP00000017033	RC0968	53.58	530	242	3	28	556	4	530	9e-154	541	---
ENSSSCP00000017033	VC2664	51.59	535	253	5	27	560	3	532	1e-153	541	---
ENSSSCP00000017033	HP0010	53	534	246	3	27	560	2	530	3e-153	540	---
ENSSSCP00000004854	SPAC14C4.14	72.44	508	140	0	24	531	29	536	0	777	---
ENSSSCP00000004854	YBL099w	73.1	513	135	1	19	531	36	545	0	776	---
ENSSSCP00000004854	SMc02499	72.17	503	140	0	29	531	6	508	0	746	---
ENSSSCP00000004854	AGc4757	71.57	503	143	0	29	531	6	508	0	745	---
ENSSSCP00000004854	BMEI0249	71.17	503	145	0	29	531	6	508	0	739	---
ENSSSCP00000004854	mll4065	70.78	503	147	0	29	531	6	508	0	734	---
ENSSSCP00000004854	CC3449	68.85	504	156	1	29	531	6	509	0	712	---
ENSSSCP00000004854	RC1237	64.5	524	184	1	8	531	10	531	0	698	---
ENSSSCP00000004854	RP803	65.48	507	175	0	25	531	2	508	0	681	---
ENSSSCP00000004854	TM1612	60.04	508	194	2	25	531	2	501	0	637	---
ENSSSCP00000004854	Cj0105	61.8	500	183	1	30	529	7	498	0	635	---
ENSSSCP00000004854	FN0360	62.75	502	178	3	30	531	7	499	3e-179	626	---
ENSSSCP00000004854	aq_679	60.56	502	190	1	30	531	8	501	2e-178	624	---
ENSSSCP00000004854	BH3756	59.96	502	191	2	30	531	7	498	3e-176	616	---
ENSSSCP00000004854	HP1134	59.24	498	195	1	30	527	8	497	2e-175	613	---
ENSSSCP00000004854	sll1326	59.72	504	195	1	30	533	8	503	2e-174	610	---
ENSSSCP00000004854	jhp1062	58.43	498	199	1	30	527	8	497	3e-174	610	---
ENSSSCP00000004854	CAC2867	58.53	504	201	1	30	533	7	502	4e-174	609	---
ENSSSCP00000004854	BS_atpA	58.78	490	194	1	30	519	7	488	7e-170	595	---
ENSSSCP00000004854	SA1907	60.2	500	189	3	30	527	7	498	1e-169	594	---
ENSSSCP00000024958	YDR099w	63.76	218	74	3	1	215	23	238	9e-76	281	---
ENSSSCP00000024958	SPAC8E11.02c	64.9	208	71	1	2	209	25	230	2e-75	280	---
ENSSSCP00000024958	YER177w	62.84	218	76	3	1	215	23	238	1e-73	274	---
ENSSSCP00000024958	SPAC17A2.13c	62.44	221	80	2	1	221	23	240	1e-72	270	---
ENSSSCP00000024958	ECU03g1010	41.35	208	114	5	16	220	43	245	8e-36	148	---
ENSSSCP00000025866	mdh	58.84	311	124	4	26	334	2	310	3e-94	343	---
ENSSSCP00000025866	Zmdh	58.84	311	124	4	26	334	2	310	3e-94	343	---
ENSSSCP00000025866	ECs4109	58.84	311	124	4	26	334	2	310	3e-94	343	---
ENSSSCP00000025866	STM3359	58.2	311	126	4	26	334	2	310	3e-93	340	---
ENSSSCP00000025866	YPO3516	55.91	313	134	4	26	336	2	312	2e-91	333	---
ENSSSCP00000025866	VC0432	54.77	325	137	5	13	335	37	353	2e-88	323	---
ENSSSCP00000025866	SPCC306.08c	51.54	324	151	3	15	334	19	340	3e-86	316	---
ENSSSCP00000025866	PM0550	55.91	313	133	5	26	336	2	311	3e-84	310	---
ENSSSCP00000025866	YKL085w	53.68	326	145	3	14	334	7	331	5e-84	309	---
ENSSSCP00000025866	HI1210	55.95	311	132	5	26	334	2	309	1e-82	304	---
ENSSSCP00000025866	YDL078c	43.82	340	155	10	26	334	3	337	2e-61	234	---
ENSSSCP00000025866	YOL126c	40.66	364	161	14	22	334	57	416	1e-56	218	---
ENSSSCP00000025866	aq_1782	27.68	336	195	17	27	331	7	325	8e-23	105	---
ENSSSCP00000025866	Ta0952	26.97	330	206	15	26	334	5	320	3e-22	104	---
ENSSSCP00000025866	BH3158	29.85	325	191	13	26	337	7	307	1e-21	102	---
ENSSSCP00000025866	BS_citH	27.9	319	198	14	26	328	7	309	2e-21	101	---
ENSSSCP00000025866	TVN1097	26.51	332	207	16	26	335	5	321	3e-21	100	---
ENSSSCP00000025866	aq_1665	27.33	333	208	14	26	337	15	334	6e-21	99.8	---
ENSSSCP00000025866	MJ0490	30.47	233	142	9	26	244	2	228	5e-19	93.6	---
ENSSSCP00000025866	RP376	27.91	326	198	15	22	327	2	310	5e-19	93.6	---
ENSSSCP00000006472	SPAC8E11.02c	67.21	244	78	1	6	247	6	249	5e-90	328	---
ENSSSCP00000006472	YDR099w	69.78	225	65	1	13	234	12	236	7e-88	321	---
ENSSSCP00000006472	YER177w	68.86	228	68	1	10	234	9	236	9e-87	317	---
ENSSSCP00000006472	SPAC17A2.13c	66.09	233	77	1	10	240	9	241	6e-84	308	---
ENSSSCP00000006472	ECU03g1010	51.76	255	105	7	8	248	8	258	4e-61	232	---
ENSSSCP00000001238	SPCC622.08c	81.4	129	21	2	1	127	1	128	2e-51	198	---
ENSSSCP00000001238	SPAC19G12.06c	83.74	123	17	2	1	121	1	122	3e-51	197	---
ENSSSCP00000001238	YDR225w	83.96	106	17	0	16	121	17	122	1e-47	186	---
ENSSSCP00000001238	YBL003c	83.96	106	17	0	16	121	17	122	1e-47	186	---
ENSSSCP00000001238	YOL012c	57.03	128	44	4	1	119	1	126	6e-29	124	---
ENSSSCP00000001238	SPBC11B10.10c	63.3	109	38	2	17	124	57	164	7e-29	123	---
ENSSSCP00000016063	SPAC13G7.02c	69.35	646	195	2	1	645	1	644	0	884	---
ENSSSCP00000016063	YBL075c	67.39	647	203	3	6	645	4	649	0	882	---
ENSSSCP00000016063	YER103w	68.42	646	199	3	1	645	1	642	0	869	---
ENSSSCP00000016063	YAL005c	70.26	612	176	4	1	611	1	607	0	847	---
ENSSSCP00000016063	SPAC22A12.15c	55.79	613	263	7	2	610	33	641	0	696	---
ENSSSCP00000016063	YDL229w	58.02	567	234	4	6	569	9	574	0	648	---
ENSSSCP00000016063	SPBC1709.05	56.19	582	253	2	6	585	8	589	0	633	---
ENSSSCP00000016063	BMEI2002	46.15	611	305	11	7	610	9	602	1e-141	501	---
ENSSSCP00000016063	mll4757	49.55	555	261	11	7	554	5	547	1e-140	498	---
ENSSSCP00000016063	CC0010	49.91	549	256	9	1	543	1	536	4e-140	496	---
ENSSSCP00000016063	AGc195	48.43	572	274	11	7	571	5	562	4e-140	496	---
ENSSSCP00000016063	SMc02857	48.16	571	277	11	7	571	5	562	4e-139	493	---
ENSSSCP00000016063	BB0518	44.34	618	318	11	4	613	2	601	2e-138	491	---
ENSSSCP00000016063	sll0170	44.22	640	330	14	4	634	2	623	6e-138	489	---
ENSSSCP00000016063	DR0129	43.33	637	319	12	6	613	4	627	5e-136	483	---
ENSSSCP00000016063	alr1742	47.01	568	283	9	7	569	5	559	7e-136	482	---
ENSSSCP00000016063	BS_dnaK	43.78	619	301	13	1	614	1	577	8e-136	482	---
ENSSSCP00000016063	SPAC664.11	42.56	618	336	10	3	612	49	655	4e-135	480	---
ENSSSCP00000016063	YEL030w	44.31	589	307	10	7	588	30	604	3e-134	477	---
ENSSSCP00000016063	CAC1282	43.26	645	311	15	1	635	1	600	7e-134	476	---
ENSSSCP00000014455	YCL011c	35.29	170	103	4	87	251	125	292	4e-18	91.7	---
ENSSSCP00000014455	SPAC16.02c	38.75	80	44	2	84	163	98	172	3e-08	58.9	---
ENSSSCP00000021647	CAC3355	29.15	1091	659	33	1	1010	1	1058	2e-118	426	---
ENSSSCP00000021647	all1649	33.22	909	540	26	1	859	1	892	1e-107	389	---
ENSSSCP00000021647	Cgl2811_1	30.79	903	541	25	3	842	111	992	2e-101	369	---
ENSSSCP00000021647	SMc02273	30.47	1047	600	38	52	1019	62	1059	1e-95	350	---
ENSSSCP00000021647	all1648_1	30.96	872	525	29	2	815	32	884	5e-95	348	---
ENSSSCP00000021647	Rv1661	28.89	1104	644	37	2	1008	35	1094	3e-88	325	---
ENSSSCP00000021647	MT1701	28.89	1104	644	37	2	1008	35	1094	3e-88	325	---
ENSSSCP00000021647	ML2355	28.11	1181	687	44	2	1059	35	1176	8e-88	324	---
ENSSSCP00000021647	ML0135	29.43	1101	631	41	2	1008	42	1090	2e-87	323	---
ENSSSCP00000021647	RSp0641_2	31.6	867	516	24	4	816	4	847	2e-87	322	---
ENSSSCP00000021647	MT1702	30.16	988	581	32	2	913	34	988	1e-85	316	---
ENSSSCP00000021647	Rv1662	30.16	988	581	32	2	913	34	988	2e-85	316	---
ENSSSCP00000021647	all2646	28.75	866	549	24	3	816	8	857	9e-85	314	---
ENSSSCP00000021647	MT0418_1	30.63	839	511	23	2	789	107	925	7e-82	304	---
ENSSSCP00000021647	Rv0405_1	30.63	839	511	23	2	789	107	925	8e-82	304	---
ENSSSCP00000021647	MT2108_1	26.92	1092	671	37	2	1008	35	1084	1e-79	296	---
ENSSSCP00000021647	MT1704	30.55	802	494	19	52	816	36	811	3e-79	295	---
ENSSSCP00000021647	ML0101_1	38.53	462	246	14	3	431	151	607	9e-79	294	---
ENSSSCP00000021647	ML1229	29.41	1010	599	40	4	932	9	985	2e-77	290	---
ENSSSCP00000021647	ML0139	27.96	998	607	34	4	919	8	975	7e-77	288	---
ENSSSCP00000021523	ECU03g0820i	79.81	416	84	0	1	416	20	435	0	703	---
ENSSSCP00000021523	YFL037w	75.48	420	103	0	1	420	20	439	0	654	---
ENSSSCP00000021523	SPBC26H8.07c	76.77	409	95	0	1	409	20	428	0	652	---
ENSSSCP00000021523	SPBC800.05c	40.1	414	238	2	2	405	21	434	2e-92	337	---
ENSSSCP00000021523	SPBC16A3.15c	38.76	436	251	3	2	423	21	454	3e-92	337	---
ENSSSCP00000021523	YML085c	40.28	427	241	4	2	415	21	446	5e-91	332	---
ENSSSCP00000021523	ECU07g1190	38.11	412	245	3	2	405	21	430	3e-89	327	---
ENSSSCP00000021523	YML124c	39.86	429	242	4	2	418	21	445	9e-89	325	---
ENSSSCP00000021523	SPBC32F12.04	32.78	421	269	7	1	408	21	440	3e-75	280	---
ENSSSCP00000021523	ECU08g0670	30.79	419	271	10	1	409	20	429	2e-57	221	---
ENSSSCP00000021523	YLR212c	27.07	447	298	13	1	427	21	459	4e-44	177	---
ENSSSCP00000013652	SPBC23G7.15c	53.91	115	48	1	1	115	1	110	1e-18	89.7	---
ENSSSCP00000013652	SPBP8B7.06	55.07	69	31	0	1	69	1	69	2e-16	82.4	---
ENSSSCP00000013652	SPAC1071.08	51.3	115	51	1	1	115	1	110	3e-16	81.3	---
ENSSSCP00000013652	YDR382w	48.28	116	53	2	1	115	1	110	6e-16	80.5	---
ENSSSCP00000013652	YOL039w	47.06	102	45	2	14	115	14	106	9e-09	56.6	---
ENSSSCP00000028730	BS_yvrE	33.11	296	190	3	6	299	1	290	1e-45	181	---
ENSSSCP00000028730	SMa0717_2	32.29	288	188	3	6	293	16	296	2e-40	164	---
ENSSSCP00000028730	SSO2705	35.79	285	163	8	16	297	15	282	2e-38	157	---
ENSSSCP00000028730	SSO3041	33	297	180	6	4	297	3	283	2e-35	147	---
ENSSSCP00000028730	AGl1336	33.07	257	165	4	6	261	40	290	2e-34	144	---
ENSSSCP00000028730	Ta0648	33.84	263	160	6	7	266	4	255	2e-34	144	---
ENSSSCP00000028730	SMc04142	32.38	281	178	5	4	282	5	275	1e-33	141	---
ENSSSCP00000028730	AGpA685_2	30.37	270	182	2	14	283	1	264	5e-33	139	---
ENSSSCP00000028730	TVN0929	30.74	296	186	9	4	297	1	279	1e-32	138	---
ENSSSCP00000028730	CC0820	33.1	287	173	11	3	284	2	274	4e-31	133	---
ENSSSCP00000028730	SMa0060	28.87	291	199	5	3	288	2	289	8e-31	132	---
ENSSSCP00000028730	CC1805	28.67	293	198	5	3	292	2	286	8e-31	132	---
ENSSSCP00000028730	RSp0832	32.33	266	169	5	6	264	5	266	5e-30	129	---
ENSSSCP00000028730	mlr7379	29.12	285	189	9	16	293	18	296	2e-29	128	---
ENSSSCP00000028730	AGl1784	28	300	209	5	1	299	12	305	1e-25	115	---
ENSSSCP00000028730	STM2668	29.45	275	177	8	15	284	13	275	3e-25	113	---
ENSSSCP00000028730	RSc2755	28.97	290	190	7	13	293	10	292	5e-25	113	---
ENSSSCP00000028730	BMEI1997	25	284	202	5	1	282	1	275	8e-24	108	---
ENSSSCP00000028730	mlr4744	24.29	280	187	6	14	284	12	275	1e-16	85.5	---
ENSSSCP00000028730	AGc1268	27.76	281	186	9	16	291	38	306	3e-16	84	---
ENSSSCP00000009207	SPAC8E11.02c	61.89	244	88	2	16	254	13	256	1e-83	307	---
ENSSSCP00000009207	YDR099w	65.33	225	75	1	16	237	12	236	8e-83	304	---
ENSSSCP00000009207	YER177w	64.89	225	76	1	16	237	12	236	5e-81	298	---
ENSSSCP00000009207	SPAC17A2.13c	64	225	79	1	16	238	12	236	7e-78	288	---
ENSSSCP00000009207	ECU03g1010	51.26	238	107	5	11	240	8	244	3e-58	223	---
ENSSSCP00000017727	SPBC28F2.03	69.62	158	48	0	7	164	5	162	1e-61	233	---
ENSSSCP00000017727	YDR155c	66.04	159	54	0	6	164	4	162	3e-57	218	---
ENSSSCP00000017727	YML078w	64.78	159	56	0	6	164	24	182	4e-55	211	---
ENSSSCP00000017727	slr1251	63.25	166	54	1	6	164	5	170	7e-55	210	---
ENSSSCP00000017727	ECU08g0470	62.73	161	58	1	6	164	9	169	2e-53	205	---
ENSSSCP00000017727	YLR216c_1	55.49	173	66	2	1	162	1	173	5e-47	184	---
ENSSSCP00000017727	SPAC1B3.03c_1	57.14	161	65	2	6	162	5	165	2e-44	176	---
ENSSSCP00000017727	SPBC1709.04c	53.25	169	71	3	4	164	5	173	3e-43	172	---
ENSSSCP00000017727	YHR057c	51.81	166	77	3	1	163	33	198	3e-39	159	---
ENSSSCP00000017727	YDR304c	50.62	162	76	3	6	164	36	196	4e-39	158	---
ENSSSCP00000017727	SPAC57A10.03	55.91	127	51	4	17	142	10	132	4e-33	138	---
ENSSSCP00000017727	ECU10g1760	46.41	153	76	3	18	164	40	192	3e-30	129	---
ENSSSCP00000017727	TP0947	51.91	131	53	4	18	142	49	175	4e-27	118	---
ENSSSCP00000017727	YJR032w_1	38.86	193	84	8	3	162	4	195	6e-26	114	---
ENSSSCP00000017727	lin2475	43.42	152	55	4	18	142	24	171	1e-24	110	---
ENSSSCP00000017727	VNG1914G	38.79	165	74	3	18	158	21	182	1e-23	107	---
ENSSSCP00000017727	XF1212	49.3	142	58	7	18	158	12	140	2e-23	106	---
ENSSSCP00000017727	SPAC21E11.05c	46.51	129	62	5	18	144	240	363	5e-23	105	---
ENSSSCP00000017727	DR0237	41.55	142	78	2	18	159	52	188	8e-22	100	---
ENSSSCP00000017727	SA0815	41.72	151	56	4	18	140	25	171	1e-21	100	---
ENSSSCP00000010818	SPAC15A10.08	40.99	344	200	3	36	376	6	349	5e-70	264	---
ENSSSCP00000010818	ECU09g0290	40.98	266	154	3	36	298	9	274	5e-50	197	---
ENSSSCP00000010818	SPAC3A12.14	33.33	111	73	1	747	856	3	113	1e-10	67	---
ENSSSCP00000010818	YDR129c	25.74	202	130	7	38	221	411	610	1e-07	57.4	---
ENSSSCP00000010818	YBR109c	26.13	111	81	1	747	856	2	112	2e-07	56.6	---
ENSSSCP00000010818	SPCC1682.04	25.81	93	69	0	750	842	31	123	3e-06	52.8	---
ENSSSCP00000010818	SPBC1778.06c	24.77	222	145	9	32	235	380	597	6e-06	51.6	---
ENSSSCP00000003207	SPAC15A10.08	41.57	344	198	3	17	357	6	349	1e-68	259	---
ENSSSCP00000003207	ECU09g0290	43.98	266	146	3	17	279	9	274	3e-56	218	---
ENSSSCP00000003207	SPAC3A12.14	30.52	154	91	5	728	874	3	147	9e-10	64.3	---
ENSSSCP00000003207	YBR109c	30.51	118	72	3	728	842	2	112	2e-08	59.7	---
ENSSSCP00000003207	YDR129c	26.58	237	142	11	19	233	411	637	3e-07	56.2	---
ENSSSCP00000005064	SPAC1F5.02	35.33	450	270	12	47	494	41	471	4e-71	267	---
ENSSSCP00000005064	YCL043c	29.71	488	276	16	25	482	32	482	2e-48	192	---
ENSSSCP00000005064	YDR518w	28.24	517	299	17	3	486	11	488	6e-41	166	---
ENSSSCP00000005064	SPAC17H9.14c	45.54	101	54	1	385	484	149	249	5e-21	100	---
ENSSSCP00000005064	SPAC13F5.05	28.72	195	110	6	24	197	30	216	4e-16	84.7	---
ENSSSCP00000005064	YPO3868	41.67	84	47	1	27	110	5	86	5e-14	77.4	---
ENSSSCP00000005064	DR0944	38.89	108	62	1	28	135	36	139	2e-13	75.5	---
ENSSSCP00000005064	trxA	36.27	102	63	1	16	117	12	111	4e-13	74.7	---
ENSSSCP00000005064	ZtrxA	36.27	102	63	1	16	117	12	111	4e-13	74.7	---
ENSSSCP00000005064	ECs4714	36.27	102	63	1	16	117	12	111	4e-13	74.7	---
ENSSSCP00000005064	STM3915	38.46	91	54	1	27	117	5	93	9e-13	73.6	---
ENSSSCP00000005064	VC0306	40.48	84	48	1	27	110	5	86	2e-12	72.4	---
ENSSSCP00000005064	jhp0763	35.78	109	66	1	25	133	2	106	2e-12	72	---
ENSSSCP00000005064	HP0824	35.78	109	66	1	25	133	2	106	2e-12	72	---
ENSSSCP00000005064	CC3539	40.74	81	46	1	30	110	6	84	8e-12	70.5	---
ENSSSCP00000005064	SA0992	33.33	105	66	1	27	131	3	103	1e-11	69.7	---
ENSSSCP00000005064	PA4061	27.46	142	97	2	27	162	7	148	1e-11	69.7	---
ENSSSCP00000005064	CT539	36.46	96	60	1	36	131	7	101	1e-11	69.7	---
ENSSSCP00000005064	CPn0659	34.95	103	62	2	30	132	5	102	4e-11	67.8	---
ENSSSCP00000005064	BS_trxA	36.9	84	49	1	27	110	3	82	8e-11	67	---
ENSSSCP00000015252	SMc02857	69.28	599	183	1	55	653	4	601	0	862	---
ENSSSCP00000015252	BMEI2002	68.56	598	185	1	55	652	8	602	0	855	---
ENSSSCP00000015252	AGc195	66.56	619	202	2	55	673	4	617	0	849	---
ENSSSCP00000015252	SPAC664.11	62.79	645	233	2	32	669	26	670	0	841	---
ENSSSCP00000015252	mll4757	67.28	599	193	1	55	653	4	599	0	840	---
ENSSSCP00000015252	YEL030w	63.69	628	222	3	30	653	5	630	0	837	---
ENSSSCP00000015252	RP185	64.9	621	214	2	53	673	2	618	0	816	---
ENSSSCP00000015252	CC0010	66.06	607	203	1	55	661	4	607	0	815	---
ENSSSCP00000015252	RC0233	66.07	619	205	3	53	671	2	615	0	811	---
ENSSSCP00000015252	RSc2635	63.3	624	219	4	38	655	24	643	0	782	---
ENSSSCP00000015252	STM0012	60.54	626	239	3	53	673	2	624	0	765	---
ENSSSCP00000015252	NMA0736	64.07	604	208	4	55	652	4	604	0	763	---
ENSSSCP00000015252	dnaK	62.19	603	220	3	53	650	2	601	0	763	---
ENSSSCP00000015252	ZdnaK	62.19	603	220	3	53	650	2	601	0	763	---
ENSSSCP00000015252	ECs0014	62.19	603	220	3	53	650	2	601	0	763	---
ENSSSCP00000015252	PA4761	61.66	613	227	3	53	660	2	611	0	759	---
ENSSSCP00000015252	YPO0468	62.52	603	218	3	53	650	2	601	0	757	---
ENSSSCP00000015252	NMB0554	63.41	604	212	3	55	652	4	604	0	756	---
ENSSSCP00000015252	PM0736	62.23	601	219	3	53	648	2	599	0	749	---
ENSSSCP00000015252	VC0855	62.19	603	219	4	53	650	2	600	0	748	---
ENSSSCP00000000906	SPAC926.04c	47.44	683	339	10	73	748	4	673	5e-170	596	---
ENSSSCP00000000906	YMR186w	46.28	713	364	10	73	778	3	703	2e-164	577	---
ENSSSCP00000000906	YPL240c	45.61	717	367	10	73	778	3	707	4e-162	570	---
ENSSSCP00000000906	RSc0990	39.65	691	339	20	74	743	6	639	2e-125	447	---
ENSSSCP00000000906	Rv2299c	37.83	682	371	15	74	744	6	645	6e-118	423	---
ENSSSCP00000000906	MT2356	37.83	682	371	15	74	744	6	645	6e-118	423	---
ENSSSCP00000000906	PA1596	38.25	685	349	16	72	743	6	629	2e-117	421	---
ENSSSCP00000000906	ML1623	36.83	695	374	17	74	747	6	656	5e-116	417	---
ENSSSCP00000000906	STM0487	37.26	679	356	14	74	743	13	630	1e-113	409	---
ENSSSCP00000000906	YPO3119	37.83	682	346	16	74	743	7	622	8e-113	406	---
ENSSSCP00000000906	VC0985	36.08	679	362	15	77	743	13	631	2e-111	402	---
ENSSSCP00000000906	htpG	36.54	676	359	14	77	743	8	622	1e-110	399	---
ENSSSCP00000000906	ECs0526	36.54	676	359	14	77	743	8	622	1e-110	399	---
ENSSSCP00000000906	ZhtpG	36.54	676	359	14	77	743	8	622	2e-110	398	---
ENSSSCP00000000906	XF0978	36.18	680	363	16	77	743	11	632	3e-110	397	---
ENSSSCP00000000906	PM1024	36.34	677	361	15	77	743	9	625	2e-109	394	---
ENSSSCP00000000906	HI0104	35.62	685	371	16	69	743	6	630	3e-108	391	---
ENSSSCP00000000906	mlr2017	35.35	679	366	14	73	743	8	621	5e-105	380	---
ENSSSCP00000000906	ECU02g1100	35.58	669	406	13	73	735	18	667	9e-105	379	---
ENSSSCP00000000906	HP0210	34.41	683	376	15	73	747	3	621	1e-103	375	---
ENSSSCP00000008214	SPAC8E11.02c	61.07	244	93	1	4	247	6	247	1e-85	314	---
ENSSSCP00000008214	YDR099w	65.38	234	78	2	4	236	5	236	4e-84	309	---
ENSSSCP00000008214	YER177w	62.81	242	87	2	4	244	5	244	5e-83	305	---
ENSSSCP00000008214	SPAC17A2.13c	61.7	235	88	1	4	238	5	237	5e-79	291	---
ENSSSCP00000008214	ECU03g1010	50.39	254	108	7	5	246	7	254	3e-58	223	---
ENSSSCP00000007190	MA4378	39.32	1007	512	21	26	1016	2	925	0	674	---
ENSSSCP00000007190	MTH1516	34.39	980	551	14	41	1008	9	908	4e-151	533	---
ENSSSCP00000007190	sll1076	34.35	984	526	18	58	987	34	951	2e-136	485	---
ENSSSCP00000007190	BH2515	31.27	969	557	17	38	986	1	880	5e-120	430	---
ENSSSCP00000007190	sll0672	31.84	1002	560	25	41	1007	26	939	7e-118	423	---
ENSSSCP00000007190	MA4082	33.33	873	486	13	131	980	79	878	8e-117	420	---
ENSSSCP00000007190	SPy0623	33.5	818	470	16	58	867	27	778	3e-116	418	---
ENSSSCP00000007190	MTH1001	31.88	963	514	20	43	1004	9	830	4e-116	417	---
ENSSSCP00000007190	SP1551	34.1	827	474	15	58	880	43	802	2e-114	412	---
ENSSSCP00000007190	L2866	33.17	811	458	14	38	835	1	740	1e-113	409	---
ENSSSCP00000007190	L117821	30.34	992	558	23	44	1009	7	891	2e-113	409	---
ENSSSCP00000007190	Cgl1510	32.33	829	468	18	41	851	15	768	8e-112	403	---
ENSSSCP00000007190	lin0814	31.16	982	549	28	42	1009	5	873	9e-111	400	---
ENSSSCP00000007190	YPO0451	30.09	977	549	28	59	1011	37	903	7e-110	397	---
ENSSSCP00000007190	lin0832	33.87	812	444	17	47	835	2	743	2e-109	395	---
ENSSSCP00000007190	sll1614	30.15	975	547	23	45	990	20	889	3e-109	395	---
ENSSSCP00000007190	all3375	33.02	854	466	18	35	837	12	810	5e-109	394	---
ENSSSCP00000007190	MT2053	32.25	986	555	23	41	1009	8	897	2e-108	392	---
ENSSSCP00000007190	Rv1997	32.25	986	555	23	41	1009	12	901	3e-108	391	---
ENSSSCP00000007190	CAC2137	32.12	853	471	15	145	995	83	829	3e-108	391	---
ENSSSCP00000023888	YOR133w	66.2	858	274	3	1	858	1	842	0	1186	---
ENSSSCP00000023888	YDR385w	66.2	858	274	3	1	858	1	842	0	1186	---
ENSSSCP00000023888	SPCP31B10.07	64.69	858	287	3	1	858	1	842	0	1169	---
ENSSSCP00000023888	SPAC513.01c	64.73	828	276	3	31	858	1	812	0	1127	---
ENSSSCP00000023888	ECU11g1460	44.75	876	440	16	1	858	1	850	0	681	---
ENSSSCP00000023888	SPBC215.12	36.59	861	489	12	18	854	139	966	1e-158	558	---
ENSSSCP00000023888	YKL173w	27.39	920	534	27	4	847	118	979	4e-90	331	---
ENSSSCP00000023888	APE1432	36.71	523	300	13	338	855	238	734	9e-89	326	---
ENSSSCP00000023888	SSO0728	35.74	526	288	12	345	855	245	735	1e-87	323	---
ENSSSCP00000023888	PAE0332	37.14	517	297	11	344	856	246	738	1e-83	309	---
ENSSSCP00000023888	AF1894	35.28	530	307	15	330	855	229	726	5e-82	304	---
ENSSSCP00000023888	SPCC553.08c	41.13	423	205	11	7	407	7	407	2e-79	295	---
ENSSSCP00000023888	MJ1048	34.26	505	305	9	345	845	243	724	3e-76	285	---
ENSSSCP00000023888	MA1257	34.11	513	309	12	345	855	243	728	1e-75	282	---
ENSSSCP00000023888	TVN1049	34.07	499	300	12	350	845	248	720	2e-73	275	---
ENSSSCP00000023888	MTH1057	32.65	533	323	11	325	855	234	732	2e-73	275	---
ENSSSCP00000023888	PH1899	35.18	506	294	13	307	809	218	692	4e-72	271	---
ENSSSCP00000023888	Ta0446	32.8	500	307	12	350	846	248	721	1e-71	270	---
ENSSSCP00000023888	MK0679_3	33.33	513	317	8	345	856	224	712	5e-71	267	---
ENSSSCP00000023888	PAB0187	34.98	506	295	13	307	809	215	689	8e-71	266	---
ENSSSCP00000018966	YGR254w	64.43	433	151	2	1	430	1	433	4e-162	569	---
ENSSSCP00000018966	SPBC1815.01	62.53	427	158	2	1	425	1	427	8e-157	551	---
ENSSSCP00000018966	YHR174w	63.28	433	156	2	1	430	1	433	7e-154	541	---
ENSSSCP00000018966	YPL281c	59.35	433	173	2	1	430	1	433	6e-153	538	---
ENSSSCP00000018966	YOR393w	59.35	433	173	2	1	430	1	433	6e-153	538	---
ENSSSCP00000018966	YMR323w	59.35	433	173	2	1	430	1	433	9e-153	538	---
ENSSSCP00000018966	PH1942	58	431	164	6	3	429	7	424	2e-131	467	---
ENSSSCP00000018966	MJ0232	56.28	430	173	6	3	431	11	426	9e-125	445	---
ENSSSCP00000018966	PAB1126	57.71	428	164	6	6	429	12	426	1e-122	438	---
ENSSSCP00000018966	eno	55.24	429	178	8	5	427	6	426	5e-122	436	---
ENSSSCP00000018966	Zeno	55.24	429	178	8	5	427	6	426	5e-122	436	---
ENSSSCP00000018966	ECs3639	55.24	429	178	8	5	427	6	426	5e-122	436	---
ENSSSCP00000018966	all3538	53.44	436	184	9	2	432	8	429	9e-122	435	---
ENSSSCP00000018966	aq_484	51.4	430	190	7	3	427	4	419	1e-121	434	---
ENSSSCP00000018966	STM2952	55.01	429	179	8	5	427	6	426	1e-121	434	---
ENSSSCP00000018966	DR2637	52.66	433	185	10	1	427	1	419	1e-121	434	---
ENSSSCP00000018966	NMB1285	53.02	430	185	7	2	426	3	420	2e-121	434	---
ENSSSCP00000018966	NMA1495	53.02	430	185	7	2	426	3	420	2e-121	434	---
ENSSSCP00000018966	TM0877	53.69	434	180	8	1	427	1	420	2e-121	434	---
ENSSSCP00000018966	MA1672	53.43	423	183	5	3	423	16	426	1e-120	431	---
ENSSSCP00000000304	SPAC140.02	31.61	174	107	2	16	177	265	438	5e-13	73.6	---
ENSSSCP00000000304	ECU03g0730	26.37	201	139	4	16	215	89	281	1e-10	65.5	---
ENSSSCP00000000304	TP0356	37.29	59	37	0	15	73	20	78	8e-06	49.3	---
ENSSSCP00000000527	SPAC1D4.04	67.43	525	170	1	4	528	1	524	0	723	---
ENSSSCP00000000527	YIL142w	65.9	525	177	2	9	532	3	526	0	690	---
ENSSSCP00000000527	ECU09g0480	44.93	523	267	8	9	528	1	505	3e-123	440	---
ENSSSCP00000000527	APE2072	36.26	524	320	6	8	523	22	539	6e-90	329	---
ENSSSCP00000000527	MA0086	35	520	326	5	8	521	5	518	7e-86	316	---
ENSSSCP00000000527	APE0907	36.53	531	316	10	8	525	10	532	3e-85	314	---
ENSSSCP00000000527	AF2238	34.91	530	332	5	1	523	1	524	4e-85	313	---
ENSSSCP00000000527	MTH794	34.49	519	328	7	8	523	7	516	9e-84	309	---
ENSSSCP00000000527	AF1451	34.91	530	332	6	1	523	1	524	3e-83	307	---
ENSSSCP00000000527	Ta0980	34.34	530	331	7	8	530	11	530	8e-83	306	---
ENSSSCP00000000527	TVN0507	33.97	521	331	5	8	521	6	520	2e-82	305	---
ENSSSCP00000000527	PAE3273	35.98	528	324	5	8	528	11	531	3e-82	304	---
ENSSSCP00000000527	PH0017	34.15	530	336	5	1	523	1	524	9e-82	302	---
ENSSSCP00000000527	MK1006	34.71	507	318	5	24	523	26	526	2e-81	301	---
ENSSSCP00000000527	TVN1128	34.34	530	331	7	8	530	7	526	8e-81	299	---
ENSSSCP00000000527	PAB2341	33.4	530	340	5	1	523	1	524	3e-80	297	---
ENSSSCP00000000527	SSO0282	33.97	527	334	6	8	526	17	537	1e-79	295	---
ENSSSCP00000000527	Ta1276	33.97	521	331	5	8	521	6	520	3e-79	294	---
ENSSSCP00000000527	SPBC25H2.12c	34.54	527	336	5	8	528	9	532	8e-78	289	---
ENSSSCP00000000527	SSO0862	34.44	543	323	9	7	527	3	534	3e-77	287	---
ENSSSCP00000008328	ECU03g1570	33.11	148	96	2	17	164	11	155	2e-17	86.3	---
ENSSSCP00000008328	SPAC3A12.14	36.43	140	84	2	26	161	10	148	2e-16	83.2	---
ENSSSCP00000008328	SPAC926.03	26.76	142	103	1	2	143	22	162	2e-13	73.6	---
ENSSSCP00000008328	YBR109c	28.08	146	99	3	20	161	3	146	4e-10	62	---
ENSSSCP00000008328	SPAC29A4.05	26.67	135	98	1	26	160	7	140	2e-08	56.6	---
ENSSSCP00000008328	YOR257w	27.67	159	111	2	6	161	2	159	3e-08	55.8	---
ENSSSCP00000008328	SPCC1682.04	24.71	170	117	2	2	160	3	172	5e-06	48.5	---
ENSSSCP00000023115	MT0318	28.77	351	235	5	327	666	953	1299	4e-18	93.2	---
ENSSSCP00000023115	MT0370	28.31	332	207	5	306	614	926	1249	2e-16	87.4	---
ENSSSCP00000023115	Rv0355c	28.31	332	207	5	306	614	926	1249	2e-16	87.4	---
ENSSSCP00000023115	Rv0304c	28.16	380	249	7	309	666	1723	2100	3e-15	83.2	---
ENSSSCP00000023115	Rv0305c	29.03	279	184	4	371	639	534	808	2e-12	73.9	---
ENSSSCP00000009202	SPAC17H9.14c	29.77	262	157	7	6	262	3	242	1e-27	122	---
ENSSSCP00000009202	YCL043c	44	100	53	3	27	124	34	132	3e-18	91.3	---
ENSSSCP00000009202	SPAC1F5.02	30	200	122	7	65	261	269	453	6e-17	87	---
ENSSSCP00000009202	SPAC13F5.05	38.1	126	63	5	12	123	10	134	3e-16	84.7	---
ENSSSCP00000009202	YPO3868	39.53	86	48	1	162	247	5	86	2e-13	75.5	---
ENSSSCP00000009202	YDR518w	28.65	178	113	5	151	327	24	188	3e-13	74.7	---
ENSSSCP00000009202	STM3915	39.53	86	48	1	162	247	5	86	3e-13	74.3	---
ENSSSCP00000009202	trxA	39.53	86	48	1	162	247	23	104	3e-13	74.3	---
ENSSSCP00000009202	ZtrxA	39.53	86	48	1	162	247	23	104	3e-13	74.3	---
ENSSSCP00000009202	ECs4714	39.53	86	48	1	162	247	23	104	3e-13	74.3	---
ENSSSCP00000009202	trxC	39.08	87	48	2	161	247	36	117	7e-12	70.1	---
ENSSSCP00000009202	ZtrxC	39.08	87	48	2	161	247	36	117	7e-12	70.1	---
ENSSSCP00000009202	ECs3448	39.08	87	48	2	161	247	36	117	7e-12	70.1	---
ENSSSCP00000009202	STM2649	39.08	87	48	2	161	247	36	117	8e-12	70.1	---
ENSSSCP00000009202	aq_1916	43.59	78	44	0	27	104	5	82	8e-12	70.1	---
ENSSSCP00000009202	CC0110	39.39	99	55	3	22	117	12	108	1e-11	69.7	---
ENSSSCP00000009202	all1866	37.65	85	49	1	162	246	4	84	1e-11	69.3	---
ENSSSCP00000009202	NMB1366	31.4	86	55	1	162	247	6	87	2e-11	68.6	---
ENSSSCP00000009202	Cgl3031	33	100	66	1	26	125	3	101	2e-11	68.2	---
ENSSSCP00000009202	BMEI2022	32.99	97	61	1	163	259	4	96	4e-11	67.8	---
ENSSSCP00000005345	SPBC3B9.13c	49.11	112	54	1	3	114	2	110	3e-13	71.6	---
ENSSSCP00000005345	SPAC644.15	43.75	112	59	1	3	114	2	109	3e-13	71.6	---
ENSSSCP00000005345	SPCP1E11.09c	48.21	112	54	1	3	114	2	109	3e-11	65.1	---
ENSSSCP00000005345	YDL081c	42.73	110	57	1	5	114	3	106	2e-08	55.8	---
ENSSSCP00000030014	TM0984	24.14	319	199	10	735	1052	706	982	9e-10	65.1	---
ENSSSCP00000007864	YDR099w	66.1	236	77	1	1	233	1	236	4e-87	318	---
ENSSSCP00000007864	YER177w	63.45	249	84	2	1	246	1	245	2e-86	316	---
ENSSSCP00000007864	SPAC8E11.02c	63.37	243	87	1	2	242	3	245	4e-86	315	---
ENSSSCP00000007864	SPAC17A2.13c	63.83	235	83	1	1	233	1	235	2e-81	300	---
ENSSSCP00000007864	ECU03g1010	52.02	248	109	6	7	245	8	254	3e-62	236	---
ENSSSCP00000010705	SPAC8E11.02c	62.14	243	90	1	4	246	6	246	3e-84	309	---
ENSSSCP00000010705	YDR099w	63.25	234	83	2	4	236	5	236	2e-81	300	---
ENSSSCP00000010705	YER177w	61.73	243	88	3	4	245	5	243	2e-80	296	---
ENSSSCP00000010705	SPAC17A2.13c	61.28	235	89	1	4	238	5	237	7e-77	285	---
ENSSSCP00000010705	ECU03g1010	49.61	258	97	9	5	244	7	249	3e-56	216	---
ENSSSCP00000016940	SPAC140.02	29.5	200	119	3	21	198	239	438	2e-10	65.1	---
ENSSSCP00000016940	ECU03g0730	26.32	152	105	2	37	188	89	233	5e-08	57	---
ENSSSCP00000005692	YDL126c	68.07	830	235	8	2	807	11	834	0	1172	---
ENSSSCP00000005692	ECU01g1230	58.55	772	302	9	1	765	1	761	0	920	---
ENSSSCP00000005692	MJ1156	53.63	662	293	8	46	705	27	676	0	690	---
ENSSSCP00000005692	AF1297	48.3	764	358	11	5	766	2	730	0	681	---
ENSSSCP00000005692	PAE3171	47.43	759	351	11	26	767	7	734	0	674	---
ENSSSCP00000005692	APE2474	47.99	721	339	7	46	766	1	685	0	665	---
ENSSSCP00000005692	PAE0696	48.31	741	342	12	30	766	13	716	0	660	---
ENSSSCP00000005692	SSO0176	47.81	732	356	11	46	766	40	756	0	652	---
ENSSSCP00000005692	Ta0840	49.07	697	311	12	82	767	67	730	0	643	---
ENSSSCP00000005692	SSO0421	45.43	755	382	11	25	767	30	766	0	643	---
ENSSSCP00000005692	TVN0947	48.78	697	313	12	82	767	67	730	0	639	---
ENSSSCP00000005692	SPAC1565.08	76.41	390	92	0	9	398	29	418	0	639	---
ENSSSCP00000005692	APE1367	46.54	752	364	10	21	766	3	722	0	633	---
ENSSSCP00000005692	MTH1639	48.83	686	314	10	46	708	34	705	5e-179	626	---
ENSSSCP00000005692	AF2098	43.26	823	354	11	26	768	9	798	3e-178	624	---
ENSSSCP00000005692	VNG1472G	45.49	754	362	14	38	767	17	745	2e-177	620	---
ENSSSCP00000005692	MA4575	46.01	739	371	12	26	762	7	719	1e-175	615	---
ENSSSCP00000005692	PAB2086	44.64	793	358	10	38	769	23	795	2e-174	611	---
ENSSSCP00000005692	VNG6199G	45.16	733	369	12	25	742	2	716	2e-174	610	---
ENSSSCP00000005692	VNG1667G	43.56	730	370	7	49	769	31	727	5e-174	609	---
ENSSSCP00000000606	CAC0267	42.66	293	166	2	21	313	4	294	2e-69	260	---
ENSSSCP00000000606	BH3937	40.75	292	165	4	22	313	7	290	8e-63	238	---
ENSSSCP00000000606	BS_lctE	39.66	295	170	3	22	313	7	296	2e-61	234	---
ENSSSCP00000000606	SP1220	38.08	323	195	4	17	337	3	322	3e-61	233	---
ENSSSCP00000000606	BB0087	39.74	312	184	4	19	328	2	311	4e-61	233	---
ENSSSCP00000000606	Cgl2848	39.53	296	170	3	22	314	7	296	1e-60	231	---
ENSSSCP00000000606	L0017	38.93	298	179	3	21	318	6	300	3e-60	230	---
ENSSSCP00000000606	L0018	42.07	290	160	3	19	305	3	287	7e-60	229	---
ENSSSCP00000000606	SA0232	36.66	311	188	3	22	329	7	311	1e-59	228	---
ENSSSCP00000000606	SPy1151	36.14	321	203	2	17	337	3	321	3e-59	226	---
ENSSSCP00000000606	lin0242	37.34	308	187	3	21	328	4	305	4e-58	223	---
ENSSSCP00000000606	TM1867	40.7	285	160	5	23	304	2	280	1e-55	214	---
ENSSSCP00000000606	CAC3552	39.12	317	188	4	22	335	6	320	8e-55	212	---
ENSSSCP00000000606	SPAC186.08c	36.82	296	181	3	23	315	22	314	5e-54	209	---
ENSSSCP00000000606	SA2395	35.74	305	184	3	21	324	5	298	9e-53	205	---
ENSSSCP00000000606	MG460	34.23	298	191	4	23	319	5	298	1e-46	184	---
ENSSSCP00000000606	BS_citH	34.38	317	194	6	21	332	5	312	9e-46	182	---
ENSSSCP00000000606	AF0855	36.63	303	168	7	23	322	2	283	4e-44	176	---
ENSSSCP00000000606	L142159	34.24	295	178	5	19	304	3	290	2e-43	174	---
ENSSSCP00000000606	MPN674	31.95	313	206	6	23	333	5	312	9e-43	172	---
ENSSSCP00000000701	TM0984	22.94	327	195	10	733	1052	706	982	3e-08	60.5	---
ENSSSCP00000023695	SPBC15C4.05	32.17	799	467	23	381	1126	628	1404	4e-98	358	---
ENSSSCP00000023695	YLR419w	31.32	629	408	17	381	996	601	1218	2e-76	286	---
ENSSSCP00000023695	SPBC16H5.10c	30.08	605	348	13	377	961	68	617	2e-71	270	---
ENSSSCP00000023695	YNR011c	30	610	357	13	354	952	194	744	6e-71	268	---
ENSSSCP00000023695	PA3297	33.16	585	342	12	384	962	72	613	2e-69	263	---
ENSSSCP00000023695	YGL120c	28.75	706	415	16	377	1063	86	722	4e-69	261	---
ENSSSCP00000023695	YER013w_2	29.68	603	337	14	377	961	54	587	1e-68	260	---
ENSSSCP00000023695	SPAC10F6.02c_2	31.69	568	307	12	372	921	57	561	1e-67	257	---
ENSSSCP00000023695	RSc1251	31.48	575	323	13	382	938	69	590	2e-67	256	---
ENSSSCP00000023695	BB0827	29.01	686	383	20	384	1051	6	605	4e-67	255	---
ENSSSCP00000023695	YKR086w	30.76	595	358	11	377	962	343	892	1e-64	247	---
ENSSSCP00000023695	YKL078w	31.13	575	321	15	361	917	59	576	4e-64	245	---
ENSSSCP00000023695	SPAC2G11.11c	28.59	654	360	18	377	994	89	671	8e-64	244	---
ENSSSCP00000023695	STM1641	29.19	620	356	17	384	988	77	628	1e-60	233	---
ENSSSCP00000023695	ZhrpA	29.26	622	353	17	384	988	58	609	3e-60	232	---
ENSSSCP00000023695	ECs2015	29.26	622	353	17	384	988	58	609	3e-60	232	---
ENSSSCP00000023695	SPBC1711.17	31.82	484	263	11	379	853	487	912	9e-60	231	---
ENSSSCP00000023695	PM0769	27.56	693	403	19	352	1008	48	677	4e-59	228	---
ENSSSCP00000023695	hrpA	29.1	622	354	17	384	988	58	609	4e-59	228	---
ENSSSCP00000023695	SPAC145.03	28.33	653	387	15	380	1019	21	605	5e-59	228	---
ENSSSCP00000024847	CAC0267	42.76	304	172	2	21	324	4	305	9e-72	268	---
ENSSSCP00000024847	BH3937	40.39	307	175	4	22	328	7	305	2e-65	247	---
ENSSSCP00000024847	Cgl2848	39.94	313	179	3	22	331	7	313	6e-65	246	---
ENSSSCP00000024847	BS_lctE	39.55	311	180	3	22	329	7	312	2e-63	241	---
ENSSSCP00000024847	SA0232	37.66	316	188	3	22	334	7	316	2e-62	238	---
ENSSSCP00000024847	SP1220	39.94	313	183	4	17	327	3	312	2e-62	237	---
ENSSSCP00000024847	lin0242	39.68	310	181	3	21	330	4	307	3e-62	236	---
ENSSSCP00000024847	BB0087	40.58	308	179	4	19	324	2	307	4e-62	236	---
ENSSSCP00000024847	L0017	38.76	307	185	3	21	327	6	309	1e-60	231	---
ENSSSCP00000024847	L0018	40.06	317	182	3	19	332	3	314	2e-60	231	---
ENSSSCP00000024847	SPy1151	37.94	311	191	2	17	327	3	311	2e-60	230	---
ENSSSCP00000024847	CAC3552	41.53	313	178	4	22	331	6	316	3e-58	223	---
ENSSSCP00000024847	TM1867	39.67	305	175	5	23	324	2	300	6e-56	216	---
ENSSSCP00000024847	SPAC186.08c	36.75	302	188	2	23	324	22	320	9e-56	215	---
ENSSSCP00000024847	SA2395	35.53	318	197	3	21	333	5	319	2e-53	207	---
ENSSSCP00000024847	BS_citH	35.67	314	188	6	23	331	7	311	9e-47	185	---
ENSSSCP00000024847	MG460	33.99	303	195	4	23	324	5	303	1e-46	184	---
ENSSSCP00000024847	DR2364	35.14	296	184	4	36	331	15	302	2e-46	184	---
ENSSSCP00000024847	AF0855	37.38	305	167	7	23	324	2	285	2e-46	184	---
ENSSSCP00000024847	L142159	34.24	295	178	5	19	304	3	290	2e-43	174	---
ENSSSCP00000013057	YKL210w	52.28	1031	463	15	41	1053	1	1020	0	1087	---
ENSSSCP00000013057	SPBC211.09	57.41	634	260	6	50	680	15	641	0	740	---
ENSSSCP00000013057	ECU03g0930	37.55	1052	538	22	43	1046	2	982	2e-175	615	---
ENSSSCP00000013057	SPBC16H5.03c	40.98	183	100	2	470	652	27	201	1e-33	144	---
ENSSSCP00000013057	YDR390c	38.03	213	120	4	445	656	1	202	1e-31	137	---
ENSSSCP00000013057	SPAC24H6.12c	35.29	187	104	4	469	648	45	221	1e-25	117	---
ENSSSCP00000013057	YPR066w	26.72	262	154	6	470	708	4	250	2e-21	103	---
ENSSSCP00000013057	ECU02g1340	32.8	186	114	4	470	655	5	179	4e-21	102	---
ENSSSCP00000013057	MA0255	29.82	171	111	2	448	618	6	167	9e-18	91.3	---
ENSSSCP00000013057	VCA0618	32.72	162	98	3	450	609	13	165	3e-17	89.7	---
ENSSSCP00000013057	YPR180w	29.68	155	106	1	53	204	14	168	9e-16	84.3	---
ENSSSCP00000013057	SPAC4C5.04	31.37	153	102	1	53	202	12	164	7e-15	81.6	---
ENSSSCP00000013057	mll5577	31.61	155	97	2	459	613	23	168	2e-14	79.7	---
ENSSSCP00000013057	HI1449	30.25	162	102	4	450	609	11	163	3e-14	79.7	---
ENSSSCP00000013057	SMc02864	31.25	160	99	4	459	617	25	174	1e-13	77.4	---
ENSSSCP00000013057	AF0553	27.81	187	121	5	450	632	9	185	4e-13	75.9	---
ENSSSCP00000013057	PH0056	32.89	149	95	2	55	198	10	158	4e-13	75.5	---
ENSSSCP00000013057	NMA0373	30.17	179	114	4	458	634	25	194	1e-12	73.9	---
ENSSSCP00000013057	NMB2062	29.61	179	115	4	458	634	25	194	1e-12	73.9	---
ENSSSCP00000013057	BMEI1940	26.54	211	125	7	433	633	23	213	2e-12	73.6	---
ENSSSCP00000018340	SPAP8A3.08	41.13	141	75	2	61	201	8	140	1e-21	100	---
ENSSSCP00000018340	SPAC3A12.14	38.41	151	86	4	52	201	5	149	3e-21	99.8	---
ENSSSCP00000018340	YBR109c	35.42	144	87	3	52	195	4	141	8e-20	94.7	---
ENSSSCP00000018340	YGL106w	37.76	143	82	4	62	200	8	147	1e-18	90.5	---
ENSSSCP00000018340	SPAC29A4.05	34.67	150	85	6	54	201	4	142	3e-13	73.2	---
ENSSSCP00000018340	SPCC1682.04	26.67	180	123	5	23	201	3	174	2e-09	60.5	---
ENSSSCP00000007163	MJ1018	43.3	455	244	8	8	456	3	449	2e-94	344	---
ENSSSCP00000007163	CC3215	41.47	434	242	2	8	431	5	436	1e-91	335	---
ENSSSCP00000007163	mll3875	42.61	399	225	2	8	404	4	400	6e-91	333	---
ENSSSCP00000007163	MA0592	43.09	434	239	3	8	441	2	427	4e-90	330	---
ENSSSCP00000007163	BS_serA	41.88	425	234	5	8	429	3	417	9e-89	325	---
ENSSSCP00000007163	AGl2264	41.81	397	227	2	8	402	4	398	2e-87	321	---
ENSSSCP00000007163	BMEI0349	42	400	228	2	8	405	9	406	1e-85	315	---
ENSSSCP00000007163	sll1908	41.89	413	237	3	6	417	29	439	1e-84	312	---
ENSSSCP00000007163	AF0813	39.91	436	251	4	8	433	2	436	2e-84	311	---
ENSSSCP00000007163	SMc00641	41.81	397	227	2	8	402	4	398	7e-84	309	---
ENSSSCP00000007163	MTH970	38.31	449	269	5	36	483	32	473	4e-81	300	---
ENSSSCP00000007163	BH1602	35.38	506	302	10	6	503	17	505	5e-81	300	---
ENSSSCP00000007163	SA1545	39.05	420	244	6	16	429	10	423	6e-81	300	---
ENSSSCP00000007163	alr1890	37.16	514	313	7	6	517	1	506	1e-80	298	---
ENSSSCP00000007163	aq_1905	38.61	417	246	5	6	414	1	415	9e-80	295	---
ENSSSCP00000007163	VNG2424G	38.05	452	269	8	8	456	2	445	2e-72	271	---
ENSSSCP00000007163	DR1291	37.77	413	245	9	8	416	21	425	9e-69	259	---
ENSSSCP00000007163	PAB0514	43.23	303	171	1	8	309	5	307	2e-68	258	---
ENSSSCP00000007163	MK0297	43.91	312	172	3	8	317	3	313	5e-68	256	---
ENSSSCP00000007163	Rv2996c	38.69	398	240	3	5	402	2	395	6e-68	256	---
ENSSSCP00000000740	SPBC354.12	70.64	109	32	0	1	109	227	335	1e-41	166	---
ENSSSCP00000000740	SPBC32F12.11	69.72	109	33	0	1	109	227	335	3e-41	164	---
ENSSSCP00000000740	YPO2157	72.64	106	29	0	1	106	228	333	3e-41	164	---
ENSSSCP00000000740	STM1290	71.7	106	30	0	1	106	225	330	6e-41	163	---
ENSSSCP00000000740	gapA	71.7	106	30	0	1	106	225	330	6e-41	163	---
ENSSSCP00000000740	ZgapA	71.7	106	30	0	1	106	225	330	6e-41	163	---
ENSSSCP00000000740	ECs2488	71.7	106	30	0	1	106	225	330	6e-41	163	---
ENSSSCP00000000740	VC2000	71.7	106	30	0	1	106	225	330	2e-40	161	---
ENSSSCP00000000740	YJL052w	72.64	106	29	0	1	106	225	330	6e-40	160	---
ENSSSCP00000000740	YGR192c	71.7	106	30	0	1	106	225	330	4e-39	157	---
ENSSSCP00000000740	all2566	67.89	109	35	0	1	109	230	338	5e-39	157	---
ENSSSCP00000000740	slr0884	67.89	109	35	0	1	109	243	351	2e-38	154	---
ENSSSCP00000000740	HI0001	69.09	110	29	1	1	105	225	334	2e-38	154	---
ENSSSCP00000000740	YJR009c	70.75	106	31	0	1	106	225	330	2e-38	154	---
ENSSSCP00000000740	PM0924	69.52	105	32	0	1	105	225	329	8e-38	153	---
ENSSSCP00000000740	CPn0624	65.71	105	36	0	1	105	226	330	6e-34	140	---
ENSSSCP00000000740	XF0457	60.19	108	43	0	1	108	227	334	2e-33	138	---
ENSSSCP00000000740	BU298	61.47	109	41	1	1	109	229	336	2e-33	138	---
ENSSSCP00000000740	RSc2749	62.38	101	38	0	1	101	226	326	4e-33	137	---
ENSSSCP00000000740	BS_gap	52.78	108	51	0	1	108	226	333	2e-28	122	---
ENSSSCP00000003670	VC2308	41.67	132	75	2	3	133	6	136	1e-19	93.2	---
ENSSSCP00000003670	thiJ	41.79	134	74	3	3	133	4	136	2e-18	89.4	---
ENSSSCP00000003670	ZthiJ	41.79	134	74	3	3	133	4	136	2e-18	89	---
ENSSSCP00000003670	ECs0478	41.79	134	74	3	3	133	4	136	2e-18	89	---
ENSSSCP00000003670	BB0621	34.35	131	82	3	8	136	5	133	1e-16	83.6	---
ENSSSCP00000003670	YPO3172	39.55	134	77	3	3	133	2	134	2e-16	82.8	---
ENSSSCP00000003670	CAC1629	37.4	131	80	2	5	135	2	130	1e-15	79.7	---
ENSSSCP00000003670	FN1085	33.33	129	85	1	5	133	2	129	2e-14	75.5	---
ENSSSCP00000003670	TP0445	36.84	133	75	3	3	127	2	133	8e-14	73.6	---
ENSSSCP00000003670	STM0433	39.26	135	76	4	3	133	2	134	4e-13	71.2	---
ENSSSCP00000003670	SP0804	34.59	133	75	3	8	136	6	130	3e-12	68.6	---
ENSSSCP00000003670	YPO0845	31.62	136	91	2	3	137	2	136	1e-11	66.6	---
ENSSSCP00000003670	CAC0991	29.46	129	89	2	7	135	5	131	8e-11	63.9	---
ENSSSCP00000003670	Cj0899c	34.78	115	69	2	3	112	2	115	2e-10	62.8	---
ENSSSCP00000003670	STM1931	31.82	110	74	1	4	113	2	110	1e-09	59.7	---
ENSSSCP00000003670	SPAC22E12.03c	32.39	142	82	7	5	136	3	140	3e-09	58.5	---
ENSSSCP00000003670	PA4171	26.43	140	97	3	1	135	5	143	4e-09	58.2	---
ENSSSCP00000003670	MA2531	29.17	120	82	3	5	124	2	118	2e-07	52.8	---
ENSSSCP00000003670	SSO1067	26.87	134	96	2	1	134	1	132	2e-07	52.4	---
ENSSSCP00000003670	aq_618	25	132	96	3	4	135	2	130	1e-06	50.1	---
ENSSSCP00000003865	YDR099w	60.94	233	89	2	10	241	12	243	7e-79	291	---
ENSSSCP00000003865	YER177w	58.51	241	97	2	3	242	5	243	2e-77	286	---
ENSSSCP00000003865	SPAC8E11.02c	57.68	241	99	1	3	240	6	246	8e-77	284	---
ENSSSCP00000003865	SPAC17A2.13c	59.31	231	94	0	3	233	5	235	1e-76	284	---
ENSSSCP00000003865	ECU03g1010	50.39	254	105	7	7	245	10	257	4e-58	222	---
ENSSSCP00000026706	SPCC737.08	28.95	190	113	7	142	312	4034	4220	4e-09	62	---
ENSSSCP00000026706	ECU03g0730	28.28	145	91	5	498	635	86	224	2e-08	59.7	---
ENSSSCP00000026706	YBR212w	30.61	147	81	4	537	663	129	274	7e-07	54.3	---
ENSSSCP00000026706	alr2087	40.51	79	44	2	586	661	2	80	7e-07	54.3	---
ENSSSCP00000026706	all2928	39.24	79	45	2	586	661	2	80	1e-06	53.9	---
ENSSSCP00000026706	SPAC19A8.13	36.36	77	46	2	583	656	98	174	2e-06	52.8	---
ENSSSCP00000026706	alr4683	38.27	81	47	2	586	663	2	82	3e-06	52.4	---
ENSSSCP00000026706	SPAC140.02	40.91	88	49	2	577	661	255	342	3e-06	52.4	---
ENSSSCP00000002691	all0778	33.77	382	228	10	52	421	6	374	1e-53	208	---
ENSSSCP00000002691	MA2246	27.58	417	281	11	15	420	14	420	2e-34	145	---
ENSSSCP00000002691	MA3388	28.4	426	278	13	9	420	8	420	2e-28	125	---
ENSSSCP00000002691	MA2613	25.42	295	207	7	63	350	49	337	2e-20	98.6	---
ENSSSCP00000002691	PAE0049	27.22	360	219	16	77	423	1	330	1e-14	79.3	---
ENSSSCP00000011877	SPAC22H10.12c	57.21	430	182	2	1	429	1	429	2e-144	510	---
ENSSSCP00000011877	YER136w	55.96	436	178	5	1	426	6	437	2e-143	507	---
ENSSSCP00000011877	ECU02g1410	32.63	429	274	9	4	425	6	426	3e-55	214	---
ENSSSCP00000011877	YOR370c	25.98	408	242	12	6	374	48	434	6e-28	123	---
ENSSSCP00000011877	SPBC15C4.03	28.67	300	172	11	5	269	7	299	7e-21	100	---
ENSSSCP00000004843	SPCC794.09c	82.52	452	77	1	1	452	1	450	0	778	---
ENSSSCP00000004843	SPBC839.15c	82.3	452	78	1	1	452	1	450	0	778	---
ENSSSCP00000004843	SPAC23A1.10	82.3	452	78	1	1	452	1	450	0	778	---
ENSSSCP00000004843	YPR080w	81.49	443	80	1	1	443	1	441	0	760	---
ENSSSCP00000004843	YBR118w	81.49	443	80	1	1	443	1	441	0	760	---
ENSSSCP00000004843	APE1844	54.11	438	188	2	4	441	3	427	9e-141	498	---
ENSSSCP00000004843	SSO0216	53.05	443	193	3	4	446	3	430	1e-138	491	---
ENSSSCP00000004843	MJ0324	54.04	446	183	7	1	445	1	425	3e-138	489	---
ENSSSCP00000004843	Ta0444	52.48	444	191	5	1	444	4	427	5e-138	489	---
ENSSSCP00000004843	TVN1051	52.7	444	190	5	1	444	1	424	2e-137	487	---
ENSSSCP00000004843	AF0937	53.53	439	180	5	1	438	1	416	3e-137	486	---
ENSSSCP00000004843	MA1256	48.87	444	205	4	1	444	1	422	1e-126	451	---
ENSSSCP00000004843	MK0247	50.99	455	179	7	1	444	1	422	1e-126	451	---
ENSSSCP00000004843	PAE3000	49.32	438	207	3	4	441	14	436	4e-126	449	---
ENSSSCP00000004843	PH1484	52.55	451	181	8	1	443	1	426	3e-123	439	---
ENSSSCP00000004843	PAB0465	52.55	451	181	8	1	443	1	426	5e-123	439	---
ENSSSCP00000004843	VNG2649G	49.43	441	201	5	3	443	2	420	6e-123	439	---
ENSSSCP00000004843	MTH1058	50.34	437	185	5	1	437	1	405	5e-121	432	---
ENSSSCP00000004843	SPCC584.04	39.19	444	247	10	5	442	236	662	5e-84	309	---
ENSSSCP00000004843	YDR172w_2	38.27	439	250	7	5	438	5	427	2e-77	288	---
ENSSSCP00000016029	SPAC1F5.06	36.84	456	268	12	34	477	23	470	3e-77	288	---
ENSSSCP00000016029	SPAC22A12.15c	31.88	527	311	13	35	557	37	519	4e-61	234	---
ENSSSCP00000016029	YBL075c	29.66	526	326	13	36	557	5	490	1e-58	226	---
ENSSSCP00000016029	YER103w	34.01	394	239	7	36	427	5	379	4e-58	224	---
ENSSSCP00000016029	YAL005c	33.25	394	241	8	36	427	5	378	3e-57	222	---
ENSSSCP00000016029	SPAC13G7.02c	33.84	393	239	8	36	426	5	378	6e-56	218	---
ENSSSCP00000016029	YDL229w	32.49	394	245	7	36	427	10	384	4e-50	198	---
ENSSSCP00000016029	SPBC1709.05	30.96	394	251	7	36	427	9	383	1e-48	193	---
ENSSSCP00000016029	AGc195	29.41	527	315	16	35	553	4	481	4e-48	191	---
ENSSSCP00000016029	CC0010	32.59	402	243	10	35	431	4	382	1e-47	190	---
ENSSSCP00000016029	RP185	30.59	438	270	11	35	463	4	416	3e-47	188	---
ENSSSCP00000016029	YBR169c	26.82	466	312	9	36	497	5	445	8e-47	187	---
ENSSSCP00000016029	BS_dnaK	31.82	418	232	11	35	448	4	372	9e-47	187	---
ENSSSCP00000016029	SMc02857	30.93	430	262	11	35	454	4	408	5e-46	184	---
ENSSSCP00000016029	mll4757	31.4	430	260	13	35	454	4	408	7e-46	184	---
ENSSSCP00000016029	RC0233	31.66	398	245	9	35	428	4	378	7e-46	184	---
ENSSSCP00000016029	lin1510	29.24	472	266	12	35	499	4	414	1e-45	184	---
ENSSSCP00000016029	BMEI2002	30.47	430	264	12	35	454	8	412	1e-45	183	---
ENSSSCP00000016029	SPAC110.04c	33.53	346	206	7	144	486	9	333	2e-45	183	---
ENSSSCP00000016029	alr2990	28.07	545	306	18	35	555	4	486	3e-45	182	---
ENSSSCP00000017116	SPAP8A3.08	39.57	139	78	1	53	191	8	140	1e-22	103	---
ENSSSCP00000017116	SPAC3A12.14	40.54	148	83	4	45	191	6	149	4e-22	102	---
ENSSSCP00000017116	YBR109c	38.46	143	80	4	45	185	5	141	2e-20	96.7	---
ENSSSCP00000017116	YGL106w	36.88	141	84	3	54	190	8	147	3e-20	96.3	---
ENSSSCP00000017116	SPAC29A4.05	38.26	149	79	5	46	191	4	142	2e-18	90.1	---
ENSSSCP00000017116	SPCC1682.04	25.41	185	119	4	8	191	8	174	8e-10	61.6	---
ENSSSCP00000017116	SPAC926.03	27.33	150	92	5	44	189	41	177	9e-07	51.2	---
ENSSSCP00000021806	SPBC1815.01	62.59	417	154	2	1	415	1	417	3e-154	543	---
ENSSSCP00000021806	YGR254w	60.51	433	168	2	1	430	1	433	4e-153	539	---
ENSSSCP00000021806	YPL281c	56.81	433	184	2	1	430	1	433	6e-145	512	---
ENSSSCP00000021806	YOR393w	56.81	433	184	2	1	430	1	433	6e-145	512	---
ENSSSCP00000021806	YMR323w	56.58	433	185	2	1	430	1	433	2e-144	510	---
ENSSSCP00000021806	YHR174w	59.12	433	174	2	1	430	1	433	3e-143	506	---
ENSSSCP00000021806	PH1942	55.68	431	174	6	3	429	7	424	5e-126	449	---
ENSSSCP00000021806	MJ0232	55.43	433	176	7	1	431	9	426	4e-123	439	---
ENSSSCP00000021806	MA1672	54.46	415	175	5	3	415	16	418	1e-122	438	---
ENSSSCP00000021806	PAB1126	55.92	431	173	6	3	429	9	426	3e-121	433	---
ENSSSCP00000021806	TM0877	53.08	422	177	8	1	415	1	408	8e-121	432	---
ENSSSCP00000021806	aq_484	51.28	431	189	9	3	427	4	419	3e-119	426	---
ENSSSCP00000021806	NMB1285	52.98	419	180	7	2	415	3	409	4e-119	426	---
ENSSSCP00000021806	NMA1495	52.98	419	180	7	2	415	3	409	4e-119	426	---
ENSSSCP00000021806	BS_eno	51.78	421	184	9	3	416	4	412	2e-118	424	---
ENSSSCP00000021806	TP0817	52.39	418	186	8	3	415	4	413	6e-117	419	---
ENSSSCP00000021806	all3538	53.7	419	175	9	2	415	8	412	6e-117	419	---
ENSSSCP00000021806	MK1647	53.83	418	177	7	3	415	4	410	8e-117	418	---
ENSSSCP00000021806	BH3556	52.26	421	181	10	3	416	4	411	1e-116	418	---
ENSSSCP00000021806	DR2637	51.66	422	184	9	1	416	1	408	2e-116	417	---
ENSSSCP00000000070	SPAC24C9.06c	66.8	768	251	3	6	770	11	777	0	1083	---
ENSSSCP00000000070	YLR304c	67.49	766	248	1	6	770	13	778	0	1082	---
ENSSSCP00000000070	SPBP4H10.15	54.07	749	326	7	34	766	38	784	0	817	---
ENSSSCP00000000070	YJL200c	54.5	756	321	9	34	769	35	787	0	817	---
ENSSSCP00000000070	aq_1784	36.69	725	378	23	53	770	5	655	6e-106	383	---
ENSSSCP00000000070	CAC0971	34.28	668	358	21	52	716	3	592	8e-91	333	---
ENSSSCP00000000070	VNG2574G	33.08	659	367	20	53	708	4	591	8e-80	296	---
ENSSSCP00000000070	SSO1095	29.33	791	446	28	78	766	67	846	1e-60	233	---
ENSSSCP00000000070	RC1233	28.96	808	446	26	78	766	76	874	1e-58	226	---
ENSSSCP00000000070	RP799	28.52	810	459	29	72	766	70	874	1e-58	226	---
ENSSSCP00000000070	YPO2221	27.78	871	471	33	15	741	5	861	8e-56	217	---
ENSSSCP00000000070	CC3667	28.66	813	444	29	78	762	89	893	2e-55	215	---
ENSSSCP00000000070	MA0250	27.44	871	440	31	66	764	82	932	4e-55	214	---
ENSSSCP00000000070	APE1618	27.9	828	442	29	74	762	45	856	2e-54	212	---
ENSSSCP00000000070	PA0794	27.86	822	462	28	65	766	50	860	1e-53	209	---
ENSSSCP00000000070	Ta0112	28.84	794	421	25	76	741	61	838	2e-53	209	---
ENSSSCP00000000070	TVN0189	27.94	798	419	26	78	741	74	849	2e-53	209	---
ENSSSCP00000000070	SA1184	27.08	831	437	29	80	761	81	891	5e-53	207	---
ENSSSCP00000000070	lin1682	27.4	843	456	30	62	761	62	891	6e-53	207	---
ENSSSCP00000000070	RSp0120	28.11	811	467	27	63	766	54	855	1e-52	206	---
ENSSSCP00000000076	FN1787	36.47	85	54	0	128	212	75	159	1e-08	58.9	---
ENSSSCP00000000076	BMEII0334	36.9	84	53	0	128	211	54	137	1e-07	55.8	---
ENSSSCP00000000076	all0889	32.26	93	63	0	112	204	145	237	2e-07	55.5	---
ENSSSCP00000000076	SPAC17G6.19c	23.29	249	140	7	118	357	87	293	3e-06	50.8	---
ENSSSCP00000000076	TVN0044	27.62	105	73	1	108	212	19	120	6e-06	50.1	---
ENSSSCP00000012206	alr4412	23.43	589	390	19	40	592	31	594	5e-22	104	---
ENSSSCP00000012206	alr4359	29.07	172	107	5	271	441	40	197	2e-11	69.7	---
ENSSSCP00000012206	STM2315	29.33	150	97	3	272	420	231	372	4e-08	58.5	---
ENSSSCP00000012206	MA0247	30	220	117	12	269	480	77	267	5e-08	58.5	---
ENSSSCP00000012206	alr4360	27.27	176	107	5	271	435	40	205	3e-07	55.8	---
ENSSSCP00000012206	all4403_2	25.47	161	108	4	280	435	9	162	1e-06	53.9	---
ENSSSCP00000012206	sll0103	26.67	195	120	6	271	459	40	217	1e-06	53.9	---
ENSSSCP00000012206	MK0192_2	33.33	123	71	4	274	395	135	247	2e-06	53.1	---
ENSSSCP00000012206	YPO3007	28.4	162	103	4	272	430	132	283	2e-06	53.1	---
ENSSSCP00000012206	MA0877_2	22.91	275	172	12	189	433	29	293	2e-06	52.8	---
ENSSSCP00000012206	SSO1091	27.03	185	113	7	263	446	27	190	9e-06	50.8	---
ENSSSCP00000022043	SPBC1105.12	89.53	86	9	0	18	103	18	103	1e-40	162	---
ENSSSCP00000022043	SPAC1834.03c	89.53	86	9	0	18	103	18	103	1e-40	162	---
ENSSSCP00000022043	YNL030w	90.7	86	8	0	18	103	18	103	4e-40	160	---
ENSSSCP00000022043	YBR009c	90.7	86	8	0	18	103	18	103	4e-40	160	---
ENSSSCP00000022043	ECU09g0440	42.42	99	52	2	5	101	8	103	6e-15	77	---
ENSSSCP00000022043	SPBC800.13_2	36.67	60	38	0	35	94	19	78	5e-06	47.8	---
ENSSSCP00000015203	YBR169c	38.35	691	376	8	5	694	6	647	7e-129	459	---
ENSSSCP00000015203	SPAC110.04c	42.59	594	293	7	104	694	1	549	3e-127	454	---
ENSSSCP00000015203	SPAC22A12.15c	33.86	502	303	7	2	494	36	517	1e-79	296	---
ENSSSCP00000015203	YAL005c	33.39	590	361	13	4	578	5	577	6e-78	290	---
ENSSSCP00000015203	YER103w	33.39	554	342	12	4	546	5	542	8e-77	286	---
ENSSSCP00000015203	YBL075c	34.41	497	307	8	4	494	5	488	2e-76	285	---
ENSSSCP00000015203	SPAC13G7.02c	33.4	497	312	8	4	494	5	488	2e-75	282	---
ENSSSCP00000015203	SPBC1709.05	37.96	382	229	4	4	384	9	383	2e-74	278	---
ENSSSCP00000015203	YDL229w	35.86	435	263	7	4	434	10	432	6e-69	260	---
ENSSSCP00000015203	CC0010	31.8	500	313	9	3	494	4	483	2e-67	255	---
ENSSSCP00000015203	AGc195	31.94	504	307	12	3	494	4	483	6e-65	247	---
ENSSSCP00000015203	alr2446	32.54	504	304	11	3	494	4	483	2e-64	246	---
ENSSSCP00000015203	RP185	30.86	499	318	8	3	494	4	482	3e-64	244	---
ENSSSCP00000015203	BMEI2002	31.8	500	313	9	3	494	8	487	4e-64	244	---
ENSSSCP00000015203	YPO0468	31.9	511	303	13	3	494	4	488	2e-63	242	---
ENSSSCP00000015203	mll4757	31	500	317	9	3	494	4	483	4e-63	241	---
ENSSSCP00000015203	VC0855	29.65	607	364	15	3	567	4	589	1e-62	240	---
ENSSSCP00000015203	sll0170	28.55	627	379	16	3	593	4	597	5e-62	238	---
ENSSSCP00000015203	RC0233	30.75	504	312	11	3	494	4	482	6e-62	237	---
ENSSSCP00000015203	SMc02857	30.75	504	313	12	3	494	4	483	1e-61	236	---
ENSSSCP00000010555	SPAC17H9.14c	24.34	226	148	7	38	252	141	354	6e-07	52.8	---
ENSSSCP00000003959	ECU09g0290	47.37	228	112	6	33	255	8	232	1e-49	199	---
ENSSSCP00000003959	SPAC15A10.08	36.19	373	215	12	37	391	9	376	7e-46	187	---
ENSSSCP00000003959	SPBC1778.06c	24.9	261	168	8	6	251	364	611	1e-11	73.9	---
ENSSSCP00000003959	YDR129c	28.26	230	144	10	38	251	413	637	4e-11	72	---
ENSSSCP00000026895	SPAC15A10.08	23.04	408	273	15	79	473	237	616	1e-15	82.4	---
ENSSSCP00000026895	SPAC3A12.14	29.66	145	97	3	330	470	4	147	1e-10	66.2	---
ENSSSCP00000026895	YBR109c	27.03	111	76	2	329	436	2	110	3e-06	51.6	---
ENSSSCP00000016782	ECU03g0730	26.49	151	104	2	23	173	89	232	6e-09	60.1	---
ENSSSCP00000016782	SPAC140.02	30.46	174	109	2	23	184	265	438	8e-09	59.7	---
ENSSSCP00000016782	all2777	35.37	82	52	1	23	103	3	84	7e-06	49.7	---
ENSSSCP00000002464	YGR204w_2	62.78	626	224	3	313	930	1	625	0	763	---
ENSSSCP00000002464	SPBC839.16_2	63.86	617	212	3	313	919	1	616	0	748	---
ENSSSCP00000002464	YBR084w_2	60.38	631	236	3	313	930	1	630	0	734	---
ENSSSCP00000002464	SPBC2G2.08_2	58.62	621	242	4	313	919	1	620	0	725	---
ENSSSCP00000002464	VCA0614	46.81	611	280	7	314	920	21	590	6e-141	499	---
ENSSSCP00000002464	CAC3201	44.68	620	275	8	313	930	3	556	3e-137	488	---
ENSSSCP00000002464	SPy2085	44.53	622	277	8	311	930	2	557	5e-134	477	---
ENSSSCP00000002464	L159505	42.65	619	288	7	313	930	3	555	1e-133	475	---
ENSSSCP00000002464	mlr2763	42.72	625	284	8	311	930	4	559	2e-132	471	---
ENSSSCP00000002464	NMB1839	44.93	621	272	10	313	930	5	558	2e-130	465	---
ENSSSCP00000002464	NMA0617	44.93	621	272	10	313	930	5	558	3e-130	464	---
ENSSSCP00000002464	lin1990	44.25	626	281	9	307	930	1	560	1e-129	462	---
ENSSSCP00000002464	SMc02728	42.51	621	291	8	311	930	13	568	1e-129	462	---
ENSSSCP00000002464	FN2082	42.26	620	279	9	313	930	2	544	1e-128	459	---
ENSSSCP00000002464	SP1229	41.55	621	293	8	313	930	3	556	1e-125	449	---
ENSSSCP00000002464	SA1553	41.68	619	292	8	313	930	5	555	1e-125	449	---
ENSSSCP00000002464	SPy1213	41.61	620	294	8	313	930	3	556	6e-124	443	---
ENSSSCP00000002464	TM1766	40.87	597	288	6	324	920	2	533	1e-115	416	---
ENSSSCP00000002464	Ta1478	38.85	610	295	10	324	930	2	536	9e-102	370	---
ENSSSCP00000002464	TVN0089	38.65	608	299	10	324	930	2	536	1e-98	359	---
ENSSSCP00000000730	YDR050c	52.44	246	116	1	4	248	2	247	1e-72	270	---
ENSSSCP00000000730	SPCC24B10.21	54.1	244	111	1	4	246	2	245	2e-71	266	---
ENSSSCP00000000730	FN1366	47.41	251	121	6	5	247	2	249	6e-53	205	---
ENSSSCP00000000730	PA4748	46.37	248	127	5	5	247	2	248	5e-51	199	---
ENSSSCP00000000730	TM0689_2	43.95	248	129	4	4	244	2	246	1e-50	197	---
ENSSSCP00000000730	aq_360	44.21	242	130	5	8	245	4	244	5e-49	192	---
ENSSSCP00000000730	tpiA	44.9	245	130	4	5	245	2	245	7e-49	191	---
ENSSSCP00000000730	ZtpiA	44.9	245	130	4	5	245	2	245	7e-49	191	---
ENSSSCP00000000730	ECs4844	44.9	245	130	4	5	245	2	245	7e-49	191	---
ENSSSCP00000000730	STM4081	44.76	248	126	5	5	245	2	245	1e-48	191	---
ENSSSCP00000000730	PM1311	45.45	253	126	5	4	245	2	253	1e-47	187	---
ENSSSCP00000000730	HI0678	46.15	247	120	4	4	238	2	247	2e-47	187	---
ENSSSCP00000000730	YPO0085	45.71	245	128	4	5	245	2	245	2e-47	186	---
ENSSSCP00000000730	CT328	39.18	245	145	3	6	246	25	269	5e-47	185	---
ENSSSCP00000000730	VC2670	43.15	241	130	4	3	237	8	247	7e-46	181	---
ENSSSCP00000000730	BS_tpi	42.57	249	132	5	5	245	2	247	2e-45	180	---
ENSSSCP00000000730	CAC0711	43.09	246	136	3	5	246	2	247	4e-45	179	---
ENSSSCP00000000730	BH3558	41.13	248	141	4	5	247	2	249	2e-44	177	---
ENSSSCP00000000730	BB0055	41.6	250	137	6	5	246	2	250	3e-44	176	---
ENSSSCP00000000730	SA0729	43.2	250	131	6	5	245	2	249	4e-44	176	---
ENSSSCP00000000411	SPAC3A12.14	42.86	147	79	3	3	148	5	147	2e-26	116	---
ENSSSCP00000000411	SPAP8A3.08	37.86	140	81	1	10	149	6	139	2e-22	102	---
ENSSSCP00000000411	YBR109c	36.67	150	85	3	2	148	3	145	2e-22	102	---
ENSSSCP00000000411	YGL106w	38.3	141	82	3	13	149	8	147	7e-19	90.9	---
ENSSSCP00000000411	SPAC29A4.05	34.25	146	87	4	5	149	4	141	6e-16	81.3	---
ENSSSCP00000000411	SPCC1682.04	28.67	150	102	3	2	150	29	174	3e-10	62.4	---
ENSSSCP00000000411	YOR257w	26.21	145	102	3	2	145	15	155	3e-07	52	---
ENSSSCP00000013238	SPBC14F5.04c	65.1	404	138	3	1	404	13	413	1e-151	534	---
ENSSSCP00000013238	YCR012w	62.78	403	148	2	1	403	13	413	2e-142	503	---
ENSSSCP00000013238	TM0689_1	46.91	405	196	7	1	404	10	396	5e-100	362	---
ENSSSCP00000013238	CAC0710	47.43	409	186	11	1	404	12	396	2e-93	340	---
ENSSSCP00000013238	slr0394	47.14	384	182	7	23	404	9	373	6e-89	325	---
ENSSSCP00000013238	BB0056	43.42	403	203	8	4	404	14	393	2e-88	324	---
ENSSSCP00000013238	BH3559	44.2	405	204	8	1	404	10	393	4e-88	323	---
ENSSSCP00000013238	BS_pgk	44.58	406	201	9	1	404	10	393	5e-88	322	---
ENSSSCP00000013238	all4131	44.69	405	201	8	1	402	13	397	7e-85	312	---
ENSSSCP00000013238	DR1342	46.31	406	191	11	1	403	30	411	1e-84	311	---
ENSSSCP00000013238	SPy1881	43.84	406	206	10	1	403	10	396	1e-83	308	---
ENSSSCP00000013238	L0010	44.58	406	203	9	1	403	10	396	2e-83	307	---
ENSSSCP00000013238	SP0499	44.33	406	204	10	1	403	10	396	3e-83	306	---
ENSSSCP00000013238	SA0728	42.47	405	213	8	1	404	10	395	5e-81	299	---
ENSSSCP00000013238	Cj1402c	41.56	409	211	9	1	404	11	396	1e-80	298	---
ENSSSCP00000013238	lin2552	43.1	406	209	9	1	404	10	395	1e-80	298	---
ENSSSCP00000013238	FN0654	42.89	408	210	10	1	404	9	397	3e-80	297	---
ENSSSCP00000013238	aq_118	43.67	403	195	11	1	397	11	387	4e-80	296	---
ENSSSCP00000013238	TP0538	38.12	425	225	9	2	404	11	419	8e-78	289	---
ENSSSCP00000013238	CT693	39.41	406	225	7	2	403	11	399	1e-76	285	---
ENSSSCP00000022058	BMEI0791	68.83	401	118	4	24	424	10	403	3e-166	582	---
ENSSSCP00000022058	SMc00480	68.49	403	116	4	24	424	10	403	8e-166	581	---
ENSSSCP00000022058	mll0036	68.24	403	117	4	24	424	10	403	1e-164	577	---
ENSSSCP00000022058	CC2522	68.33	401	120	3	24	424	10	403	4e-164	575	---
ENSSSCP00000022058	AGc3429	67.49	403	120	4	24	424	61	454	4e-164	575	---
ENSSSCP00000022058	SPAC6G10.08	64.44	419	141	5	9	425	4	416	6e-159	558	---
ENSSSCP00000022058	Rv3339c	65.1	404	136	1	22	425	11	409	5e-158	555	---
ENSSSCP00000022058	MT3442	65.1	404	136	1	22	425	11	409	5e-158	555	---
ENSSSCP00000022058	YDL066w	64.62	424	133	7	4	420	8	421	6e-156	548	---
ENSSSCP00000022058	YLR174w	61.33	406	153	2	24	428	10	412	7e-147	518	---
ENSSSCP00000022058	YNL009w	60.8	398	152	2	24	420	10	404	2e-145	513	---
ENSSSCP00000022058	TM1148	52.39	397	179	6	24	420	10	396	6e-115	412	---
ENSSSCP00000016385	SPAC1F5.02	34.85	462	268	13	183	637	27	462	4e-67	254	---
ENSSSCP00000016385	YCL043c	31.9	489	288	19	168	636	21	484	6e-53	207	---
ENSSSCP00000016385	SPAC17H9.14c	35.62	233	138	8	63	285	20	250	5e-32	137	---
ENSSSCP00000016385	YDR518w	26.24	503	274	18	181	637	36	487	6e-27	120	---
ENSSSCP00000016385	SPAC13F5.05	27.04	196	113	7	68	253	36	211	1e-12	73.2	---
ENSSSCP00000016385	trxC	40.51	79	44	1	73	151	45	120	3e-12	72	---
ENSSSCP00000016385	ZtrxC	40.51	79	44	1	73	151	45	120	3e-12	72	---
ENSSSCP00000016385	ECs3448	40.51	79	44	1	73	151	45	120	3e-12	72	---
ENSSSCP00000016385	STM2649	39.24	79	45	1	73	151	45	120	9e-12	70.5	---
ENSSSCP00000016385	AF1284	36.9	84	50	1	183	266	35	115	1e-10	67	---
ENSSSCP00000016385	YPO3270	32.67	101	64	2	184	283	41	138	3e-10	65.5	---
ENSSSCP00000016385	mll6589	38.96	77	43	2	188	263	49	122	6e-10	64.3	---
ENSSSCP00000016385	mll5082	38.64	88	50	2	180	266	4	88	1e-09	63.2	---
ENSSSCP00000016385	SSO2232	32.04	103	63	3	68	168	36	133	2e-09	62.8	---
ENSSSCP00000016385	all1893	34.15	82	50	2	186	266	8	86	2e-09	62.8	---
ENSSSCP00000016385	FN0093	36.9	84	48	2	184	266	7	86	3e-09	62	---
ENSSSCP00000016385	VCA0752	34.15	82	51	1	70	151	45	123	3e-09	62	---
ENSSSCP00000016385	AGc37	35.87	92	55	2	176	266	26	114	3e-09	62	---
ENSSSCP00000016385	MPN263	29.41	102	60	2	179	280	2	91	5e-09	61.6	---
ENSSSCP00000016385	Cgl3031	34.95	103	62	3	180	280	4	103	7e-09	60.8	---
ENSSSCP00000003299	MA4378	39.29	1008	511	20	19	1009	2	925	0	679	---
ENSSSCP00000003299	MTH1516	34.9	980	546	15	34	1001	9	908	3e-155	547	---
ENSSSCP00000003299	sll1076	33.94	987	526	19	51	980	34	951	8e-137	486	---
ENSSSCP00000003299	BH2515	31.96	970	551	15	31	980	1	881	1e-125	449	---
ENSSSCP00000003299	MTH1001	33.75	969	498	25	36	1002	9	835	5e-124	444	---
ENSSSCP00000003299	MA4082	32	950	535	16	51	976	19	881	2e-118	425	---
ENSSSCP00000003299	sll0672	31.45	1008	562	26	31	1000	23	939	2e-118	425	---
ENSSSCP00000003299	SP1551	34.68	842	472	18	19	852	14	785	4e-116	417	---
ENSSSCP00000003299	SPy0623	33.05	817	475	13	51	860	27	778	5e-116	417	---
ENSSSCP00000003299	lin0814	31.43	980	547	25	35	1001	5	872	7e-114	410	---
ENSSSCP00000003299	YPO0451	29.98	994	563	28	34	1004	20	903	2e-113	408	---
ENSSSCP00000003299	sll1614	30.53	976	556	25	33	983	11	889	5e-113	407	---
ENSSSCP00000003299	all3375	31.35	1027	563	29	28	1000	12	950	1e-112	405	---
ENSSSCP00000003299	L2866	32.6	813	460	14	31	828	1	740	2e-112	405	---
ENSSSCP00000003299	Cgl1510	32.29	827	471	19	34	844	15	768	2e-112	405	---
ENSSSCP00000003299	BS_yloB	30.3	967	569	17	31	985	1	874	9e-112	403	---
ENSSSCP00000003299	Rv1997	32.1	1000	536	26	33	1000	11	899	1e-110	399	---
ENSSSCP00000003299	MT2053	32.1	1000	536	26	33	1000	7	895	2e-110	399	---
ENSSSCP00000003299	L117821	29.7	983	574	23	37	1001	7	890	8e-110	397	---
ENSSSCP00000003299	lin0832	34.03	814	440	20	40	828	2	743	2e-109	395	---
ENSSSCP00000018818	mlr3754	52.52	337	157	2	14	348	4	339	2e-92	337	---
ENSSSCP00000018818	AGl2190	51.5	334	157	3	14	344	3	334	9e-90	328	---
ENSSSCP00000018818	SMc03983	50.15	333	161	3	14	343	3	333	2e-88	323	---
ENSSSCP00000018818	XF0826	48.05	333	170	3	14	345	4	334	8e-88	322	---
ENSSSCP00000018818	ECU01g0240	41.8	323	185	2	20	342	14	333	3e-69	260	---
ENSSSCP00000009991	all4647	39.06	128	63	3	247	367	14	133	1e-14	80.9	---
ENSSSCP00000009991	DR0399	30.99	142	80	3	497	630	52	183	1e-14	80.5	---
ENSSSCP00000009991	MA1723_3	30.6	134	89	2	247	380	20	149	2e-13	76.6	---
ENSSSCP00000009991	all5264	31.3	131	83	3	508	634	83	210	2e-13	76.6	---
ENSSSCP00000009991	sll1483	30.61	147	94	4	225	367	36	178	4e-13	75.5	---
ENSSSCP00000009991	all3797	30.94	139	91	2	497	633	126	261	1e-12	73.6	---
ENSSSCP00000009991	MA1996	29.86	144	98	2	489	630	111	253	4e-12	72.4	---
ENSSSCP00000009991	all4894	30.6	134	88	3	237	367	9	140	1e-11	70.5	---
ENSSSCP00000009991	alr1819_2	32.54	126	78	3	509	630	12	134	3e-11	69.3	---
ENSSSCP00000009991	MA1723_1	29.69	128	88	2	503	630	25	150	3e-10	65.9	---
ENSSSCP00000009991	AGc835	31.11	135	80	3	246	367	81	215	3e-09	62.4	---
ENSSSCP00000009991	SMa1077	28.89	135	90	3	238	367	24	157	4e-09	62.4	---
ENSSSCP00000009991	alr1320	29.77	131	88	4	237	366	4	131	5e-09	61.6	---
ENSSSCP00000009991	CC0414	28.15	135	84	3	246	367	43	177	7e-09	61.2	---
ENSSSCP00000009991	mll4821	31.11	135	80	4	246	367	16	150	1e-08	60.8	---
ENSSSCP00000009991	sll1735	26.61	124	89	1	243	366	10	131	3e-08	59.3	---
ENSSSCP00000009991	SPAC22H12.05c	21.46	480	315	21	206	647	127	582	2e-07	56.6	---
ENSSSCP00000009991	Rv2875	31.68	101	66	3	267	367	94	191	3e-07	56.2	---
ENSSSCP00000009991	MT2943	31.68	101	66	3	267	367	94	191	3e-07	56.2	---
ENSSSCP00000009991	Rv2873	31.68	101	66	3	267	367	120	217	3e-07	55.8	---
ENSSSCP00000006473	YCL011c	25.99	304	190	7	101	370	124	426	5e-15	81.3	---
ENSSSCP00000006473	SPAC17A2.09c	22.59	332	211	11	96	392	77	397	1e-11	70.1	---
ENSSSCP00000006473	SPAC140.02	28.11	185	128	4	187	368	259	441	2e-11	69.7	---
ENSSSCP00000006473	SPAC1610.03c	44.05	84	43	2	295	374	400	483	3e-11	68.6	---
ENSSSCP00000006473	ECU02g0250	25.84	267	150	11	10	263	2	233	1e-08	60.1	---
ENSSSCP00000006473	TP0356	38.46	78	47	1	193	269	21	98	1e-08	60.1	---
ENSSSCP00000006473	ECU03g0730	26.99	163	92	5	193	350	89	229	2e-06	52.8	---
ENSSSCP00000012193	SPAC3A12.14	47.26	146	73	2	8	153	2	143	4e-32	134	---
ENSSSCP00000012193	YBR109c	38.1	147	86	3	12	158	5	146	7e-22	101	---
ENSSSCP00000012193	SPAC29A4.05	29.37	143	93	3	13	155	4	138	7e-13	71.2	---
ENSSSCP00000012193	SPAP8A3.08	32.14	140	88	4	18	157	6	138	9e-12	67.4	---
ENSSSCP00000012193	YOR257w	30.34	145	95	3	11	154	16	155	1e-11	67	---
ENSSSCP00000012193	YGL106w	30	140	93	2	21	155	5	144	2e-10	62.8	---
ENSSSCP00000012193	SPCC1682.04	28.57	154	104	3	5	157	24	172	2e-09	59.7	---
ENSSSCP00000012193	YDR373w	26.54	162	102	4	7	155	14	171	6e-09	58.2	---
ENSSSCP00000015778	MA2246	26.67	210	147	3	2	207	220	426	3e-14	76.6	---
ENSSSCP00000015778	all0778	27.4	208	139	6	2	202	172	374	9e-14	75.1	---
ENSSSCP00000015778	MA3388	25.24	210	141	6	2	202	219	421	7e-12	68.6	---
ENSSSCP00000015778	MA2613	26.52	132	95	1	2	133	208	337	1e-06	51.2	---
ENSSSCP00000022607	SPAC3A12.14	76.55	145	34	0	5	149	6	150	1e-61	233	---
ENSSSCP00000022607	YBR109c	59.86	147	58	1	1	147	1	146	2e-50	195	---
ENSSSCP00000022607	SPAC29A4.05	47.22	144	72	1	6	149	4	143	1e-29	126	---
ENSSSCP00000022607	YOR257w	42.18	147	85	0	1	147	13	159	2e-26	115	---
ENSSSCP00000022607	SPAP8A3.08	42.14	140	74	3	11	148	6	140	2e-25	112	---
ENSSSCP00000022607	SPCC1682.04	39.86	143	86	0	4	146	30	172	7e-24	107	---
ENSSSCP00000022607	YGL106w	36.43	140	77	3	14	144	8	144	3e-21	98.6	---
ENSSSCP00000022607	SPAC926.03	35	140	85	2	4	143	41	174	2e-17	85.9	---
ENSSSCP00000022607	ECU03g1570	32.8	125	80	1	5	129	16	136	5e-14	74.7	---
ENSSSCP00000022607	YKL190w	32.86	140	85	4	8	142	21	156	4e-13	71.6	---
ENSSSCP00000022607	ECU09g1220	24.09	137	101	1	8	144	2	135	1e-09	60.1	---
ENSSSCP00000022607	YPR188c	29.06	117	76	2	3	115	10	123	6e-08	54.7	---
ENSSSCP00000022607	YDR373w	29.41	102	61	1	17	107	69	170	6e-06	47.8	---
ENSSSCP00000003989	RC0481	60.98	164	63	1	47	209	2	165	9e-53	204	---
ENSSSCP00000003989	RP353	60.9	156	60	1	53	207	10	165	9e-52	201	---
ENSSSCP00000003989	BMEI1154	48.66	187	93	2	53	236	16	202	8e-45	178	---
ENSSSCP00000003989	AGc2348_1	47.37	190	97	2	53	239	16	205	8e-43	171	---
ENSSSCP00000003989	CC1950	44.62	186	101	2	53	237	14	198	1e-42	171	---
ENSSSCP00000003989	SMc01917	46.28	188	98	2	53	237	16	203	2e-42	170	---
ENSSSCP00000003989	mll1366_1	47.95	171	86	2	67	234	30	200	2e-40	163	---
ENSSSCP00000003989	SMa1526	40.79	152	88	1	61	212	5	154	2e-33	140	---
ENSSSCP00000003989	NMA0015	41.03	156	91	1	55	209	2	157	1e-30	131	---
ENSSSCP00000003989	RSc2058	40.85	164	95	2	55	217	2	164	1e-30	131	---
ENSSSCP00000003989	NMB0245	41.03	156	91	1	55	209	2	157	1e-30	131	---
ENSSSCP00000003989	XF0309	36.67	150	93	2	62	209	26	175	3e-26	117	---
ENSSSCP00000003989	Rv3149	32.26	186	114	3	35	210	6	189	1e-25	114	---
ENSSSCP00000003989	MT3237	32.26	186	114	3	35	210	6	189	1e-25	114	---
ENSSSCP00000003989	YPO2552	35.29	170	107	2	38	207	4	170	1e-24	111	---
ENSSSCP00000003989	TM1424	37.09	151	93	1	59	209	7	155	1e-24	111	---
ENSSSCP00000003989	PA2640	35.71	154	97	1	53	206	12	163	2e-24	110	---
ENSSSCP00000003989	ZnuoE	35.03	157	100	1	53	209	12	166	2e-23	107	---
ENSSSCP00000003989	ECs3169	35.03	157	100	1	53	209	12	166	2e-23	107	---
ENSSSCP00000003989	nuoE	35.03	157	100	1	53	209	12	166	3e-23	106	---
ENSSSCP00000025941	CAC3190	32.21	149	93	2	23	168	99	242	8e-18	88.2	---
ENSSSCP00000025941	SA0482	28.3	159	106	2	17	172	93	246	3e-17	85.9	---
ENSSSCP00000025941	BS_yacI	32.03	153	96	3	19	168	105	252	2e-14	77	---
ENSSSCP00000025941	BH0102	31.37	153	97	4	19	168	105	252	2e-13	73.2	---
ENSSSCP00000025941	lin0263	27.74	155	103	4	19	170	93	241	3e-12	69.3	---
ENSSSCP00000019023	SPAC1006.07	75.45	387	94	1	20	406	7	392	2e-167	586	---
ENSSSCP00000019023	SPAC1F5.10	68.09	376	119	1	31	406	20	394	4e-156	549	---
ENSSSCP00000019023	YDL160c	44.47	371	203	3	32	402	46	413	1e-84	311	---
ENSSSCP00000019023	ECU09g1200	41.1	399	211	7	24	403	30	423	2e-81	301	---
ENSSSCP00000019023	BH2384	40.64	374	217	4	28	399	2	372	5e-80	296	---
ENSSSCP00000019023	CAC2748	42.01	369	210	3	33	399	5	371	3e-79	293	---
ENSSSCP00000019023	BS_ydbR	39.31	379	228	2	20	398	8	384	7e-79	292	---
ENSSSCP00000019023	Cgl1130	38.54	384	233	3	24	406	94	475	5e-76	283	---
ENSSSCP00000019023	SP1586	40.62	357	210	2	34	390	3	357	1e-75	281	---
ENSSSCP00000019023	L0339	38.38	357	218	2	34	390	3	357	1e-73	275	---
ENSSSCP00000019023	SPy1415	38.38	370	224	3	34	403	3	368	3e-73	273	---
ENSSSCP00000019023	XF0252	39.53	387	231	3	21	406	4	388	5e-73	273	---
ENSSSCP00000019023	HP0247	38.65	370	220	5	33	399	21	386	1e-72	271	---
ENSSSCP00000019023	jhp0232	38.38	370	221	5	33	399	21	386	5e-72	270	---
ENSSSCP00000019023	CAC3010	39.62	371	217	6	34	399	6	374	5e-72	270	---
ENSSSCP00000019023	lin0859	38.31	355	217	2	34	388	4	356	6e-72	269	---
ENSSSCP00000019023	YPO3488	37.47	379	235	2	29	406	4	381	7e-71	266	---
ENSSSCP00000019023	Rv1253	37.94	369	224	3	33	400	14	378	2e-70	264	---
ENSSSCP00000019023	MT1292	37.94	369	224	3	33	400	14	378	2e-70	264	---
ENSSSCP00000019023	alr1223	40.46	351	206	2	33	382	4	352	3e-70	263	---
ENSSSCP00000028049	ECU02g1080	67.11	149	44	2	1	148	1	145	3e-44	175	---
ENSSSCP00000028049	ECU02g0740i	98.68	76	1	0	1	76	1	76	4e-38	154	---
ENSSSCP00000028049	YLL039c	93.59	78	5	0	1	78	1	78	3e-37	152	---
ENSSSCP00000028049	SPAC1805.12c_1	96.05	76	3	0	1	76	1	76	6e-37	150	---
ENSSSCP00000028049	SPAC11G7.04_1	96.05	76	3	0	1	76	1	76	6e-37	150	---
ENSSSCP00000028049	YKR094c_1	96.05	76	3	0	1	76	1	76	6e-37	150	---
ENSSSCP00000028049	YIL148w_1	96.05	76	3	0	1	76	1	76	6e-37	150	---
ENSSSCP00000028049	YLR167w_1	94.32	88	5	0	1	88	1	88	2e-34	142	---
ENSSSCP00000028049	SPAC6G10.11c_1	95.77	71	3	0	1	71	1	71	9e-34	140	---
ENSSSCP00000028049	SPAC589.10c_1	95.77	71	3	0	1	71	1	71	9e-34	140	---
ENSSSCP00000028049	SPBC12D12.08c	53.25	77	36	0	1	77	1	77	4e-19	91.7	---
ENSSSCP00000028049	YDR139c	52.63	76	36	0	1	76	1	76	2e-16	82.8	---
ENSSSCP00000028049	YLR167w_2	68.18	44	14	0	101	144	1	44	2e-12	69.3	---
ENSSSCP00000028049	SPAC6G10.11c_2	65.96	47	14	1	101	147	1	45	1e-11	67	---
ENSSSCP00000028049	SPAC589.10c_2	65.96	47	14	1	101	147	1	45	1e-11	66.6	---
ENSSSCP00000013714	SMa2319	30.92	152	96	5	36	181	39	187	3e-06	49.7	---
ENSSSCP00000013714	alr4661	23.78	185	125	5	2	182	11	183	4e-06	49.3	---
ENSSSCP00000024202	PA0441	46.17	470	250	3	122	591	3	469	1e-122	439	---
ENSSSCP00000024202	SMc01821	46.07	458	242	3	123	580	4	456	5e-120	430	---
ENSSSCP00000024202	BMEI1644	46.05	456	240	4	123	578	9	458	1e-115	415	---
ENSSSCP00000024202	AGc4328	43.63	479	264	4	123	601	26	498	1e-114	412	---
ENSSSCP00000024202	mll1629	44.96	456	245	4	123	578	4	453	8e-112	402	---
ENSSSCP00000024202	Z4212	35.5	462	288	7	121	579	6	460	3e-75	281	---
ENSSSCP00000024202	ECs3746	35.5	462	288	7	121	579	6	460	3e-75	281	---
ENSSSCP00000024202	ygeZ	35.5	462	288	7	121	579	6	460	4e-75	281	---
ENSSSCP00000024202	MA0892	27.63	456	310	13	124	574	6	446	8e-34	143	---
ENSSSCP00000024202	BH2309	27.57	457	289	14	122	561	6	437	4e-30	131	---
ENSSSCP00000024202	BS_yunH	27.49	462	303	17	122	574	5	443	4e-26	118	---
ENSSSCP00000024202	MTH1127	25.7	467	266	16	133	575	35	444	1e-25	116	---
ENSSSCP00000024202	STM0523	27.8	428	270	13	122	536	5	406	4e-25	115	---
ENSSSCP00000024202	DR1153	23.93	443	320	10	122	562	5	432	2e-23	109	---
ENSSSCP00000024202	ybbX	26.64	428	275	13	122	536	5	406	3e-23	108	---
ENSSSCP00000024202	mlr7790	24.01	454	319	12	122	574	53	481	5e-22	104	---
ENSSSCP00000024202	CC0388	25.55	458	310	14	118	571	3	433	1e-21	103	---
ENSSSCP00000024202	alr5010	25	504	303	20	123	576	14	492	4e-21	101	---
ENSSSCP00000024202	SA1044	24.94	445	301	10	123	560	3	421	6e-20	97.8	---
ENSSSCP00000024202	BMEI1281	24.66	438	305	11	123	559	42	455	8e-19	94	---
ENSSSCP00000003997	ECU03g1570	41.78	146	83	1	21	166	11	154	2e-25	112	---
ENSSSCP00000003997	SPAC3A12.14	42.45	139	76	1	30	164	10	148	2e-25	112	---
ENSSSCP00000003997	SPAC926.03	33.53	170	110	2	2	171	18	184	9e-22	100	---
ENSSSCP00000003997	YBR109c	35	140	86	2	28	163	7	145	2e-18	90.1	---
ENSSSCP00000003997	SPAP8A3.08	33.58	134	82	4	34	163	8	138	2e-15	80.1	---
ENSSSCP00000003997	SPAC29A4.05	33.58	137	90	1	28	163	5	141	2e-14	76.3	---
ENSSSCP00000003997	YOR257w	31.41	156	103	1	11	162	2	157	3e-13	72.8	---
ENSSSCP00000003997	YGL106w	33.58	137	77	5	35	159	8	142	3e-11	65.9	---
ENSSSCP00000003997	SPCC1682.04	25.29	170	119	2	2	163	3	172	1e-09	60.8	---
ENSSSCP00000017119	SPAC22G7.06c_2	53.93	1068	464	11	382	1442	2	1048	0	1181	---
ENSSSCP00000017119	YJL130c_2	52.69	1078	478	12	377	1442	2	1059	0	1174	---
ENSSSCP00000017119	SPBC215.08c	53.29	1064	460	13	387	1437	93	1132	0	1133	---
ENSSSCP00000017119	YJR109c	51.93	1086	482	17	370	1436	21	1085	0	1102	---
ENSSSCP00000017119	BS_pyrAB	42.26	1053	586	9	377	1425	4	1038	0	866	---
ENSSSCP00000017119	AF1274	42.05	1094	592	13	377	1451	4	1074	0	865	---
ENSSSCP00000017119	SSO0641	43	1086	565	16	382	1455	7	1050	0	864	---
ENSSSCP00000017119	MA2143	41.45	1088	599	14	377	1451	4	1066	0	843	---
ENSSSCP00000017119	BH2536	41.83	1059	588	11	374	1425	1	1038	0	832	---
ENSSSCP00000017119	PM1505	41.17	1081	611	12	377	1450	4	1066	0	832	---
ENSSSCP00000017119	STM0067	41.31	1053	582	12	377	1415	4	1034	0	828	---
ENSSSCP00000017119	NMB1855	40.84	1075	613	10	377	1446	4	1060	0	825	---
ENSSSCP00000017119	CAC2644	40.45	1068	604	11	380	1439	7	1050	0	825	---
ENSSSCP00000017119	NMA0602	40.74	1075	614	10	377	1446	4	1060	0	825	---
ENSSSCP00000017119	YPO0482	41.12	1053	584	12	377	1415	4	1034	0	823	---
ENSSSCP00000017119	SA1046	40.32	1064	612	11	377	1436	4	1048	0	823	---
ENSSSCP00000017119	ZcarB	41.22	1053	583	12	377	1415	4	1034	0	822	---
ENSSSCP00000017119	ECs0036	41.22	1053	583	12	377	1415	4	1034	0	822	---
ENSSSCP00000017119	PA4756	41.31	1065	606	11	377	1436	4	1054	0	822	---
ENSSSCP00000017119	RSc1521	40.24	1071	603	13	395	1446	22	1074	0	821	---
ENSSSCP00000027184	TP0356	35.06	77	44	1	74	144	19	95	4e-06	51.2	---
ENSSSCP00000012387	SPBC4.04c	54.13	774	335	7	63	821	61	829	0	826	---
ENSSSCP00000012387	YBL023c	50	812	338	8	65	820	65	864	0	778	---
ENSSSCP00000012387	ECU04g0850	47.03	708	329	12	201	901	109	777	0	646	---
ENSSSCP00000012387	APE0188	37.54	618	343	9	194	797	14	602	5e-109	394	---
ENSSSCP00000012387	SSO0774	37.44	625	343	10	189	797	1	593	1e-106	386	---
ENSSSCP00000012387	PAE0901	38.84	587	331	7	218	798	22	586	3e-99	361	---
ENSSSCP00000012387	MA0681	34.71	582	367	7	227	801	33	608	2e-96	352	---
ENSSSCP00000012387	YPR019w	34.72	599	331	11	245	803	257	835	1e-95	349	---
ENSSSCP00000012387	SPCC1682.02c	35.06	656	362	11	200	797	17	666	1e-94	346	---
ENSSSCP00000012387	MTH1770	34.64	586	340	11	216	796	23	570	4e-93	341	---
ENSSSCP00000012387	YEL032w	37.81	566	287	9	296	797	169	733	1e-87	322	---
ENSSSCP00000012387	MA3829	33.17	609	366	12	220	805	28	618	3e-87	321	---
ENSSSCP00000012387	SPAC3F10.01	33.56	584	339	9	245	800	7	569	1e-86	319	---
ENSSSCP00000012387	ECU05g0780	32.87	642	363	14	195	805	23	627	2e-86	318	---
ENSSSCP00000012387	AF0517	35.04	565	358	6	311	873	5	562	2e-85	315	---
ENSSSCP00000012387	SPBC25D12.03c	38.45	515	284	10	295	797	170	663	1e-84	312	---
ENSSSCP00000012387	ECU06g0340	34.15	615	354	15	199	797	31	610	2e-83	309	---
ENSSSCP00000012387	SPBC211.04c	30.54	717	384	13	170	806	59	741	2e-82	305	---
ENSSSCP00000012387	YLR274w	31.49	686	372	13	195	803	26	690	2e-82	305	---
ENSSSCP00000012387	ECU02g1150	31.54	615	367	16	195	802	55	622	1e-81	303	---
ENSSSCP00000018562	SPAC1B1.03c	41.49	870	490	10	6	872	6	859	0	657	---
ENSSSCP00000018562	YLR347c	34.09	880	544	15	2	872	5	857	3e-130	464	---
ENSSSCP00000018562	ECU10g1240	20.94	831	567	27	25	833	57	819	1e-22	107	---
ENSSSCP00000010494	ECU03g1570	35.14	148	93	2	15	162	11	155	1e-21	100	---
ENSSSCP00000010494	SPAC3A12.14	36.69	139	85	1	24	159	10	148	7e-19	91.3	---
ENSSSCP00000010494	SPAC926.03	29.08	141	99	1	1	141	23	162	3e-15	79	---
ENSSSCP00000010494	YBR109c	29.45	146	97	3	18	159	3	146	1e-13	73.6	---
ENSSSCP00000010494	SPAC29A4.05	28.89	135	95	1	24	158	7	140	9e-12	67.4	---
ENSSSCP00000010494	YOR257w	29.11	158	109	1	5	159	2	159	8e-11	64.3	---
ENSSSCP00000010494	SPAP8A3.08	28.89	135	88	5	28	158	8	138	3e-08	55.8	---
ENSSSCP00000010494	SPCC1682.04	26.24	141	99	2	22	158	33	172	1e-07	54.3	---
ENSSSCP00000002468	SPAC13G7.02c	77.01	609	138	1	7	615	4	610	0	971	---
ENSSSCP00000002468	YBL075c	72.22	648	160	3	7	636	4	649	0	957	---
ENSSSCP00000002468	YER103w	72.7	641	162	3	7	636	4	642	0	950	---
ENSSSCP00000002468	YAL005c	71.12	644	167	3	7	636	4	642	0	916	---
ENSSSCP00000002468	SPAC22A12.15c	60.03	613	236	6	5	614	35	641	0	759	---
ENSSSCP00000002468	YDL229w	63.2	568	206	3	7	573	9	574	0	727	---
ENSSSCP00000002468	SPBC1709.05	60.69	580	225	2	7	585	8	585	0	696	---
ENSSSCP00000002468	AGc195	51.65	635	284	11	8	636	5	622	2e-169	593	---
ENSSSCP00000002468	SMc02857	54.8	573	239	9	8	575	5	562	9e-168	588	---
ENSSSCP00000002468	mll4757	54.45	573	241	9	8	575	5	562	2e-167	587	---
ENSSSCP00000002468	BMEI2002	54.97	573	238	9	8	575	9	566	1e-166	584	---
ENSSSCP00000002468	CC0010	55.42	554	229	7	8	556	5	545	2e-165	580	---
ENSSSCP00000002468	BB0518	49.6	631	295	10	5	630	2	614	1e-164	578	---
ENSSSCP00000002468	alr1742	51.47	614	270	11	8	614	5	597	8e-164	575	---
ENSSSCP00000002468	sll0170	49.38	640	289	13	5	629	2	621	6e-160	562	---
ENSSSCP00000002468	SPAC664.11	46.69	634	318	9	4	630	49	669	7e-160	562	---
ENSSSCP00000002468	HP0109	48.45	613	288	10	5	609	2	594	6e-158	556	---
ENSSSCP00000002468	YEL030w	48.38	618	292	11	8	615	30	630	8e-158	555	---
ENSSSCP00000002468	RP185	52.59	559	246	7	5	558	2	546	1e-157	555	---
ENSSSCP00000002468	jhp0101	48.78	613	286	11	5	609	2	594	1e-157	555	---
ENSSSCP00000008833	SPAC27D7.13c	51.56	64	29	1	27	90	4	65	8e-14	78.6	---
ENSSSCP00000008833	ECU06g0410	44.93	69	37	1	27	95	4	71	4e-09	62.8	---
ENSSSCP00000017034	SPCC550.06c	43.16	95	54	0	4	98	6	100	2e-17	85.5	---
ENSSSCP00000017034	AGc1221	42.86	91	52	0	8	98	5	95	2e-16	82	---
ENSSSCP00000017034	YOR020c	45.92	98	50	3	4	99	6	102	2e-16	82	---
ENSSSCP00000017034	msr9341	39.36	94	57	0	5	98	2	95	3e-16	81.6	---
ENSSSCP00000017034	SMc00912	39.8	98	56	1	1	98	1	95	3e-16	81.6	---
ENSSSCP00000017034	mll8202	39.36	94	57	0	5	98	2	95	3e-16	81.3	---
ENSSSCP00000017034	SMa0745	38.78	98	57	1	1	98	1	95	8e-16	80.1	---
ENSSSCP00000017034	SMa0125	38.89	90	55	0	9	98	3	92	9e-16	80.1	---
ENSSSCP00000017034	mll2233	38.46	91	56	0	8	98	2	92	1e-15	79.3	---
ENSSSCP00000017034	CC0686	42.86	91	52	0	8	98	2	92	1e-15	79.3	---
ENSSSCP00000017034	mlr2393	36.67	90	57	0	9	98	3	92	3e-15	78.6	---
ENSSSCP00000017034	msl5812	37.23	94	59	0	5	98	2	95	3e-15	78.2	---
ENSSSCP00000017034	BMEII1047	40.66	91	54	0	8	98	5	95	6e-15	77	---
ENSSSCP00000017034	RP627	38.89	90	55	0	9	98	3	92	2e-14	75.9	---
ENSSSCP00000017034	RC0969	37.78	90	56	0	9	98	7	96	9e-14	73.2	---
ENSSSCP00000017034	slr2075	47.73	88	46	0	11	98	16	103	1e-13	72.8	---
ENSSSCP00000017034	CPn0135	34.34	99	64	1	1	98	1	99	1e-13	72.8	---
ENSSSCP00000017034	alr3661	45.45	88	48	0	11	98	13	100	9e-13	70.1	---
ENSSSCP00000017034	BH0561	42.05	88	51	0	11	98	4	91	1e-12	69.7	---
ENSSSCP00000017034	NMB1973	43.18	88	50	0	11	98	5	92	3e-12	68.6	---
ENSSSCP00000012574	SPAC1006.07	75.97	387	92	1	21	407	7	392	2e-169	593	---
ENSSSCP00000012574	SPAC1F5.10	68.35	376	118	1	32	407	20	394	1e-156	551	---
ENSSSCP00000012574	YDL160c	43.67	371	206	3	33	403	46	413	3e-83	306	---
ENSSSCP00000012574	ECU09g1200	40.85	399	212	7	25	404	30	423	2e-79	294	---
ENSSSCP00000012574	CAC2748	42.01	369	210	3	34	400	5	371	8e-79	292	---
ENSSSCP00000012574	BH2384	40.8	375	217	4	28	400	1	372	1e-78	291	---
ENSSSCP00000012574	BS_ydbR	39.51	367	220	2	23	389	10	374	4e-78	290	---
ENSSSCP00000012574	Cgl1130	38.54	384	233	3	25	407	94	475	1e-75	281	---
ENSSSCP00000012574	SP1586	40.5	358	211	2	34	391	2	357	2e-75	281	---
ENSSSCP00000012574	L0339	37.99	358	220	2	34	391	2	357	3e-73	274	---
ENSSSCP00000012574	HP0247	40.11	374	211	6	34	398	21	390	3e-73	273	---
ENSSSCP00000012574	jhp0232	39.84	374	212	6	34	398	21	390	2e-72	271	---
ENSSSCP00000012574	XF0252	38.66	388	235	3	21	407	3	388	3e-72	270	---
ENSSSCP00000012574	SPy1415	38.54	371	222	4	35	404	3	368	3e-72	270	---
ENSSSCP00000012574	lin0859	38.48	356	217	2	34	389	3	356	8e-72	269	---
ENSSSCP00000012574	Rv1253	38.8	366	219	3	34	398	14	375	2e-71	267	---
ENSSSCP00000012574	MT1292	38.8	366	219	3	34	398	14	375	2e-71	267	---
ENSSSCP00000012574	CAC3010	39.08	371	219	6	35	400	6	374	1e-70	265	---
ENSSSCP00000012574	ZdeaD	38.22	382	227	4	30	407	20	396	2e-70	264	---
ENSSSCP00000012574	ECs4043	38.22	382	227	4	30	407	20	396	2e-70	264	---
ENSSSCP00000020252	SPAC22H10.12c	58.18	428	177	2	1	427	1	427	1e-147	521	---
ENSSSCP00000020252	YER136w	55.66	433	184	4	1	426	6	437	9e-145	511	---
ENSSSCP00000020252	ECU02g1410	31.35	437	281	10	2	430	4	429	1e-52	205	---
ENSSSCP00000020252	YOR370c	24.82	407	254	11	3	374	45	434	3e-28	124	---
ENSSSCP00000020252	SPBC15C4.03	27.67	300	175	10	5	269	7	299	1e-20	99.4	---
ENSSSCP00000014919	SPAC140.02	31.91	94	59	1	59	152	348	436	3e-07	54.3	---
ENSSSCP00000014919	TP0356	36.76	68	43	0	81	148	18	85	1e-06	51.6	---
ENSSSCP00000017086	CC1946	51.01	690	314	11	51	732	6	679	0	677	---
ENSSSCP00000017086	mll1362	49.93	709	313	13	51	738	6	693	0	676	---
ENSSSCP00000017086	BMEI1152	48.67	715	324	14	46	738	1	694	0	672	---
ENSSSCP00000017086	AGc2353	49.35	693	313	13	65	738	1	674	0	659	---
ENSSSCP00000017086	RC1231	49.49	683	324	7	46	728	6	667	0	650	---
ENSSSCP00000017086	RP797	48.54	686	332	7	46	731	1	665	0	648	---
ENSSSCP00000017086	SMc01920	48.18	716	315	14	51	738	6	693	0	647	---
ENSSSCP00000017086	NMA0010	38.16	621	351	11	46	644	1	610	4e-110	397	---
ENSSSCP00000017086	NMB0249	37.04	621	358	11	46	644	1	610	4e-108	390	---
ENSSSCP00000017086	RSc2056	36.76	661	354	17	46	658	1	645	5e-107	387	---
ENSSSCP00000017086	XF0311	37.8	619	349	12	47	648	15	614	4e-106	384	---
ENSSSCP00000017086	SMa1523	35.75	400	243	6	46	436	1	395	6e-66	250	---
ENSSSCP00000017086	MT3239	36.73	452	255	10	46	473	1	445	2e-63	241	---
ENSSSCP00000017086	Rv3151	36.42	453	257	9	45	473	15	460	2e-63	241	---
ENSSSCP00000017086	DR1499	29.46	679	396	17	47	663	1	658	2e-60	232	---
ENSSSCP00000017086	PA2642	26.44	711	424	18	49	681	4	693	5e-58	224	---
ENSSSCP00000017086	ZnuoG	25.97	693	405	17	49	657	6	674	1e-54	213	---
ENSSSCP00000017086	ECs3167	25.97	693	405	17	49	657	6	674	1e-54	213	---
ENSSSCP00000017086	BU159	31.15	382	253	5	46	419	1	380	1e-54	213	---
ENSSSCP00000017086	nuoG	25.83	693	406	17	49	657	6	674	3e-54	211	---
ENSSSCP00000006818	YOR367w	33.7	184	110	4	18	196	11	187	8e-18	88.6	---
ENSSSCP00000006818	ECU03g1150	30.6	134	84	4	55	188	31	155	1e-07	54.7	---
ENSSSCP00000006818	SPAC4F8.10c	31.5	127	78	4	65	189	31	150	1e-06	51.2	---
ENSSSCP00000028446	TP0356	35.94	64	41	0	9	72	20	83	2e-06	50.4	---
ENSSSCP00000028446	alr4683	38.71	62	38	0	10	71	3	64	3e-06	49.7	---
ENSSSCP00000025647	SPAC1002.03c	40.38	899	453	14	16	880	13	862	0	682	---
ENSSSCP00000025647	YBR229c	39.05	822	423	18	145	941	184	952	1e-160	565	---
ENSSSCP00000025647	lin0222	32.24	611	376	10	249	857	139	713	2e-99	362	---
ENSSSCP00000025647	alr4773	32.42	660	395	15	254	899	142	764	3e-96	352	---
ENSSSCP00000025647	alr5331	31.55	618	372	9	254	862	172	747	2e-82	306	---
ENSSSCP00000025647	TVN1302	30.34	557	347	11	258	812	154	671	3e-77	288	---
ENSSSCP00000025647	Ta0298	30.21	566	356	10	248	812	142	669	7e-76	284	---
ENSSSCP00000025647	YPO0848	30.7	671	408	18	254	906	148	779	8e-75	280	---
ENSSSCP00000025647	SSO3051	29.93	598	353	15	242	811	50	609	2e-72	272	---
ENSSSCP00000025647	PAE1968	30.63	591	332	17	254	811	68	613	2e-68	259	---
ENSSSCP00000025647	BH0704	29.87	616	383	18	257	857	156	737	7e-67	254	---
ENSSSCP00000025647	RSc1081	28.33	646	416	20	251	883	148	759	8e-53	207	---
ENSSSCP00000025647	SSO3022	25.63	671	421	20	243	899	101	707	1e-52	206	---
ENSSSCP00000025647	SPAPB24D3.10c	34.57	376	225	10	559	928	589	949	4e-52	204	---
ENSSSCP00000025647	STM3749	29.96	474	298	14	346	810	221	669	3e-44	179	---
ENSSSCP00000025647	STM0041	28.79	587	318	22	267	807	138	670	4e-44	178	---
ENSSSCP00000025647	CC0789	28.87	523	327	18	362	857	409	913	6e-43	174	---
ENSSSCP00000025647	BH2055	27.69	484	310	14	353	811	185	653	1e-42	173	---
ENSSSCP00000025647	yicI	27.72	570	348	18	346	905	221	736	3e-42	172	---
ENSSSCP00000025647	TM0308	26.55	580	368	16	353	918	222	757	4e-42	171	---
ENSSSCP00000002026	BMEI0791	70.34	408	114	2	4	411	3	403	2e-172	603	---
ENSSSCP00000002026	SMc00480	68.38	408	122	2	4	411	3	403	3e-168	589	---
ENSSSCP00000002026	mll0036	68.38	408	122	2	4	411	3	403	9e-167	584	---
ENSSSCP00000002026	CC2522	68.38	408	122	2	4	411	3	403	2e-166	583	---
ENSSSCP00000002026	AGc3429	66.18	408	131	2	4	411	54	454	3e-163	572	---
ENSSSCP00000002026	SPAC6G10.08	64.79	409	137	3	3	410	12	414	1e-161	567	---
ENSSSCP00000002026	Rv3339c	65.04	409	136	2	4	411	6	408	3e-160	563	---
ENSSSCP00000002026	MT3442	65.04	409	136	2	4	411	6	408	3e-160	563	---
ENSSSCP00000002026	YLR174w	64.62	407	138	4	4	408	3	405	2e-156	550	---
ENSSSCP00000002026	YDL066w	62.8	414	145	4	1	410	16	424	6e-153	538	---
ENSSSCP00000002026	YNL009w	62.1	409	149	4	4	410	3	407	1e-151	534	---
ENSSSCP00000002026	TM1148	51.96	408	186	5	3	410	2	399	9e-121	431	---
ENSSSCP00000002026	YIL094c	31.08	148	88	6	207	352	201	336	2e-08	58.9	---
ENSSSCP00000002026	Ta0117	23.56	382	226	14	51	410	67	404	4e-07	54.3	---
ENSSSCP00000018643	YKL067w	61.59	151	58	0	2	152	3	153	4e-53	204	---
ENSSSCP00000018643	sll1852	58.78	148	61	0	5	152	2	149	5e-50	194	---
ENSSSCP00000018643	SPAC806.07	59.06	149	61	0	4	152	3	151	5e-49	191	---
ENSSSCP00000018643	AF0767	56.76	148	64	0	5	152	2	149	2e-47	186	---
ENSSSCP00000018643	BH1654	54.79	146	66	0	5	150	2	147	1e-45	179	---
ENSSSCP00000018643	BS_ndk	53.74	147	68	0	5	151	3	149	4e-45	177	---
ENSSSCP00000018643	VNG1160G	50	152	74	1	3	152	4	155	2e-42	169	---
ENSSSCP00000018643	SA1301	50	148	74	0	5	152	2	149	2e-41	165	---
ENSSSCP00000018643	lin2043	50	146	73	0	5	150	2	147	3e-41	165	---
ENSSSCP00000018643	MK1591	47.71	153	79	1	1	152	1	153	1e-40	163	---
ENSSSCP00000018643	PH0698	50.97	155	72	2	1	152	4	157	3e-40	161	---
ENSSSCP00000018643	MTH258	49.32	148	75	0	5	152	3	150	7e-39	157	---
ENSSSCP00000018643	MA1524	47.3	148	78	0	5	152	4	151	8e-39	157	---
ENSSSCP00000018643	MJ1265	49.63	135	68	0	5	139	3	137	9e-37	150	---
ENSSSCP00000018643	PAB1489	46.67	150	76	2	5	151	10	158	2e-36	149	---
ENSSSCP00000018643	SSO0230	48.53	136	70	0	4	139	3	138	8e-36	147	---
ENSSSCP00000018643	DR2499	50	136	68	0	5	140	55	190	9e-36	147	---
ENSSSCP00000018643	alr3402	54.7	117	53	0	36	152	1	117	9e-35	143	---
ENSSSCP00000018643	TVN0452	44.2	138	77	0	5	142	2	139	1e-34	143	---
ENSSSCP00000018643	ECU06g1530	52.31	130	62	0	5	134	2	131	2e-34	142	---
ENSSSCP00000011535	SPAC17A5.15c	45.75	636	321	9	78	704	88	708	4e-163	574	---
ENSSSCP00000011535	YGL245w	45.31	640	325	11	77	704	90	716	2e-160	565	---
ENSSSCP00000011535	SPBC19C7.06_2	50.1	515	238	9	1011	1509	7	518	4e-138	491	---
ENSSSCP00000011535	YHR020w_2	47.83	508	252	6	1011	1509	7	510	1e-133	476	---
ENSSSCP00000011535	ECU02g1210	44.83	484	256	7	198	678	149	624	2e-123	442	---
ENSSSCP00000011535	ECU02g1360	42.5	513	279	9	1003	1509	18	520	3e-117	422	---
ENSSSCP00000011535	YPO2630	35.8	514	308	7	189	681	19	531	4e-82	305	---
ENSSSCP00000011535	STM0686	35.47	516	308	8	189	681	19	532	9e-81	301	---
ENSSSCP00000011535	glnS	34.83	511	311	6	189	678	19	528	3e-80	299	---
ENSSSCP00000011535	ZglnS	34.64	511	312	6	189	678	19	528	1e-79	297	---
ENSSSCP00000011535	ECs0710	34.64	511	312	6	189	678	19	528	1e-79	297	---
ENSSSCP00000011535	ML1553	36.31	471	275	10	1016	1477	10	464	2e-76	286	---
ENSSSCP00000011535	VC0997	35.21	514	308	9	189	679	19	530	9e-76	284	---
ENSSSCP00000011535	VNG0403G	36.17	423	257	5	1040	1459	1	413	4e-75	282	---
ENSSSCP00000011535	XF1338	33.57	554	323	9	170	679	5	557	2e-74	280	---
ENSSSCP00000011535	PA1794	34.91	527	310	13	188	684	19	542	5e-74	278	---
ENSSSCP00000011535	RSc0791	34.15	530	311	11	192	684	39	567	1e-73	277	---
ENSSSCP00000011535	BB0402	34.75	518	280	12	1015	1509	6	488	2e-73	276	---
ENSSSCP00000011535	PH1686	33.74	495	295	7	190	679	91	557	5e-73	275	---
ENSSSCP00000011535	PM0528	33.79	512	315	8	189	678	29	538	7e-73	275	---
ENSSSCP00000014081	VC1649	32.09	268	146	13	358	614	26	268	2e-22	105	---
ENSSSCP00000014081	VC1200	31.44	264	146	13	361	616	29	265	3e-19	95.1	---
ENSSSCP00000014081	mlr3307	28.81	302	139	14	364	615	21	296	4e-17	88.2	---
ENSSSCP00000021676	YJL008c	44.99	569	291	7	1	548	1	568	1e-137	488	---
ENSSSCP00000021676	PH0017	36.81	527	307	10	14	527	11	524	7e-85	313	---
ENSSSCP00000021676	PAB2341	37.69	528	303	11	14	528	11	525	1e-84	312	---
ENSSSCP00000021676	MJ0999	38.75	529	295	14	14	528	10	523	2e-83	308	---
ENSSSCP00000021676	MTH794	36.21	522	310	11	14	527	10	516	2e-80	298	---
ENSSSCP00000021676	MK1006	35.32	521	325	7	14	528	13	527	5e-79	293	---
ENSSSCP00000021676	MTH218	34.17	521	324	10	14	528	20	527	1e-77	289	---
ENSSSCP00000021676	MA4413	34.09	528	333	10	14	534	8	527	4e-77	287	---
ENSSSCP00000021676	TVN0507	34.56	518	327	8	14	525	9	520	7e-77	286	---
ENSSSCP00000021676	AF2238	34.8	523	325	9	14	528	11	525	4e-76	283	---
ENSSSCP00000021676	VNG2226G	34.8	523	330	8	14	532	31	546	4e-75	280	---
ENSSSCP00000021676	APE2072	33.97	524	327	11	14	527	25	539	7e-75	280	---
ENSSSCP00000021676	Ta0980	35.51	535	318	12	14	537	14	532	9e-75	279	---
ENSSSCP00000021676	TVN1128	34.58	535	323	12	14	537	10	528	1e-74	278	---
ENSSSCP00000021676	APE0907	34.03	529	327	10	14	529	13	532	2e-74	278	---
ENSSSCP00000021676	AF1451	34.87	522	326	7	14	528	11	525	3e-74	278	---
ENSSSCP00000021676	MA0086	34.29	525	328	9	14	530	8	523	3e-74	277	---
ENSSSCP00000021676	SSO0862	33.71	531	332	8	14	529	7	532	5e-74	277	---
ENSSSCP00000021676	SSO0282	32.46	533	339	9	14	535	20	542	3e-71	267	---
ENSSSCP00000021676	PAE3273	33.89	543	337	9	1	534	1	530	4e-71	267	---
ENSSSCP00000006914	SPBC1A4.08c	58.9	528	214	2	6	533	4	528	0	664	---
ENSSSCP00000006914	ECU10g0240	42.35	510	284	7	21	529	19	519	1e-114	411	---
ENSSSCP00000006914	MA0086	39.24	525	313	5	2	526	1	519	7e-106	382	---
ENSSSCP00000006914	MJ0999	39.2	528	315	3	2	529	3	524	2e-105	381	---
ENSSSCP00000006914	AF1451	37.67	523	321	4	5	527	7	524	2e-105	381	---
ENSSSCP00000006914	PH0017	38.4	526	319	4	2	527	4	524	5e-104	376	---
ENSSSCP00000006914	PAB2341	38.07	528	322	4	2	529	4	526	2e-103	374	---
ENSSSCP00000006914	MTH794	37.9	525	314	6	3	527	4	516	1e-102	372	---
ENSSSCP00000006914	AF2238	37.74	522	320	4	6	527	8	524	9e-102	369	---
ENSSSCP00000006914	APE2072	37.16	522	324	3	6	527	22	539	5e-99	360	---
ENSSSCP00000006914	MK1006	38.29	525	319	4	5	529	9	528	7e-99	359	---
ENSSSCP00000006914	PAE3273	36.24	527	328	6	6	531	11	530	1e-96	352	---
ENSSSCP00000006914	MA4413	36.69	526	327	5	2	526	1	521	2e-96	351	---
ENSSSCP00000006914	MTH218	38.21	526	313	7	3	528	14	527	7e-96	349	---
ENSSSCP00000006914	TVN0507	34.79	526	338	4	1	526	1	521	9e-95	345	---
ENSSSCP00000006914	PAE2117	38.45	528	321	3	2	529	9	532	5e-94	343	---
ENSSSCP00000006914	APE0907	35.17	526	332	7	6	527	10	530	6e-94	343	---
ENSSSCP00000006914	TVN1128	35.73	529	333	5	1	529	2	523	2e-92	338	---
ENSSSCP00000006914	SSO0862	34.78	552	345	8	6	547	4	550	3e-92	337	---
ENSSSCP00000006914	Ta1276	35.74	526	333	4	1	526	1	521	6e-92	336	---
ENSSSCP00000009137	YPO2747_2	41.81	409	211	7	376	762	20	423	6e-82	303	---
ENSSSCP00000009137	ECs3224_2	41.76	364	209	2	389	752	30	390	3e-78	291	---
ENSSSCP00000009137	Z3604_2	41.76	364	209	2	389	752	30	390	3e-78	291	---
ENSSSCP00000009137	VC1047_2	41.16	379	212	5	376	754	6	373	3e-78	291	---
ENSSSCP00000009137	yfcX_2	41.48	364	210	2	389	752	30	390	4e-78	291	---
ENSSSCP00000009137	STM2388_2	40.54	370	217	2	385	754	26	392	2e-77	289	---
ENSSSCP00000009137	CC0076_2	37.03	397	245	3	360	754	2	395	7e-67	253	---
ENSSSCP00000009137	ZfadB_2	38.48	382	229	3	362	739	8	387	3e-66	251	---
ENSSSCP00000009137	ECs4774_2	38.74	382	228	4	362	739	5	384	5e-66	250	---
ENSSSCP00000009137	fadB_2	38.48	382	229	3	362	739	8	387	7e-66	250	---
ENSSSCP00000009137	YPO3766_2	36.86	369	231	2	383	749	25	393	8e-64	243	---
ENSSSCP00000009137	Rv0860_2	37.5	408	225	8	361	751	10	404	1e-62	239	---
ENSSSCP00000009137	mlr5629_2	34.06	414	260	5	355	763	4	409	2e-62	239	---
ENSSSCP00000009137	ECs3224_1	41.64	305	157	4	48	352	15	298	2e-62	239	---
ENSSSCP00000009137	Z3604_1	41.64	305	157	4	48	352	15	298	2e-62	239	---
ENSSSCP00000009137	STM2388_1	40.8	326	163	6	29	352	1	298	3e-62	238	---
ENSSSCP00000009137	MT0883_2	37.25	408	226	8	361	751	10	404	7e-62	237	---
ENSSSCP00000009137	STM3983_2	38.48	382	229	4	362	739	5	384	4e-61	234	---
ENSSSCP00000009137	yfcX_1	41.31	305	158	4	48	352	15	298	1e-60	233	---
ENSSSCP00000009137	BMEII0497_2	33.83	405	261	4	361	763	10	409	8e-60	230	---
ENSSSCP00000000108	ECU08g1080	56.24	425	181	3	131	554	46	466	7e-136	483	---
ENSSSCP00000000108	YBR237w	36.53	479	277	9	118	570	200	677	1e-77	289	---
ENSSSCP00000000108	CC1847	42.25	355	202	2	185	539	14	365	1e-73	276	---
ENSSSCP00000000108	mlr0349	40.87	367	204	4	193	558	30	384	8e-73	273	---
ENSSSCP00000000108	RSc2211	39.84	364	208	5	184	540	26	385	2e-72	272	---
ENSSSCP00000000108	STM0820	39.17	360	212	5	184	541	12	366	3e-71	268	---
ENSSSCP00000000108	AGc3366	41.15	384	214	4	175	553	4	380	3e-71	268	---
ENSSSCP00000000108	BMEI0934	41.54	337	191	3	193	528	107	438	7e-71	267	---
ENSSSCP00000000108	SMc00522	36.81	470	263	8	175	622	4	461	1e-70	266	---
ENSSSCP00000000108	XF0192	40.72	361	203	5	184	540	12	365	1e-70	266	---
ENSSSCP00000000108	NMB1368	40.42	381	212	7	175	553	5	372	2e-70	265	---
ENSSSCP00000000108	NMA1580	40.42	381	212	7	175	553	5	372	2e-70	265	---
ENSSSCP00000000108	Cgl1130	38.83	376	208	8	175	545	104	462	2e-69	262	---
ENSSSCP00000000108	alr4718	37.27	373	225	4	173	541	1	368	2e-69	262	---
ENSSSCP00000000108	CC0835	39.05	379	217	7	175	550	4	371	2e-69	262	---
ENSSSCP00000000108	rhlE	38.33	360	215	4	184	541	12	366	3e-69	261	---
ENSSSCP00000000108	ZrhlE	38.33	360	215	4	184	541	12	366	3e-69	261	---
ENSSSCP00000000108	ECs0875	38.33	360	215	4	184	541	12	366	3e-69	261	---
ENSSSCP00000000108	RSc0952	39.63	381	202	7	182	540	39	413	1e-68	259	---
ENSSSCP00000000108	RSc0539	39.47	375	212	7	173	537	1	370	2e-68	259	---
ENSSSCP00000004229	SPCC576.03c	61.46	192	69	3	7	196	4	192	3e-64	242	---
ENSSSCP00000004229	YML028w	60	190	73	2	6	193	3	191	4e-63	238	---
ENSSSCP00000004229	alr4641	58.64	191	75	3	7	194	12	201	1e-60	230	---
ENSSSCP00000004229	YDR453c	57.89	190	77	2	6	193	3	191	2e-59	226	---
ENSSSCP00000004229	sll0755	53.68	190	84	3	7	193	6	194	3e-55	212	---
ENSSSCP00000004229	PA0848	43.23	192	105	3	8	196	5	195	1e-47	187	---
ENSSSCP00000004229	CPn0778	47.34	188	96	2	8	193	6	192	7e-46	181	---
ENSSSCP00000004229	RP327	45.6	193	100	4	8	196	5	196	1e-45	180	---
ENSSSCP00000004229	RC0451	44.56	193	102	4	8	196	7	198	1e-45	180	---
ENSSSCP00000004229	PA3529	45.6	193	100	4	8	196	5	196	2e-45	180	---
ENSSSCP00000004229	STM0402	43.01	193	106	3	8	196	4	196	1e-44	176	---
ENSSSCP00000004229	lin1645	46.93	179	87	3	8	182	6	180	1e-43	173	---
ENSSSCP00000004229	CT603	43.62	188	103	2	8	193	5	191	1e-43	173	---
ENSSSCP00000004229	VC0731	42.71	192	106	3	8	195	10	201	2e-43	173	---
ENSSSCP00000004229	BS_ykuU	46.37	179	88	3	8	182	6	180	7e-43	171	---
ENSSSCP00000004229	BH2665	46.37	179	88	3	8	182	7	181	1e-42	171	---
ENSSSCP00000004229	YPO3194	41.97	193	108	3	8	196	4	196	2e-42	169	---
ENSSSCP00000004229	PM0795	41.58	190	107	3	11	196	7	196	3e-42	169	---
ENSSSCP00000004229	Cj0334	43.81	194	104	4	8	197	3	195	9e-42	167	---
ENSSSCP00000004229	BU182	41.67	192	108	3	8	195	4	195	2e-41	166	---
ENSSSCP00000025642	SPAC17G6.19c	36.61	112	71	0	2	113	81	192	1e-12	72.8	---
ENSSSCP00000025642	FN1787	28.87	194	117	3	232	414	136	319	1e-10	65.9	---
ENSSSCP00000025642	mll2209	26.88	186	120	4	238	414	114	292	8e-10	63.2	---
ENSSSCP00000025642	all0889	26.21	206	135	4	221	414	69	269	2e-08	58.9	---
ENSSSCP00000025642	mll2208	24.19	186	126	2	237	414	175	353	1e-07	56.2	---
ENSSSCP00000025642	MA1362	25.7	179	118	2	221	391	49	220	1e-07	56.2	---
ENSSSCP00000025642	ECU09g1180	45	80	34	2	329	407	21	91	1e-07	55.8	---
ENSSSCP00000025642	MTH72	27.18	195	114	3	239	412	98	285	8e-07	53.1	---
ENSSSCP00000025642	MTH68	28.26	92	63	1	11	99	39	130	3e-06	51.2	---
ENSSSCP00000025642	SPAC2F3.02	30.91	110	63	2	3	99	61	170	5e-06	50.4	---
ENSSSCP00000005831	SPBC2D10.12	37.91	422	181	15	1	403	1	360	2e-57	221	---
ENSSSCP00000005831	YEL037c	30.96	449	215	11	1	406	2	398	4e-36	150	---
ENSSSCP00000005831	YMR276w	37.18	78	45	2	1	78	3	76	4e-08	57.4	---
ENSSSCP00000005831	SPAC26A3.16	34.69	98	48	3	1	90	4	93	1e-06	52.4	---
ENSSSCP00000005831	SPBC12D12.08c	38.46	65	37	1	1	65	1	62	6e-06	50.4	---
ENSSSCP00000016491	PH1852	22.34	394	251	11	1124	1480	131	506	1e-08	62	---
ENSSSCP00000016491	TM1143	21.33	483	315	15	1043	1487	65	520	4e-07	56.6	---
ENSSSCP00000016491	BH0565	23.68	359	200	13	1142	1479	66	371	3e-06	53.5	---
ENSSSCP00000016491	AF1045_2	24.62	325	184	11	1178	1469	39	335	9e-06	52	---
ENSSSCP00000008031	ECU03g0820i	71.85	437	121	1	1	437	1	435	0	668	---
ENSSSCP00000008031	YFL037w	68.95	438	134	1	1	438	1	436	0	631	---
ENSSSCP00000008031	SPBC26H8.07c	69.16	428	132	0	1	428	1	428	4e-179	625	---
ENSSSCP00000008031	SPBC800.05c	40.04	447	258	2	1	437	1	447	4e-97	353	---
ENSSSCP00000008031	ECU07g1190	38.91	442	260	3	1	434	1	440	6e-95	346	---
ENSSSCP00000008031	SPBC16A3.15c	38.73	457	263	3	1	443	1	454	9e-94	342	---
ENSSSCP00000008031	YML124c	39.72	433	250	2	1	422	1	433	2e-92	337	---
ENSSSCP00000008031	YML085c	39.46	446	258	3	1	434	1	446	7e-92	335	---
ENSSSCP00000008031	SPBC32F12.04	34.4	439	274	7	2	427	3	440	2e-85	314	---
ENSSSCP00000008031	ECU08g0670	32.65	441	272	10	1	428	1	429	2e-67	254	---
ENSSSCP00000008031	YLR212c	26.08	464	318	10	3	445	4	463	6e-51	199	---
ENSSSCP00000013119	CC0124	50.59	255	120	2	11	261	7	259	8e-62	234	---
ENSSSCP00000013119	SPy1749	34.9	255	151	4	8	260	3	244	8e-33	138	---
ENSSSCP00000013119	TM1724	33.59	259	146	7	8	257	3	244	4e-30	129	---
ENSSSCP00000013119	L0185	31.89	254	158	5	8	259	3	243	3e-29	126	---
ENSSSCP00000013119	SP0421	33.47	251	144	6	15	259	10	243	5e-28	122	---
ENSSSCP00000013119	VC2021	31.37	255	160	4	7	259	6	247	1e-26	118	---
ENSSSCP00000013119	PAB1085	33.59	256	141	8	7	255	2	235	2e-26	117	---
ENSSSCP00000013119	lin1921	31.54	260	157	6	7	259	2	247	5e-26	115	---
ENSSSCP00000013119	XF0671	30.35	257	163	5	6	259	3	246	2e-25	114	---
ENSSSCP00000013119	RP035	31.76	255	149	8	12	259	4	240	2e-25	114	---
ENSSSCP00000013119	BS_fabG	29.69	256	155	6	13	259	7	246	3e-25	113	---
ENSSSCP00000013119	VNG1341G	36.1	205	116	4	6	207	4	196	3e-25	113	---
ENSSSCP00000013119	SA2260	28.79	264	165	6	5	257	1	252	5e-24	109	---
ENSSSCP00000013119	VC1591	29.25	253	162	6	6	255	2	240	7e-24	108	---
ENSSSCP00000013119	aq_1716	29.69	256	161	7	8	257	5	247	7e-24	108	---
ENSSSCP00000013119	YPO1599	29.8	255	164	4	7	259	2	243	1e-23	108	---
ENSSSCP00000013119	BS_ycdF	32.33	266	156	9	6	261	3	254	1e-23	108	---
ENSSSCP00000013119	CT237	30.28	251	156	6	13	257	10	247	1e-23	108	---
ENSSSCP00000013119	TM0441	30.89	259	153	9	8	255	7	250	1e-23	107	---
ENSSSCP00000013119	Z5618	33.5	200	121	4	12	208	11	201	1e-23	107	---
ENSSSCP00000008274	YDR188w	57.12	541	219	5	3	530	2	542	1e-173	608	---
ENSSSCP00000008274	PH0017	38.86	507	297	4	22	524	27	524	3e-95	347	---
ENSSSCP00000008274	PAB2341	39.29	509	292	5	22	524	27	524	1e-94	345	---
ENSSSCP00000008274	AF1451	38.26	507	300	3	22	524	27	524	5e-92	336	---
ENSSSCP00000008274	APE0907	38.68	517	296	7	19	525	26	531	2e-90	331	---
ENSSSCP00000008274	MTH794	37.3	504	302	5	22	524	26	516	3e-90	330	---
ENSSSCP00000008274	MJ0999	37.55	506	304	4	22	524	26	522	1e-88	325	---
ENSSSCP00000008274	APE2072	37.7	512	303	6	19	524	38	539	2e-88	324	---
ENSSSCP00000008274	TVN1128	37.52	509	305	4	23	528	27	525	3e-88	324	---
ENSSSCP00000008274	MTH218	36.98	503	305	4	22	524	36	526	1e-87	322	---
ENSSSCP00000008274	AF2238	36.81	508	306	6	22	524	27	524	3e-87	321	---
ENSSSCP00000008274	Ta0980	38.04	510	301	6	23	528	31	529	1e-86	318	---
ENSSSCP00000008274	SSO0282	36.05	516	314	5	19	528	33	538	7e-85	313	---
ENSSSCP00000008274	PAE3273	36.96	506	307	4	23	525	31	527	9e-85	312	---
ENSSSCP00000008274	MA0086	34.5	516	316	5	15	522	17	518	1e-84	312	---
ENSSSCP00000008274	SSO0862	36.85	521	304	5	19	524	20	530	3e-84	310	---
ENSSSCP00000008274	MK1006	36.88	507	307	3	22	524	29	526	7e-84	309	---
ENSSSCP00000008274	TVN0507	33.73	510	321	6	19	522	22	520	2e-81	301	---
ENSSSCP00000008274	ECU06g0510	32.31	523	330	6	4	525	1	500	4e-77	286	---
ENSSSCP00000008274	Ta1276	33.6	509	323	5	19	522	22	520	1e-74	279	---
ENSSSCP00000014067	YOR117w	69.45	419	122	1	34	446	16	434	1e-176	617	---
ENSSSCP00000014067	ECU10g1420	59.8	403	140	3	46	446	19	401	1e-141	501	---
ENSSSCP00000014067	APE2012	47.77	381	179	2	56	436	22	382	1e-97	355	---
ENSSSCP00000014067	MK0878	46.67	390	188	2	50	439	56	425	1e-96	352	---
ENSSSCP00000014067	AF1976	47.53	385	175	4	53	437	28	385	2e-95	348	---
ENSSSCP00000014067	MJ1176	52.68	317	147	1	115	431	95	408	4e-95	346	---
ENSSSCP00000014067	ECU09g1840	52.29	327	155	1	112	437	114	440	7e-93	339	---
ENSSSCP00000014067	MTH728	42.36	399	210	1	41	439	19	397	2e-90	331	---
ENSSSCP00000014067	YDL007w	51.84	299	144	0	129	427	118	416	4e-90	330	---
ENSSSCP00000014067	PH0201	42.64	394	198	3	50	443	24	389	4e-88	323	---
ENSSSCP00000014067	SSO0271	42.93	396	197	4	44	438	12	379	7e-88	322	---
ENSSSCP00000014067	MA4268	41.53	419	213	5	23	434	27	420	2e-87	321	---
ENSSSCP00000014067	PAB2233	42.89	394	197	4	50	443	24	389	3e-87	320	---
ENSSSCP00000014067	SPBC4.07c	43.48	368	186	3	61	427	80	426	3e-86	317	---
ENSSSCP00000014067	YGL048c	50.17	301	150	0	127	427	82	382	4e-85	313	---
ENSSSCP00000014067	VNG2000G	50	300	149	1	128	427	88	386	2e-84	311	---
ENSSSCP00000014067	ECU07g1640	49	300	153	0	129	428	105	404	6e-84	309	---
ENSSSCP00000014067	VNG0510G	44.26	366	182	3	62	427	1	344	2e-83	307	---
ENSSSCP00000014067	ECU10g0130	37.97	395	225	1	51	445	12	386	3e-82	303	---
ENSSSCP00000014067	ECU08g1970	37.97	395	225	1	51	445	12	386	3e-82	303	---
ENSSSCP00000000413	SPAC3A12.14	43.24	148	79	3	4	150	6	149	1e-24	110	---
ENSSSCP00000000413	YBR109c	38.46	143	84	2	2	144	3	141	1e-22	103	---
ENSSSCP00000000413	SPAP8A3.08	37.59	141	82	1	10	150	6	140	9e-22	100	---
ENSSSCP00000000413	YGL106w	37.5	144	79	4	13	149	8	147	2e-17	86.3	---
ENSSSCP00000000413	SPAC29A4.05	32.17	143	88	4	9	150	8	142	2e-13	72.4	---
ENSSSCP00000000413	SPAC926.03	27.63	152	87	3	4	148	42	177	5e-10	61.6	---
ENSSSCP00000000413	SPCC1682.04	28.97	145	94	4	4	145	31	169	5e-08	54.7	---
ENSSSCP00000009863	SPAC140.02	34.21	76	50	0	26	101	363	438	1e-08	57.4	---
ENSSSCP00000014461	SPAC140.02	28.33	180	117	2	23	190	265	444	3e-08	57.8	---
ENSSSCP00000014461	ECU03g0730	25.17	151	106	2	23	173	89	232	2e-07	55.1	---
ENSSSCP00000012076	SPAC3A12.14	42.57	148	78	4	48	194	6	147	1e-23	107	---
ENSSSCP00000012076	YBR109c	35.66	143	86	3	48	190	5	141	1e-19	94.4	---
ENSSSCP00000012076	SPAP8A3.08	38.03	142	80	2	56	197	8	141	5e-19	92.4	---
ENSSSCP00000012076	YGL106w	36.36	143	84	4	57	195	8	147	2e-16	83.6	---
ENSSSCP00000012076	SPAC29A4.05	34.64	153	81	6	49	196	4	142	5e-14	75.5	---
ENSSSCP00000012076	SPCC1682.04	26.49	185	111	6	20	195	5	173	2e-07	53.5	---
ENSSSCP00000003687	VCA0898	63.83	481	172	2	1	480	2	481	0	659	---
ENSSSCP00000003687	YGR256w	64.27	487	165	4	3	481	7	492	0	650	---
ENSSSCP00000003687	SPBC660.16	66.12	487	157	2	2	481	7	492	0	645	---
ENSSSCP00000003687	YHR183w	65.16	488	161	3	2	481	3	489	0	638	---
ENSSSCP00000003687	NMA0262	62.58	481	178	2	1	480	2	481	0	635	---
ENSSSCP00000003687	NMB0015	62.63	479	177	2	3	480	4	481	0	635	---
ENSSSCP00000003687	PM1554	60.74	484	182	3	1	480	4	483	5e-180	629	---
ENSSSCP00000003687	HI0553	62.37	481	179	2	1	480	4	483	8e-178	621	---
ENSSSCP00000003687	SA1342	56.68	464	198	3	4	467	5	465	2e-154	543	---
ENSSSCP00000003687	TP0331	53.4	485	220	2	2	480	3	487	5e-152	536	---
ENSSSCP00000003687	L0046	56.5	469	199	5	1	467	3	468	7e-152	535	---
ENSSSCP00000003687	YPO1541	54.6	467	210	2	1	467	3	467	1e-149	528	---
ENSSSCP00000003687	lin1413	54.91	468	207	4	1	467	3	467	1e-148	524	---
ENSSSCP00000003687	CPn0360	53.4	470	216	3	1	468	2	470	1e-147	521	---
ENSSSCP00000003687	gnd	53.96	467	212	3	1	467	3	466	6e-147	519	---
ENSSSCP00000003687	Zgnd	53.96	467	212	3	1	467	3	466	2e-146	517	---
ENSSSCP00000003687	ECs2830	53.96	467	212	3	1	467	3	466	2e-146	517	---
ENSSSCP00000003687	STM2081	52.89	467	217	3	1	467	3	466	8e-143	505	---
ENSSSCP00000003687	CT063	52.25	467	220	3	3	467	6	471	1e-142	504	---
ENSSSCP00000003687	alr5275	53.45	464	211	5	6	467	8	468	3e-141	499	---
ENSSSCP00000005790	mlr3754	53.36	238	108	2	1	236	98	334	6e-64	241	---
ENSSSCP00000005790	SMc03983	50.63	239	113	3	1	236	97	333	2e-59	226	---
ENSSSCP00000005790	AGl2190	49.37	239	116	3	1	236	97	333	6e-58	222	---
ENSSSCP00000005790	XF0826	46.84	237	124	2	1	236	97	332	5e-55	212	---
ENSSSCP00000005790	ECU01g0240	41.28	235	136	1	1	235	101	333	2e-47	187	---
ENSSSCP00000007654	SPBC839.17c	58.33	108	45	0	1	108	1	108	3e-33	137	---
ENSSSCP00000007654	YNL135c	58.49	106	44	0	3	108	9	114	1e-32	136	---
ENSSSCP00000007654	alr0577	57.94	107	44	1	2	108	60	165	7e-30	126	---
ENSSSCP00000007654	slr1761	61.96	92	35	0	17	108	110	201	4e-28	120	---
ENSSSCP00000007654	DR1839	55.24	105	46	1	3	107	48	151	2e-27	118	---
ENSSSCP00000007654	RSc0784	50.91	110	49	2	2	107	9	117	6e-24	107	---
ENSSSCP00000007654	NMB0027	50	106	52	1	2	107	3	107	4e-23	104	---
ENSSSCP00000007654	NMA0273	50.49	103	50	1	5	107	6	107	8e-23	103	---
ENSSSCP00000007654	RSc1565	52.88	104	46	2	2	105	37	137	5e-22	100	---
ENSSSCP00000007654	YDR519w	53.33	90	41	1	20	108	43	132	4e-20	94.4	---
ENSSSCP00000007654	VC0354	49.53	107	50	3	2	108	150	252	4e-20	94.4	---
ENSSSCP00000007654	VCA0661	44.86	107	56	2	2	108	54	157	1e-18	89.4	---
ENSSSCP00000007654	YPO0195	48.04	102	47	3	4	105	148	243	8e-18	86.7	---
ENSSSCP00000007654	HI0574	44.23	104	55	2	2	105	133	233	2e-17	85.9	---
ENSSSCP00000007654	ECs4198	47.66	107	52	3	2	108	147	249	2e-17	85.5	---
ENSSSCP00000007654	PM1898	45.28	106	55	2	2	107	107	209	2e-17	85.5	---
ENSSSCP00000007654	fkpA	47.66	107	52	3	2	108	147	249	2e-17	85.1	---
ENSSSCP00000007654	ZfkpA	46.73	107	53	3	2	108	147	249	1e-16	83.2	---
ENSSSCP00000007654	STM3453	52.75	91	40	2	17	107	161	248	1e-16	82.8	---
ENSSSCP00000007654	SPBC1347.02	45.28	106	55	3	2	107	258	360	1e-16	82.8	---
ENSSSCP00000023758	alr2311	42.47	73	42	0	78	150	3	75	9e-11	64.3	---
ENSSSCP00000023758	ssr1480	37.5	80	50	0	78	157	3	82	3e-10	62.4	---
ENSSSCP00000023758	alr4683	36.99	73	46	0	78	150	3	75	4e-09	58.9	---
ENSSSCP00000023758	sll0517	36.99	73	46	0	78	150	3	75	8e-09	58.2	---
ENSSSCP00000023758	all2928	36.99	73	46	0	78	150	3	75	1e-08	57.4	---
ENSSSCP00000023758	all2777	32.98	94	62	1	78	171	3	95	2e-08	57	---
ENSSSCP00000023758	alr2087	35.62	73	47	0	78	150	3	75	3e-08	55.8	---
ENSSSCP00000023758	SPAC140.02	31.82	88	59	1	68	155	358	444	3e-06	49.3	---
ENSSSCP00000006012	SPCC31H12.04c	71.78	163	46	0	27	189	1	163	9e-69	257	---
ENSSSCP00000006012	SPCC16C4.13c	71.78	163	46	0	27	189	1	163	9e-69	257	---
ENSSSCP00000006012	YEL054c	71.17	163	47	0	27	189	1	163	2e-66	249	---
ENSSSCP00000006012	YDR418w	71.17	163	47	0	27	189	1	163	2e-66	249	---
ENSSSCP00000006012	ECU08g2010	52.8	161	71	4	31	189	7	164	4e-38	155	---
ENSSSCP00000006012	AF0538	37.82	156	93	3	36	189	2	155	3e-21	99.4	---
ENSSSCP00000006012	PAB2353	36.18	152	92	3	37	185	4	153	2e-18	90.5	---
ENSSSCP00000006012	PH0001	36.18	152	92	3	37	185	4	153	1e-17	87.8	---
ENSSSCP00000006012	MJ0373	32.24	152	98	3	37	185	4	153	7e-17	85.1	---
ENSSSCP00000006012	Ta0361	32.88	146	92	3	45	186	7	150	4e-15	79	---
ENSSSCP00000006012	TVN0423	31.51	146	94	3	45	186	11	154	8e-14	74.7	---
ENSSSCP00000006012	SSO0346	27.92	154	102	3	36	184	6	155	3e-13	72.8	---
ENSSSCP00000006012	MTH1679	27.27	154	107	3	37	187	4	155	7e-13	71.6	---
ENSSSCP00000006012	MK0824	29.14	151	98	3	39	184	6	152	5e-12	68.9	---
ENSSSCP00000006012	MA4274	27.81	151	101	4	38	184	4	150	5e-11	65.5	---
ENSSSCP00000006012	APE2174	34.41	93	55	2	98	188	6	94	4e-08	56.2	---
ENSSSCP00000013857	CC3394	43.48	161	86	3	4	162	3	160	5e-30	127	---
ENSSSCP00000013857	AGc1423	44.72	161	85	2	4	162	3	161	2e-28	123	---
ENSSSCP00000013857	mll7508	43.48	161	86	3	4	162	3	160	2e-28	122	---
ENSSSCP00000013857	BMEI1456	42.24	161	89	2	4	162	33	191	3e-28	122	---
ENSSSCP00000013857	VC1350	43.54	147	77	3	4	148	2	144	8e-28	120	---
ENSSSCP00000013857	SMc00072	40.37	161	92	2	4	162	3	161	3e-26	115	---
ENSSSCP00000013857	RSc2838	36.31	168	95	4	4	162	2	166	8e-25	110	---
ENSSSCP00000013857	all1541_1	36.73	147	88	4	5	149	5	148	1e-22	103	---
ENSSSCP00000013857	NMA1141_1	38.1	147	86	4	5	149	6	149	7e-22	101	---
ENSSSCP00000013857	NMB0946_1	38.1	147	86	4	5	149	6	149	7e-22	101	---
ENSSSCP00000013857	VC2637_1	37.09	151	90	4	1	149	5	152	2e-21	99.4	---
ENSSSCP00000013857	sll1621	41.09	129	72	4	28	156	35	159	1e-20	97.1	---
ENSSSCP00000013857	SPCC330.06c	36.02	161	95	4	4	162	2	156	6e-20	94.7	---
ENSSSCP00000013857	PM1347_1	39.31	145	83	4	7	149	6	147	1e-19	93.6	---
ENSSSCP00000013857	YPO3916_1	34.48	145	90	4	7	149	7	148	5e-19	91.7	---
ENSSSCP00000013857	AGc4353	40.3	134	74	5	28	160	69	197	6e-19	91.3	---
ENSSSCP00000013857	mll5873	36.84	133	80	4	28	160	36	164	1e-17	87	---
ENSSSCP00000013857	SMc01834	36.43	140	83	5	22	160	30	164	3e-17	85.5	---
ENSSSCP00000013857	HI0572_1	33.1	145	92	4	7	149	6	147	4e-17	85.5	---
ENSSSCP00000013857	YLR109w	28.26	138	87	5	31	162	45	176	5e-10	61.6	---
ENSSSCP00000008332	YOR187w	61.99	392	144	2	51	437	42	433	3e-145	513	---
ENSSSCP00000008332	SPBC9B6.04c	57.14	420	169	4	22	438	25	436	1e-142	504	---
ENSSSCP00000008332	HP1205	57.83	396	162	2	47	438	2	396	4e-137	486	---
ENSSSCP00000008332	XF2640	57.54	391	166	0	47	437	2	392	8e-137	485	---
ENSSSCP00000008332	XF2628	57.54	391	166	0	47	437	2	392	8e-137	485	---
ENSSSCP00000008332	RP661	58.57	391	160	2	47	437	2	390	2e-136	483	---
ENSSSCP00000008332	Cj0470	57.22	395	164	2	47	437	2	395	3e-136	483	---
ENSSSCP00000008332	PA4277	56.52	391	169	1	47	436	2	392	5e-136	482	---
ENSSSCP00000008332	PA4265	56.52	391	169	1	47	436	2	392	5e-136	482	---
ENSSSCP00000008332	RC1008	58.57	391	160	2	47	437	2	390	6e-136	482	---
ENSSSCP00000008332	RSc3041	57.95	390	164	0	47	436	2	391	8e-136	481	---
ENSSSCP00000008332	RSc3021	57.95	390	164	0	47	436	2	391	8e-136	481	---
ENSSSCP00000008332	jhp1128	56.82	396	166	2	47	438	2	396	1e-134	478	---
ENSSSCP00000008332	TM1502	57.07	396	166	4	47	438	2	397	2e-134	477	---
ENSSSCP00000008332	UU522	57.25	393	166	2	47	439	2	392	9e-132	468	---
ENSSSCP00000008332	BMEI0755	58.06	391	159	1	47	437	2	387	1e-130	464	---
ENSSSCP00000008332	BMEI0742	58.06	391	159	1	47	437	17	402	1e-130	464	---
ENSSSCP00000008332	MYPU_4050	57.51	393	163	4	47	437	2	392	5e-130	462	---
ENSSSCP00000008332	CAC3136	58.93	392	160	1	47	437	2	393	5e-129	459	---
ENSSSCP00000008332	CC3199	58.72	390	161	0	47	436	2	391	1e-128	457	---
ENSSSCP00000014135	BS_katA	56.78	472	201	3	27	497	6	475	6e-161	565	---
ENSSSCP00000014135	jhp0809	52.98	487	206	8	28	500	9	486	7e-142	502	---
ENSSSCP00000014135	HP0875	52.77	487	207	8	28	500	9	486	4e-140	496	---
ENSSSCP00000014135	YPO1207	51.58	475	221	4	27	497	8	477	2e-139	494	---
ENSSSCP00000014135	NMB0216	50.95	473	228	3	27	497	11	481	2e-137	487	---
ENSSSCP00000014135	NMA0050	50.95	473	228	3	27	497	11	481	2e-137	487	---
ENSSSCP00000014135	HI0928	51.16	473	227	3	27	497	15	485	2e-137	487	---
ENSSSCP00000014135	Cj1385	50.42	474	231	4	27	499	4	474	7e-136	482	---
ENSSSCP00000014135	BMEII0893	50.63	476	228	6	26	497	14	486	1e-135	481	---
ENSSSCP00000014135	PM0032	52.09	478	218	7	27	499	13	484	2e-135	481	---
ENSSSCP00000014135	SPCC757.07c	49.9	489	236	5	26	506	11	498	1e-134	478	---
ENSSSCP00000014135	SA1170	49.38	482	239	3	21	497	4	485	9e-134	475	---
ENSSSCP00000014135	PA4236	49.47	475	232	3	27	497	7	477	2e-133	474	---
ENSSSCP00000014135	SMc00819	49.47	475	233	6	27	497	7	478	2e-130	464	---
ENSSSCP00000014135	YDR256c	48.98	490	237	7	26	504	21	508	4e-129	459	---
ENSSSCP00000014135	Cgl0256	44.17	489	251	4	28	496	24	510	6e-123	439	---
ENSSSCP00000014135	lin2920	43.92	469	258	5	27	493	7	472	1e-115	415	---
ENSSSCP00000014135	BH1306	43.71	485	261	5	25	499	18	500	3e-115	414	---
ENSSSCP00000014135	BS_katX	43.71	485	261	5	25	499	33	515	5e-115	413	---
ENSSSCP00000014135	DR1998	42.6	493	271	5	21	503	27	517	2e-114	411	---
ENSSSCP00000020660	SPBC30D10.13c	61.4	342	131	1	20	360	24	365	4e-123	439	---
ENSSSCP00000020660	YBR221c	62.2	328	122	2	34	360	39	365	3e-121	432	---
ENSSSCP00000020660	CC1727_2	60.99	323	122	2	33	355	6	324	2e-112	403	---
ENSSSCP00000020660	BMEI0855_2	57.1	324	135	2	32	355	11	330	3e-110	396	---
ENSSSCP00000020660	SMc01031_2	57.45	322	133	2	34	355	13	330	4e-110	395	---
ENSSSCP00000020660	mlr0384_2	56.79	324	136	2	32	355	6	325	5e-109	392	---
ENSSSCP00000020660	AGc2638_2	56.48	324	137	2	32	355	11	330	6e-108	389	---
ENSSSCP00000020660	RC0348	56.92	325	135	2	32	356	1	320	8e-106	381	---
ENSSSCP00000020660	RP262	55.69	325	139	2	32	356	1	320	8e-105	378	---
ENSSSCP00000020660	ECU04g1160	52.02	321	149	2	34	354	2	317	1e-93	341	---
ENSSSCP00000020660	CT246	50.76	331	157	3	29	358	2	327	8e-91	332	---
ENSSSCP00000020660	CPn0305	49.85	331	160	3	29	358	2	327	3e-90	330	---
ENSSSCP00000020660	BH0777	47.09	327	169	1	33	359	3	325	2e-79	293	---
ENSSSCP00000020660	mll3628	46.55	333	169	2	32	359	1	329	2e-77	287	---
ENSSSCP00000020660	all0122	43.3	321	177	2	38	358	8	323	5e-75	279	---
ENSSSCP00000020660	sll1721	43.85	317	173	2	39	355	9	320	1e-74	278	---
ENSSSCP00000020660	SSO1526	46.32	326	170	2	33	358	3	323	1e-74	278	---
ENSSSCP00000020660	SP1163	44.48	326	178	1	34	359	6	328	9e-73	271	---
ENSSSCP00000020660	SPy1028	44.48	326	178	1	34	359	7	329	3e-72	270	---
ENSSSCP00000020660	BS_bfmBAB	41.45	304	173	3	38	340	8	307	4e-64	243	---
ENSSSCP00000008677	SPAC9.03c	47.4	1059	497	15	10	1027	29	1068	0	899	---
ENSSSCP00000008677	YER172c	39.11	1061	572	23	11	1027	17	1047	0	655	---
ENSSSCP00000008677	SPBC13G1.10c	41.69	650	359	8	397	1027	188	836	1e-136	485	---
ENSSSCP00000008677	YGR271w	38.74	746	407	18	300	1027	131	844	2e-127	455	---
ENSSSCP00000008677	ECU07g0830	36.93	566	290	13	480	1027	105	621	8e-100	363	---
ENSSSCP00000008677	ECU06g0920	33.7	629	325	24	407	1026	183	728	4e-70	265	---
ENSSSCP00000008677	VNG2213G	32.05	571	343	15	464	1027	4	536	6e-67	254	---
ENSSSCP00000008677	YGL251c	34.11	472	272	13	449	910	105	547	6e-61	234	---
ENSSSCP00000008677	PH1280	33.09	408	225	14	477	875	20	388	7e-43	174	---
ENSSSCP00000008677	SSO2462	31.82	440	241	14	477	893	27	430	6e-42	171	---
ENSSSCP00000008677	PAB0592	33.09	408	225	15	477	875	20	388	2e-41	169	---
ENSSSCP00000008677	VNG2368G	29.59	436	271	13	476	896	20	434	3e-41	169	---
ENSSSCP00000008677	AF2245m	34.38	384	208	11	495	871	39	385	1e-40	166	---
ENSSSCP00000008677	PAE0894	32.69	416	237	14	477	880	20	404	4e-39	162	---
ENSSSCP00000008677	Ta0835	31.7	388	202	13	498	872	39	376	1e-38	160	---
ENSSSCP00000008677	TVN0814	30.99	384	216	13	497	874	38	378	1e-37	157	---
ENSSSCP00000008677	APE0191	31.82	396	219	16	490	871	4	362	5e-35	148	---
ENSSSCP00000008677	MTH810	30.09	432	223	20	475	880	16	394	7e-35	147	---
ENSSSCP00000008677	MA3203	31.49	416	238	14	477	878	20	402	3e-34	145	---
ENSSSCP00000008677	MK0111	31.5	473	227	21	466	900	13	426	9e-34	144	---
ENSSSCP00000018191	SPAC821.06	49.83	293	139	2	276	564	11	299	5e-87	320	---
ENSSSCP00000018191	YCR002c	47.06	289	152	1	277	564	12	300	1e-77	288	---
ENSSSCP00000018191	SPAC4F10.11	41.78	304	156	8	276	567	74	368	3e-62	238	---
ENSSSCP00000018191	YLR314c	38.66	313	167	5	276	564	98	409	7e-60	230	---
ENSSSCP00000018191	YHR107c	42.3	305	161	6	279	569	16	319	5e-59	227	---
ENSSSCP00000018191	SPAC9G1.11c	39.19	296	167	6	276	564	7	296	8e-57	219	---
ENSSSCP00000018191	YJR076c	38.49	291	170	5	288	570	13	302	9e-56	216	---
ENSSSCP00000018191	SPBC543.01c	41.94	279	158	3	289	563	44	322	9e-55	213	---
ENSSSCP00000018191	SPCC188.12	40.37	270	153	5	298	564	31	295	4e-50	197	---
ENSSSCP00000018191	SPAC24C9.15c	32.63	334	196	7	242	564	53	368	2e-49	195	---
ENSSSCP00000018191	YGR059w	33.91	289	174	9	278	564	90	363	1e-39	162	---
ENSSSCP00000018191	SPBC19F8.01c	34.05	279	181	2	293	568	14	292	2e-39	162	---
ENSSSCP00000018191	ECU09g0820	33.09	272	167	4	293	564	41	297	1e-38	159	---
ENSSSCP00000018191	YDR218c	30.86	324	182	7	285	566	19	342	1e-34	146	---
ENSSSCP00000018191	YDL225w	33.33	231	138	6	357	582	131	350	1e-33	143	---
ENSSSCP00000018191	ECU01g1370	28.98	314	182	8	278	564	6	305	5e-29	127	---
ENSSSCP00000018191	ECU11g1950	29.86	288	174	6	278	562	63	325	2e-27	122	---
ENSSSCP00000010316	PA0441	45.24	473	255	3	16	486	3	473	2e-122	437	---
ENSSSCP00000010316	SMc01821	45.93	479	243	5	17	487	4	474	8e-120	429	---
ENSSSCP00000010316	BMEI1644	46.43	476	244	5	17	487	9	478	3e-119	426	---
ENSSSCP00000010316	AGc4328	42.89	485	263	5	12	487	17	496	3e-113	407	---
ENSSSCP00000010316	mll1629	43.7	476	257	5	17	487	4	473	5e-112	402	---
ENSSSCP00000010316	ygeZ	35.28	462	289	7	15	473	6	460	1e-74	278	---
ENSSSCP00000010316	Z4212	35.06	462	290	7	15	473	6	460	2e-74	278	---
ENSSSCP00000010316	ECs3746	35.06	462	290	7	15	473	6	460	2e-74	278	---
ENSSSCP00000010316	MA0892	27.67	459	312	12	18	471	6	449	3e-34	144	---
ENSSSCP00000010316	BH2309	28.35	455	288	15	16	455	6	437	6e-33	140	---
ENSSSCP00000010316	MTH1127	25.38	465	272	16	27	470	35	445	2e-28	125	---
ENSSSCP00000010316	STM0523	27.02	470	300	12	16	468	5	448	1e-27	122	---
ENSSSCP00000010316	DR1153	26.82	399	273	11	16	410	5	388	8e-27	120	---
ENSSSCP00000010316	BS_yunH	26.5	449	303	13	16	457	5	433	2e-26	118	---
ENSSSCP00000010316	ybbX	25.99	481	304	14	16	479	5	450	4e-26	117	---
ENSSSCP00000010316	CC0388	25.7	463	304	16	16	468	7	439	3e-24	111	---
ENSSSCP00000010316	mlr7790	24.78	460	314	14	16	471	53	484	7e-24	110	---
ENSSSCP00000010316	BMEI1281	24.17	451	318	12	5	454	30	457	7e-21	100	---
ENSSSCP00000010316	alr5010	24.5	498	309	20	17	468	14	490	4e-20	97.8	---
ENSSSCP00000010316	Rv1381	22.81	469	293	14	16	458	3	428	6e-19	94	---
ENSSSCP00000013846	SPCC962.06c_1	49.55	222	108	3	36	257	89	306	8e-57	220	---
ENSSSCP00000013846	YLR116w_1	47.74	243	116	5	20	257	33	269	2e-56	218	---
ENSSSCP00000013846	ECU02g1160	40.43	94	42	2	137	230	77	156	2e-11	68.9	---
ENSSSCP00000010155	SPAC1B1.03c	25	196	127	7	272	459	320	503	2e-08	60.5	---
ENSSSCP00000019734	ECU10g1310i	29.75	121	76	3	6	125	1	113	4e-07	51.6	---
ENSSSCP00000015997	YOR367w	36.3	135	83	3	56	188	54	187	1e-12	70.9	---
ENSSSCP00000015997	ECU03g1150	31.06	132	77	5	52	180	35	155	5e-07	52.4	---
ENSSSCP00000010514	YLR178c	29.45	146	71	4	14	127	25	170	8e-11	64.7	---
ENSSSCP00000010514	YLR179c	42.67	75	34	3	61	127	71	144	1e-09	60.8	---
ENSSSCP00000021561	DR0325	54.58	262	113	3	1	262	66	321	7e-73	271	---
ENSSSCP00000021561	ML1091	52.73	256	115	3	6	261	71	320	2e-67	253	---
ENSSSCP00000021561	Rv1240	51.91	262	120	3	6	267	71	326	2e-67	253	---
ENSSSCP00000021561	MT1278	51.91	262	120	3	6	267	71	326	2e-67	253	---
ENSSSCP00000021561	XF1211	48.51	268	132	3	1	268	73	334	8e-66	248	---
ENSSSCP00000021561	RSc1998	49.22	256	124	3	14	269	80	329	2e-63	240	---
ENSSSCP00000021561	Cgl2329	44.11	263	138	4	6	268	75	328	6e-53	205	---
ENSSSCP00000021561	CPn1028	42.63	251	138	3	14	263	79	324	7e-49	192	---
ENSSSCP00000021561	CT376	41.43	251	141	3	14	263	78	323	2e-46	184	---
ENSSSCP00000021561	aq_1665	29.17	192	123	6	6	194	76	257	2e-13	74.7	---
ENSSSCP00000021561	MJ0490	30.14	219	126	8	19	229	76	275	8e-10	62.4	---
ENSSSCP00000021561	Ta0952	25.29	257	167	10	11	258	67	307	7e-09	59.3	---
ENSSSCP00000021561	sll0891	34.56	136	80	8	5	137	70	199	1e-08	58.5	---
ENSSSCP00000021561	mll4308	31.67	120	78	4	19	137	73	189	1e-08	58.2	---
ENSSSCP00000021561	aq_1782	31.67	120	78	4	19	137	87	203	2e-08	58.2	---
ENSSSCP00000021561	PAE2370	30.43	138	82	7	2	130	47	179	3e-08	57.4	---
ENSSSCP00000021561	TVN1097	29.41	119	82	2	19	137	78	194	3e-08	57.4	---
ENSSSCP00000021561	TM1867	28.37	215	147	6	15	229	65	272	5e-08	56.2	---
ENSSSCP00000021561	SMc02479	29.6	125	84	4	14	137	68	189	9e-08	55.5	---
ENSSSCP00000021561	AGc4782	29.03	155	101	6	14	167	100	246	2e-07	54.3	---
ENSSSCP00000016375	PH1852	23.91	322	187	12	1513	1792	192	497	7e-08	58.9	---
ENSSSCP00000016375	BH0721	23.83	277	172	8	1458	1708	238	501	6e-07	56.2	---
ENSSSCP00000016375	PAB2066	19.5	523	334	19	1200	1686	27	498	8e-07	55.8	---
[truncated: 24,284 more rows]

## Sheet: Sus_Scrofa.cog2protein
Code	Functional-Categories	Protein-Number	Proteins
A	RNA processing and modification	26	ENSSSCP00000013846,COG5176	ENSSSCP00000013776,COG5182	ENSSSCP00000001861,COG5147	ENSSSCP00000017031,COG5181	ENSSSCP00000018877,COG5178	ENSSSCP00000003948,COG5188	ENSSSCP00000015339,COG5104	ENSSSCP00000004354,COG5176	ENSSSCP00000001662,COG5136	ENSSSCP00000016816,COG5104	ENSSSCP00000025836,COG5176	ENSSSCP00000007572,COG5049	ENSSSCP00000017490,COG5200	ENSSSCP00000007319,COG0430	ENSSSCP00000020782,COG5180	ENSSSCP00000018604,COG5200	ENSSSCP00000008518,COG5200	ENSSSCP00000010498,COG5180	ENSSSCP00000006352,COG5176	ENSSSCP00000006315,COG5161	ENSSSCP00000005374,COG5107	ENSSSCP00000007444,COG5228	ENSSSCP00000000215,COG5104	ENSSSCP00000012217,COG5239	ENSSSCP00000004655,COG5226	ENSSSCP00000025393,COG5107
B	Chromatin structure and dynamics	44	ENSSSCP00000001238,COG5262	ENSSSCP00000022043,COG2036	ENSSSCP00000000404,COG5259	ENSSSCP00000001172,COG5262	ENSSSCP00000013551,COG5648	ENSSSCP00000017728,COG5262	ENSSSCP00000009955,COG5648	ENSSSCP00000025660,COG5259	ENSSSCP00000024875,COG5165	ENSSSCP00000024875,COG5648	ENSSSCP00000015218,COG5262	ENSSSCP00000010363,COG5648	ENSSSCP00000004781,COG0123	ENSSSCP00000000227,COG5531	ENSSSCP00000006159,COG5076	ENSSSCP00000002055,COG5602	ENSSSCP00000019596,COG5076	ENSSSCP00000005874,COG2036	ENSSSCP00000023332,COG2036	ENSSSCP00000018316,COG5531	ENSSSCP00000017415,COG5531	ENSSSCP00000022646,COG5406	ENSSSCP00000026524,COG5262	ENSSSCP00000023024,COG0123	ENSSSCP00000003699,COG5032	ENSSSCP00000025173,COG0123	ENSSSCP00000021177,COG5648	ENSSSCP00000010332,COG1243	ENSSSCP00000015240,COG5076	ENSSSCP00000025122,COG5648	ENSSSCP00000025355,COG1243	ENSSSCP00000000074,COG5076	ENSSSCP00000019491,COG5076	ENSSSCP00000022636,COG0123	ENSSSCP00000001103,COG2036	ENSSSCP00000018601,COG5027	ENSSSCP00000007942,COG5076	ENSSSCP00000007942,COG5034	ENSSSCP00000000739,COG5098	ENSSSCP00000004824,COG5076	ENSSSCP00000008127,COG5032	ENSSSCP00000021721,COG5076	ENSSSCP00000012542,COG5648	ENSSSCP00000002987,COG2036
C	Energy production and conversion	150	ENSSSCP00000000432,COG0055	ENSSSCP00000004854,COG0056	ENSSSCP00000025866,COG0039	ENSSSCP00000005064,COG0526	ENSSSCP00000009202,COG0526	ENSSSCP00000000606,COG0039	ENSSSCP00000024847,COG0039	ENSSSCP00000000070,COG1048	ENSSSCP00000010555,COG0526	ENSSSCP00000022058,COG0538	ENSSSCP00000016385,COG0526	ENSSSCP00000003989,COG1905	ENSSSCP00000017086,COG1034	ENSSSCP00000002026,COG0538	ENSSSCP00000002026,COG0473	ENSSSCP00000020660,COG0022	ENSSSCP00000021561,COG0039	ENSSSCP00000014202,COG0039	ENSSSCP00000017704,COG3474	ENSSSCP00000010556,COG1012	ENSSSCP00000014280,COG0355	ENSSSCP00000024376,COG1048	ENSSSCP00000002196,COG1274	ENSSSCP00000026068,COG0114	ENSSSCP00000005246,COG5274	ENSSSCP00000002037,COG2025	ENSSSCP00000025588,COG1012	ENSSSCP00000025588,COG4230	ENSSSCP00000003790,COG0667	ENSSSCP00000020816,COG0604	ENSSSCP00000012257,COG0045	ENSSSCP00000002572,COG0508	ENSSSCP00000002556,COG1012	ENSSSCP00000013743,COG1038	ENSSSCP00000013743,COG5016	ENSSSCP00000015954,COG0508	ENSSSCP00000014057,COG0852	ENSSSCP00000000040,COG0543	ENSSSCP00000000040,COG1018	ENSSSCP00000000040,COG2871	ENSSSCP00000003505,COG2086	ENSSSCP00000004181,COG0526	ENSSSCP00000022525,COG1012	ENSSSCP00000012697,COG1155	ENSSSCP00000021694,COG3474	ENSSSCP00000017733,COG0567	ENSSSCP00000015155,COG1012
D	Cell cycle control, cell division, chromosome partitioning	72	ENSSSCP00000006058,COG5126	ENSSSCP00000010818,COG5126	ENSSSCP00000003207,COG5126	ENSSSCP00000008328,COG5126	ENSSSCP00000018340,COG5126	ENSSSCP00000017116,COG5126	ENSSSCP00000026895,COG5126	ENSSSCP00000000411,COG5126	ENSSSCP00000012193,COG5126	ENSSSCP00000022607,COG5126	ENSSSCP00000003997,COG5126	ENSSSCP00000010494,COG5126	ENSSSCP00000008833,COG5244	ENSSSCP00000000413,COG5126	ENSSSCP00000012076,COG5126	ENSSSCP00000018191,COG5019	ENSSSCP00000007911,COG5126	ENSSSCP00000022037,COG5261	ENSSSCP00000001861,COG5147	ENSSSCP00000007341,COG5261	ENSSSCP00000026757,COG5126	ENSSSCP00000017650,COG5019	ENSSSCP00000009590,COG5019	ENSSSCP00000017344,COG5019	ENSSSCP00000029115,COG5126	ENSSSCP00000022155,COG5657	ENSSSCP00000007723,COG5217	ENSSSCP00000014980,COG5261	ENSSSCP00000003151,COG5244	ENSSSCP00000001984,COG5261	ENSSSCP00000003783,COG5184	ENSSSCP00000007572,COG5049	ENSSSCP00000013117,COG1196	ENSSSCP00000013564,COG5126	ENSSSCP00000021538,COG5019	ENSSSCP00000010455,COG5244	ENSSSCP00000014979,COG5261	ENSSSCP00000026071,COG5657	ENSSSCP00000017742,COG5126	ENSSSCP00000005123,COG5126	ENSSSCP00000023362,COG5126	ENSSSCP00000020529,COG5657	ENSSSCP00000008916,COG5126	ENSSSCP00000011319,COG1196	ENSSSCP00000008243,COG5244	ENSSSCP00000010801,COG5019	ENSSSCP00000006105,COG5126
E	Amino acid transport and metabolism	130	ENSSSCP00000011056,COG0334	ENSSSCP00000007163,COG0111	ENSSSCP00000025941,COG3869	ENSSSCP00000017119,COG0458	ENSSSCP00000002026,COG0473	ENSSSCP00000021419,COG3869	ENSSSCP00000005241,COG0624	ENSSSCP00000005040,COG1063	ENSSSCP00000011182,COG0014	ENSSSCP00000018866,COG0346	ENSSSCP00000021243,COG0112	ENSSSCP00000000954,COG0308	ENSSSCP00000014703,COG0028	ENSSSCP00000003017,COG1448	ENSSSCP00000018561,COG0308	ENSSSCP00000029051,COG0308	ENSSSCP00000012138,COG1506	ENSSSCP00000008445,COG0160	ENSSSCP00000011226,COG1448	ENSSSCP00000011314,COG0006	ENSSSCP00000026714,COG1505	ENSSSCP00000026714,COG1770	ENSSSCP00000016267,COG0367	ENSSSCP00000022159,COG0346	ENSSSCP00000012897,COG0462	ENSSSCP00000003276,COG2755	ENSSSCP00000005741,COG0111	ENSSSCP00000021972,COG0260	ENSSSCP00000010467,COG3185	ENSSSCP00000013355,COG0462	ENSSSCP00000025493,COG0709	ENSSSCP00000025679,COG0624	ENSSSCP00000011573,COG0345	ENSSSCP00000025944,COG0421	ENSSSCP00000026455,COG0477	ENSSSCP00000004715,COG1505	ENSSSCP00000004715,COG1770	ENSSSCP00000008276,COG0560	ENSSSCP00000024727,COG0115	ENSSSCP00000013895,COG1446	ENSSSCP00000022108,COG3643	ENSSSCP00000022108,COG3404	ENSSSCP00000004099,COG0626	ENSSSCP00000014316,COG0339	ENSSSCP00000024233,COG0345	ENSSSCP00000008264,COG0165	ENSSSCP00000003761,COG0010
F	Nucleotide transport and metabolism	68	ENSSSCP00000002464,COG2759	ENSSSCP00000024202,COG0044	ENSSSCP00000017119,COG0458	ENSSSCP00000018643,COG0105	ENSSSCP00000010316,COG0044	ENSSSCP00000023355,COG0151	ENSSSCP00000023355,COG0150	ENSSSCP00000009493,COG0152	ENSSSCP00000009493,COG0041	ENSSSCP00000017131,COG0138	ENSSSCP00000027076,COG0563	ENSSSCP00000025510,COG0044	ENSSSCP00000012495,COG0519	ENSSSCP00000004197,COG0563	ENSSSCP00000018645,COG0105	ENSSSCP00000015173,COG0537	ENSSSCP00000005717,COG0537	ENSSSCP00000012897,COG0462	ENSSSCP00000006028,COG0563	ENSSSCP00000012125,COG0516	ENSSSCP00000027309,COG0563	ENSSSCP00000015710,COG0209	ENSSSCP00000013355,COG0462	ENSSSCP00000019816,COG0046	ENSSSCP00000019816,COG0047	ENSSSCP00000004119,COG0563	ENSSSCP00000025410,COG0634	ENSSSCP00000019208,COG0503	ENSSSCP00000002333,COG0005	ENSSSCP00000022762,COG0756	ENSSSCP00000021047,COG0295	ENSSSCP00000005522,COG0005	ENSSSCP00000024130,COG0518	ENSSSCP00000009125,COG0044	ENSSSCP00000007333,COG0167	ENSSSCP00000014875,COG0194	ENSSSCP00000010844,COG1618	ENSSSCP00000022494,COG0209	ENSSSCP00000004295,COG0504	ENSSSCP00000017323,COG1428	ENSSSCP00000019124,COG0462	ENSSSCP00000030955,COG0737	ENSSSCP00000025052,COG0458	ENSSSCP00000006453,COG0044	ENSSSCP00000008561,COG0105	ENSSSCP00000012636,COG0284	ENSSSCP00000012636,COG0461
G	Carbohydrate transport and metabolism	106	ENSSSCP00000002108,COG0469	ENSSSCP00000024473,COG0148	ENSSSCP00000028730,COG3386	ENSSSCP00000018966,COG0148	ENSSSCP00000000740,COG0057	ENSSSCP00000021806,COG0148	ENSSSCP00000000730,COG0149	ENSSSCP00000013238,COG0126	ENSSSCP00000018818,COG3588	ENSSSCP00000025647,COG1501	ENSSSCP00000003687,COG0362	ENSSSCP00000005790,COG3588	ENSSSCP00000026357,COG0702	ENSSSCP00000026357,COG0451	ENSSSCP00000026108,COG0021	ENSSSCP00000026108,COG3959	ENSSSCP00000026108,COG3958	ENSSSCP00000013919,COG2376	ENSSSCP00000004124,COG0033	ENSSSCP00000004124,COG1109	ENSSSCP00000010931,COG5026	ENSSSCP00000018226,COG0153	ENSSSCP00000011206,COG0588	ENSSSCP00000021072,COG0469	ENSSSCP00000003094,COG0166	ENSSSCP00000002105,COG3525	ENSSSCP00000009266,COG0235	ENSSSCP00000014756,COG0363	ENSSSCP00000013657,COG0176	ENSSSCP00000019528,COG0364	ENSSSCP00000022897,COG0205	ENSSSCP00000015173,COG0537	ENSSSCP00000005791,COG3588	ENSSSCP00000010930,COG5026	ENSSSCP00000005635,COG0033	ENSSSCP00000005635,COG1109	ENSSSCP00000005717,COG0537	ENSSSCP00000008931,COG4284	ENSSSCP00000011315,COG0235	ENSSSCP00000022193,COG5026	ENSSSCP00000014132,COG0235	ENSSSCP00000021299,COG0366	ENSSSCP00000014590,COG0383	ENSSSCP00000017710,COG0588	ENSSSCP00000009052,COG2017	ENSSSCP00000007595,COG3386	ENSSSCP00000020650,COG1482
H	Coenzyme transport and metabolism	56	ENSSSCP00000013057,COG0476	ENSSSCP00000007163,COG0111	ENSSSCP00000012206,COG1240	ENSSSCP00000007750,COG0499	ENSSSCP00000000040,COG0543	ENSSSCP00000003367,COG0476	ENSSSCP00000011024,COG0192	ENSSSCP00000014703,COG0028	ENSSSCP00000003097,COG0476	ENSSSCP00000005741,COG1052	ENSSSCP00000005741,COG0111	ENSSSCP00000024328,COG0192	ENSSSCP00000025493,COG0611	ENSSSCP00000017552,COG0499	ENSSSCP00000024727,COG0115	ENSSSCP00000002481,COG0303	ENSSSCP00000004237,COG0407	ENSSSCP00000011449,COG0111	ENSSSCP00000011449,COG1052	ENSSSCP00000006190,COG1052	ENSSSCP00000006190,COG0111	ENSSSCP00000003832,COG1232	ENSSSCP00000013044,COG1232	ENSSSCP00000007271,COG0499	ENSSSCP00000006940,COG0142	ENSSSCP00000019123,COG4145	ENSSSCP00000005680,COG1932	ENSSSCP00000016031,COG0181	ENSSSCP00000017828,COG0161	ENSSSCP00000015020,COG0262	ENSSSCP00000000126,COG0156	ENSSSCP00000012263,COG0476	ENSSSCP00000004896,COG0276	ENSSSCP00000012762,COG0408	ENSSSCP00000024489,COG0157	ENSSSCP00000015923,COG2091	ENSSSCP00000022843,COG0452	ENSSSCP00000010955,COG2154	ENSSSCP00000006049,COG5031	ENSSSCP00000028021,COG2240	ENSSSCP00000009520,COG0476	ENSSSCP00000018372,COG0237	ENSSSCP00000012394,COG0476	ENSSSCP00000004693,COG2227	ENSSSCP00000001070,COG0447	ENSSSCP00000026165,COG5146	ENSSSCP00000027372,COG0190
I	Lipid transport and metabolism	112	ENSSSCP00000009137,COG1250	ENSSSCP00000009137,COG1024	ENSSSCP00000013119,COG1028	ENSSSCP00000005246,COG5274	ENSSSCP00000024691,COG1028	ENSSSCP00000025827,COG0183	ENSSSCP00000004375,COG0183	ENSSSCP00000008871,COG1028	ENSSSCP00000009135,COG0183	ENSSSCP00000004085,COG1960	ENSSSCP00000016726,COG1022	ENSSSCP00000011508,COG0236	ENSSSCP00000025683,COG1443	ENSSSCP00000013381,COG1022	ENSSSCP00000022446,COG1028	ENSSSCP00000011432,COG1960	ENSSSCP00000004552,COG1024	ENSSSCP00000017880,COG3425	ENSSSCP00000025123,COG1028	ENSSSCP00000009757,COG1250	ENSSSCP00000009883,COG1250	ENSSSCP00000017114,COG1960	ENSSSCP00000005145,COG1960	ENSSSCP00000011995,COG0183	ENSSSCP00000003661,COG1607	ENSSSCP00000002200,COG1028	ENSSSCP00000010581,COG1960	ENSSSCP00000004865,COG0183	ENSSSCP00000004170,COG1024	ENSSSCP00000024105,COG1024	ENSSSCP00000017870,COG1788	ENSSSCP00000017870,COG2057	ENSSSCP00000012616,COG0615	ENSSSCP00000021049,COG1024	ENSSSCP00000011503,COG1024	ENSSSCP00000012957,COG1607	ENSSSCP00000007758,COG0365	ENSSSCP00000001005,COG0365	ENSSSCP00000017187,COG1022	ENSSSCP00000002974,COG5274	ENSSSCP00000026480,COG4799	ENSSSCP00000018615,COG0318	ENSSSCP00000018371,COG5092	ENSSSCP00000013742,COG0439	ENSSSCP00000012423,COG4799	ENSSSCP00000019927,COG1657	ENSSSCP00000024911,COG1960
J	Translation, ribosomal structure and biogenesis	225	ENSSSCP00000013652,COG2058	ENSSSCP00000023888,COG0480	ENSSSCP00000005345,COG2058	ENSSSCP00000004843,COG5256	ENSSSCP00000019023,COG0513	ENSSSCP00000028049,COG1998	ENSSSCP00000012574,COG0513	ENSSSCP00000011535,COG0008	ENSSSCP00000011535,COG0442	ENSSSCP00000000108,COG0513	ENSSSCP00000006012,COG0080	ENSSSCP00000008332,COG0050	ENSSSCP00000019005,COG0231	ENSSSCP00000015334,COG0495	ENSSSCP00000015334,COG0525	ENSSSCP00000018378,COG0480	ENSSSCP00000003296,COG2238	ENSSSCP00000017087,COG2092	ENSSSCP00000013038,COG0513	ENSSSCP00000012012,COG0052	ENSSSCP00000014450,COG2053	ENSSSCP00000001487,COG0513	ENSSSCP00000016890,COG5193	ENSSSCP00000007416,COG2092	ENSSSCP00000001659,COG5045	ENSSSCP00000023652,COG1093	ENSSSCP00000002938,COG0013	ENSSSCP00000004510,COG1358	ENSSSCP00000024145,COG0098	ENSSSCP00000014647,COG0513	ENSSSCP00000009623,COG1890	ENSSSCP00000013201,COG1471	ENSSSCP00000016631,COG0017	ENSSSCP00000018319,COG0513	ENSSSCP00000019379,COG0089	ENSSSCP00000022003,COG0094	ENSSSCP00000018178,COG0513	ENSSSCP00000004897,COG0017	ENSSSCP00000021732,COG5051	ENSSSCP00000015292,COG0124	ENSSSCP00000019602,COG1727	ENSSSCP00000014625,COG0182	ENSSSCP00000005322,COG0088	ENSSSCP00000021573,COG0513	ENSSSCP00000007354,COG0256	ENSSSCP00000014614,COG0016	ENSSSCP00000026552,COG0513
K	Transcription	207	ENSSSCP00000019023,COG0513	ENSSSCP00000012574,COG0513	ENSSSCP00000000108,COG0513	ENSSSCP00000000404,COG5259	ENSSSCP00000019846,COG1224	ENSSSCP00000013038,COG0513	ENSSSCP00000003416,COG1224	ENSSSCP00000001861,COG5147	ENSSSCP00000001487,COG0513	ENSSSCP00000021876,COG1278	ENSSSCP00000011998,COG0515	ENSSSCP00000029600,COG1308	ENSSSCP00000017608,COG1958	ENSSSCP00000000743,COG0553	ENSSSCP00000012383,COG1224	ENSSSCP00000025660,COG5259	ENSSSCP00000014647,COG0513	ENSSSCP00000001804,COG0515	ENSSSCP00000023106,COG1958	ENSSSCP00000021510,COG1958	ENSSSCP00000024875,COG5165	ENSSSCP00000018319,COG0513	ENSSSCP00000006674,COG1594	ENSSSCP00000000958,COG1958	ENSSSCP00000018178,COG0513	ENSSSCP00000022947,COG1278	ENSSSCP00000021573,COG0513	ENSSSCP00000026338,COG1278	ENSSSCP00000019030,COG0553	ENSSSCP00000026552,COG0513	ENSSSCP00000020640,COG0515	ENSSSCP00000009198,COG0515	ENSSSCP00000002937,COG0513	ENSSSCP00000010731,COG1958	ENSSSCP00000009188,COG0513	ENSSSCP00000021875,COG1958	ENSSSCP00000030505,COG0515	ENSSSCP00000031107,COG0553	ENSSSCP00000012614,COG0515	ENSSSCP00000014641,COG0515	ENSSSCP00000007110,COG5007	ENSSSCP00000009652,COG0553	ENSSSCP00000005624,COG0553	ENSSSCP00000020914,COG5164	ENSSSCP00000020914,COG0250	ENSSSCP00000025138,COG1958	ENSSSCP00000025958,COG0515
L	Replication, recombination and repair	184	ENSSSCP00000023695,COG1643	ENSSSCP00000019023,COG0513	ENSSSCP00000012387,COG1241	ENSSSCP00000012574,COG0513	ENSSSCP00000000108,COG0513	ENSSSCP00000019950,COG1241	ENSSSCP00000019846,COG2255	ENSSSCP00000013038,COG0513	ENSSSCP00000001487,COG0513	ENSSSCP00000017574,COG1525	ENSSSCP00000009333,COG1643	ENSSSCP00000011998,COG0515	ENSSSCP00000000743,COG0553	ENSSSCP00000012383,COG2255	ENSSSCP00000006686,COG1241	ENSSSCP00000014647,COG0513	ENSSSCP00000000975,COG0419	ENSSSCP00000001804,COG0515	ENSSSCP00000024875,COG5165	ENSSSCP00000018319,COG0513	ENSSSCP00000020171,COG0592	ENSSSCP00000018178,COG0513	ENSSSCP00000002335,COG0708	ENSSSCP00000021573,COG0513	ENSSSCP00000019030,COG0553	ENSSSCP00000026552,COG0513	ENSSSCP00000020640,COG0515	ENSSSCP00000008680,COG4581	ENSSSCP00000011962,COG0187	ENSSSCP00000011962,COG0188	ENSSSCP00000007572,COG5049	ENSSSCP00000009198,COG0515	ENSSSCP00000002937,COG0513	ENSSSCP00000014522,COG0270	ENSSSCP00000009188,COG0513	ENSSSCP00000030505,COG0515	ENSSSCP00000031107,COG0553	ENSSSCP00000012614,COG0515	ENSSSCP00000014641,COG0515	ENSSSCP00000009652,COG0553	ENSSSCP00000005624,COG0553	ENSSSCP00000025958,COG0515	ENSSSCP00000016020,COG0513	ENSSSCP00000026619,COG1241	ENSSSCP00000020910,COG0515	ENSSSCP00000023234,COG0513	ENSSSCP00000009730,COG0515
M	Cell wall/membrane/envelope biogenesis	37	ENSSSCP00000009991,COG2335	ENSSSCP00000023928,COG1004	ENSSSCP00000026357,COG0702	ENSSSCP00000026357,COG0451	ENSSSCP00000008901,COG0449	ENSSSCP00000012468,COG5597	ENSSSCP00000015228,COG2335	ENSSSCP00000025123,COG3967	ENSSSCP00000024851,COG1087	ENSSSCP00000027841,COG1208	ENSSSCP00000013565,COG0451	ENSSSCP00000012616,COG0615	ENSSSCP00000017050,COG1208	ENSSSCP00000005766,COG2089	ENSSSCP00000000766,COG0702	ENSSSCP00000014763,COG3306	ENSSSCP00000001062,COG1089	ENSSSCP00000012200,COG1442	ENSSSCP00000023240,COG0451	ENSSSCP00000023240,COG1087	ENSSSCP00000006950,COG5520	ENSSSCP00000024867,COG3468	ENSSSCP00000011212,COG0329	ENSSSCP00000012142,COG1208	ENSSSCP00000012833,COG3967	ENSSSCP00000012195,COG2335	ENSSSCP00000022015,COG5479	ENSSSCP00000028187,COG0451	ENSSSCP00000028187,COG1087	ENSSSCP00000003419,COG0438	ENSSSCP00000025838,COG3306	ENSSSCP00000012554,COG1208	ENSSSCP00000000601,COG1083	ENSSSCP00000007962,COG0463	ENSSSCP00000009038,COG2230	ENSSSCP00000025522,COG1208	ENSSSCP00000027603,COG1091
N	Cell motility	7	ENSSSCP00000023115,COG5651	ENSSSCP00000016491,COG0840	ENSSSCP00000016375,COG0840	ENSSSCP00000008778,COG5491	ENSSSCP00000027165,COG5491	ENSSSCP00000012782,COG5491	ENSSSCP00000027688,COG5491
O	Posttranslational modification, protein turnover, chaperones	328	ENSSSCP00000002681,COG4826	ENSSSCP00000006000,COG0443	ENSSSCP00000001854,COG0326	ENSSSCP00000017033,COG0459	ENSSSCP00000016063,COG0443	ENSSSCP00000017727,COG0652	ENSSSCP00000005064,COG0526	ENSSSCP00000005064,COG3118	ENSSSCP00000015252,COG0443	ENSSSCP00000000906,COG0326	ENSSSCP00000000527,COG0459	ENSSSCP00000009202,COG0526	ENSSSCP00000009202,COG3118	ENSSSCP00000005692,COG0464	ENSSSCP00000002691,COG4826	ENSSSCP00000011877,COG5044	ENSSSCP00000016029,COG0443	ENSSSCP00000015203,COG0443	ENSSSCP00000010555,COG0526	ENSSSCP00000016385,COG0526	ENSSSCP00000015778,COG4826	ENSSSCP00000028049,COG5272	ENSSSCP00000013714,COG0625	ENSSSCP00000002468,COG0443	ENSSSCP00000017034,COG0234	ENSSSCP00000020252,COG5044	ENSSSCP00000014081,COG5640	ENSSSCP00000021676,COG0459	ENSSSCP00000006914,COG0459	ENSSSCP00000004229,COG0450	ENSSSCP00000005831,COG5272	ENSSSCP00000008274,COG0459	ENSSSCP00000014067,COG1222	ENSSSCP00000007654,COG0545	ENSSSCP00000013857,COG0678	ENSSSCP00000019734,COG5078	ENSSSCP00000022959,COG5078	ENSSSCP00000016426,COG4826	ENSSSCP00000008941,COG0459	ENSSSCP00000002696,COG4826	ENSSSCP00000004374,COG0459	ENSSSCP00000008491,COG0326	ENSSSCP00000014605,COG0450	ENSSSCP00000000971,COG5078	ENSSSCP00000022604,COG5110	ENSSSCP00000022604,COG5116	ENSSSCP00000004364,COG5640
P	Inorganic ion transport and metabolism	56	ENSSSCP00000007190,COG0474	ENSSSCP00000003299,COG0474	ENSSSCP00000014135,COG0753	ENSSSCP00000026815,COG2032	ENSSSCP00000016191,COG2072	ENSSSCP00000001641,COG1324	ENSSSCP00000006550,COG3338	ENSSSCP00000000137,COG2897	ENSSSCP00000020053,COG2608	ENSSSCP00000006790,COG0607	ENSSSCP00000008334,COG0474	ENSSSCP00000026455,COG0477	ENSSSCP00000027960,COG0605	ENSSSCP00000003417,COG1528	ENSSSCP00000000984,COG0474	ENSSSCP00000026996,COG0474	ENSSSCP00000008480,COG5398	ENSSSCP00000011126,COG0529	ENSSSCP00000011126,COG2046	ENSSSCP00000021992,COG0369	ENSSSCP00000014598,COG0003	ENSSSCP00000018172,COG3119	ENSSSCP00000027528,COG5398	ENSSSCP00000006551,COG3338	ENSSSCP00000009269,COG0477	ENSSSCP00000016196,COG0474	ENSSSCP00000027331,COG2032	ENSSSCP00000027331,COG2608	ENSSSCP00000023008,COG0477	ENSSSCP00000026601,COG1528	ENSSSCP00000027850,COG3119	ENSSSCP00000026987,COG2072	ENSSSCP00000006654,COG1218	ENSSSCP00000025763,COG0477	ENSSSCP00000021305,COG1785	ENSSSCP00000013753,COG2608	ENSSSCP00000013753,COG2032	ENSSSCP00000019348,COG0474	ENSSSCP00000007220,COG0477	ENSSSCP00000023111,COG0477	ENSSSCP00000021540,COG3119	ENSSSCP00000014810,COG0474	ENSSSCP00000027416,COG0038	ENSSSCP00000019443,COG0477	ENSSSCP00000025445,COG2967	ENSSSCP00000019494,COG3119	ENSSSCP00000008756,COG4536
Q	Secondary metabolites biosynthesis, transport and catabolism	64	ENSSSCP00000021647,COG3321	ENSSSCP00000013119,COG1028	ENSSSCP00000021889,COG3319	ENSSSCP00000021889,COG3321	ENSSSCP00000024691,COG1028	ENSSSCP00000008871,COG1028	ENSSSCP00000008670,COG0179	ENSSSCP00000001946,COG0179	ENSSSCP00000011508,COG0236	ENSSSCP00000022446,COG1028	ENSSSCP00000025123,COG1028	ENSSSCP00000011236,COG2124	ENSSSCP00000002200,COG1028	ENSSSCP00000007951,COG2124	ENSSSCP00000004781,COG0123	ENSSSCP00000003461,COG0500	ENSSSCP00000007060,COG2931	ENSSSCP00000003832,COG1233	ENSSSCP00000018615,COG0318	ENSSSCP00000016238,COG2124	ENSSSCP00000006535,COG1028	ENSSSCP00000023024,COG0123	ENSSSCP00000006069,COG5285	ENSSSCP00000005864,COG1028	ENSSSCP00000023473,COG1028	ENSSSCP00000024062,COG3155	ENSSSCP00000005463,COG1028	ENSSSCP00000011283,COG2124	ENSSSCP00000025173,COG0123	ENSSSCP00000017448,COG3917	ENSSSCP00000001143,COG0500	ENSSSCP00000015167,COG1335	ENSSSCP00000006051,COG0318	ENSSSCP00000024486,COG0318	ENSSSCP00000003396,COG1028	ENSSSCP00000021526,COG2124	ENSSSCP00000027592,COG3508	ENSSSCP00000007004,COG0318	ENSSSCP00000002910,COG3321	ENSSSCP00000012833,COG1028	ENSSSCP00000008794,COG1233	ENSSSCP00000022636,COG0123	ENSSSCP00000006756,COG1028	ENSSSCP00000013615,COG2175	ENSSSCP00000020434,COG0412	ENSSSCP00000009634,COG0500	ENSSSCP00000012603,COG1028
R	General function prediction only	634	ENSSSCP00000006058,COG5126	ENSSSCP00000018680,COG0724	ENSSSCP00000014455,COG0724	ENSSSCP00000010818,COG5126	ENSSSCP00000003207,COG5126	ENSSSCP00000000304,COG0724	ENSSSCP00000008328,COG5126	ENSSSCP00000030014,COG2373	ENSSSCP00000016940,COG0724	ENSSSCP00000000701,COG2373	ENSSSCP00000018340,COG5126	ENSSSCP00000003670,COG0693	ENSSSCP00000026706,COG5271	ENSSSCP00000026706,COG0724	ENSSSCP00000017116,COG5126	ENSSSCP00000000076,COG0457	ENSSSCP00000012206,COG2304	ENSSSCP00000026895,COG5126	ENSSSCP00000016782,COG0724	ENSSSCP00000000411,COG5126	ENSSSCP00000006473,COG0724	ENSSSCP00000012193,COG5126	ENSSSCP00000022607,COG5126	ENSSSCP00000003997,COG5126	ENSSSCP00000027184,COG0724	ENSSSCP00000010494,COG5126	ENSSSCP00000014919,COG0724	ENSSSCP00000017086,COG3383	ENSSSCP00000028446,COG0724	ENSSSCP00000025642,COG0457	ENSSSCP00000013119,COG1028	ENSSSCP00000000413,COG5126	ENSSSCP00000009863,COG0724	ENSSSCP00000014461,COG0724	ENSSSCP00000012076,COG5126	ENSSSCP00000023758,COG0724	ENSSSCP00000008677,COG1204	ENSSSCP00000010514,COG1881	ENSSSCP00000012109,COG0612	ENSSSCP00000012202,COG2304	ENSSSCP00000007911,COG5126	ENSSSCP00000019846,COG1223	ENSSSCP00000003965,COG0724	ENSSSCP00000021460,COG0724	ENSSSCP00000003080,COG2118	ENSSSCP00000020540,COG0656	ENSSSCP00000014443,COG0724
S	Function unknown	72	ENSSSCP00000019082,COG1511	ENSSSCP00000002219,COG1511	ENSSSCP00000016375,COG1511	ENSSSCP00000005070,COG5493	ENSSSCP00000030683,COG3391	ENSSSCP00000000978,COG4886	ENSSSCP00000000165,COG1690	ENSSSCP00000013573,COG4886	ENSSSCP00000000980,COG4886	ENSSSCP00000000977,COG4886	ENSSSCP00000020607,COG4886	ENSSSCP00000017350,COG4886	ENSSSCP00000005732,COG2340	ENSSSCP00000023624,COG5590	ENSSSCP00000014442,COG4395	ENSSSCP00000016152,COG5075	ENSSSCP00000018619,COG4886	ENSSSCP00000013641,COG4886	ENSSSCP00000016193,COG4886	ENSSSCP00000022404,COG4886	ENSSSCP00000022476,COG1791	ENSSSCP00000002089,COG4886	ENSSSCP00000018836,COG2268	ENSSSCP00000016412,COG5493	ENSSSCP00000002565,COG0316	ENSSSCP00000022033,COG4886	ENSSSCP00000006200,COG4886	ENSSSCP00000004102,COG4886	ENSSSCP00000024353,COG2259	ENSSSCP00000026765,COG3760	ENSSSCP00000016194,COG4886	ENSSSCP00000019807,COG5636	ENSSSCP00000026980,COG4886	ENSSSCP00000027898,COG4886	ENSSSCP00000012625,COG4886	ENSSSCP00000018721,COG1990	ENSSSCP00000006013,COG4886	ENSSSCP00000019954,COG5086	ENSSSCP00000014347,COG5134	ENSSSCP00000023659,COG2268	ENSSSCP00000016360,COG0585	ENSSSCP00000012147,COG1357	ENSSSCP00000026081,COG1756	ENSSSCP00000009819,COG2835	ENSSSCP00000007602,COG3349	ENSSSCP00000008621,COG4886	ENSSSCP00000013914,COG2938
T	Signal transduction mechanisms	175	ENSSSCP00000006058,COG5126	ENSSSCP00000024958,COG5040	ENSSSCP00000006472,COG5040	ENSSSCP00000009207,COG5040	ENSSSCP00000010818,COG5126	ENSSSCP00000003207,COG5126	ENSSSCP00000008214,COG5040	ENSSSCP00000008328,COG5126	ENSSSCP00000007864,COG5040	ENSSSCP00000010705,COG5040	ENSSSCP00000018340,COG5126	ENSSSCP00000003865,COG5040	ENSSSCP00000017116,COG5126	ENSSSCP00000026895,COG5126	ENSSSCP00000000411,COG5126	ENSSSCP00000012193,COG5126	ENSSSCP00000022607,COG5126	ENSSSCP00000003997,COG5126	ENSSSCP00000010494,COG5126	ENSSSCP00000016491,COG0840	ENSSSCP00000000413,COG5126	ENSSSCP00000012076,COG5126	ENSSSCP00000016375,COG0840	ENSSSCP00000007911,COG5126	ENSSSCP00000022037,COG5261	ENSSSCP00000007341,COG5261	ENSSSCP00000026757,COG5126	ENSSSCP00000011998,COG0515	ENSSSCP00000027484,COG0631	ENSSSCP00000012116,COG0664	ENSSSCP00000006929,COG5422	ENSSSCP00000001804,COG0515	ENSSSCP00000029115,COG5126	ENSSSCP00000009105,COG0639	ENSSSCP00000014980,COG5261	ENSSSCP00000020640,COG0515	ENSSSCP00000001984,COG5261	ENSSSCP00000017715,COG2453	ENSSSCP00000010492,COG0639	ENSSSCP00000009232,COG0394	ENSSSCP00000016788,COG0639	ENSSSCP00000009198,COG0515	ENSSSCP00000013564,COG5126	ENSSSCP00000030505,COG0515	ENSSSCP00000012614,COG0515	ENSSSCP00000014641,COG0515	ENSSSCP00000007110,COG0271
U	Intracellular trafficking, secretion, and vesicular transport	95	ENSSSCP00000018562,COG5215	ENSSSCP00000010155,COG5215	ENSSSCP00000019788,COG5096	ENSSSCP00000010649,COG5096	ENSSSCP00000025047,COG5101	ENSSSCP00000001827,COG5101	ENSSSCP00000002115,COG5047	ENSSSCP00000020809,COG5143	ENSSSCP00000012379,COG5240	ENSSSCP00000010810,COG5171	ENSSSCP00000013195,COG5391	ENSSSCP00000004733,COG5391	ENSSSCP00000008012,COG5066	ENSSSCP00000013646,COG5096	ENSSSCP00000025214,COG5215	ENSSSCP00000014234,COG5096	ENSSSCP00000016896,COG5233	ENSSSCP00000004913,COG5391	ENSSSCP00000017538,COG5240	ENSSSCP00000016148,COG0552	ENSSSCP00000007560,COG5047	ENSSSCP00000007560,COG5028	ENSSSCP00000010987,COG5028	ENSSSCP00000019052,COG5143	ENSSSCP00000026903,COG5391	ENSSSCP00000008687,COG5171	ENSSSCP00000004523,COG5325	ENSSSCP00000013797,COG5391	ENSSSCP00000000039,COG5347	ENSSSCP00000028111,COG5143	ENSSSCP00000009748,COG5028	ENSSSCP00000009748,COG5047	ENSSSCP00000014073,COG5347	ENSSSCP00000008300,COG5074	ENSSSCP00000023636,COG5325	ENSSSCP00000000609,COG5120	ENSSSCP00000015215,COG5028	ENSSSCP00000015215,COG5047	ENSSSCP00000014596,COG5215	ENSSSCP00000027203,COG5064	ENSSSCP00000002154,COG5158	ENSSSCP00000005415,COG5061	ENSSSCP00000023067,COG5064	ENSSSCP00000014994,COG5096	ENSSSCP00000003699,COG5032	ENSSSCP00000010022,COG5064	ENSSSCP00000002136,COG0541
V	Defense mechanisms	2	ENSSSCP00000014364,COG3440	ENSSSCP00000022253,COG1131
Y	Nuclear structure	4	ENSSSCP00000025047,COG5101	ENSSSCP00000001827,COG5101	ENSSSCP00000020187,COG5100	ENSSSCP00000023519,COG5101
Z	Cytoskeleton	123	ENSSSCP00000019082,COG5022	ENSSSCP00000028087,COG5277	ENSSSCP00000000205,COG5023	ENSSSCP00000017179,COG5023	ENSSSCP00000002219,COG5022	ENSSSCP00000005172,COG5277	ENSSSCP00000010867,COG5277	ENSSSCP00000019078,COG5022	ENSSSCP00000001459,COG5023	ENSSSCP00000017178,COG5023	ENSSSCP00000000149,COG5022	ENSSSCP00000001076,COG5023	ENSSSCP00000010772,COG5023	ENSSSCP00000019080,COG5022	ENSSSCP00000006259,COG5023	ENSSSCP00000002850,COG5023	ENSSSCP00000019055,COG5022	ENSSSCP00000006058,COG5126	ENSSSCP00000006058,COG5022	ENSSSCP00000014392,COG5023	ENSSSCP00000017562,COG5069	ENSSSCP00000021523,COG5023	ENSSSCP00000010818,COG5069	ENSSSCP00000010818,COG5126	ENSSSCP00000003207,COG5069	ENSSSCP00000003207,COG5126	ENSSSCP00000008328,COG5126	ENSSSCP00000018340,COG5126	ENSSSCP00000017116,COG5126	ENSSSCP00000003959,COG5069	ENSSSCP00000026895,COG5069	ENSSSCP00000026895,COG5126	ENSSSCP00000000411,COG5126	ENSSSCP00000012193,COG5126	ENSSSCP00000022607,COG5126	ENSSSCP00000003997,COG5126	ENSSSCP00000010494,COG5126	ENSSSCP00000006818,COG5199	ENSSSCP00000008031,COG5023	ENSSSCP00000000413,COG5126	ENSSSCP00000012076,COG5126	ENSSSCP00000018191,COG5019	ENSSSCP00000015997,COG5199	ENSSSCP00000007911,COG5126	ENSSSCP00000002746,COG5245	ENSSSCP00000004342,COG5022	ENSSSCP00000013396,COG5069
[truncated: 206 more columns]

## Sheet: Sus_Scrofa.protein2cog
Protein	Protein-or-Domain	Score	E-Value	COG-ID	Function-Description	Code	Functional-Categories;
ENSSSCP00000002681	all0778	182	9e-46	COG4826	Serine protease inhibitor	O	Posttranslational modification, protein turnover, chaperones ;
ENSSSCP00000002681	MA2246	132	9e-31	COG4826	Serine protease inhibitor	O	Posttranslational modification, protein turnover, chaperones ;
ENSSSCP00000002681	MA3388	122	1e-27	COG4826	Serine protease inhibitor	O	Posttranslational modification, protein turnover, chaperones ;
ENSSSCP00000002681	MA2613	90.5	4e-18	COG4826	Serine protease inhibitor	O	Posttranslational modification, protein turnover, chaperones ;
ENSSSCP00000002681	PAE0049	67.4	4e-11	COG4826	Serine protease inhibitor	O	Posttranslational modification, protein turnover, chaperones ;
ENSSSCP00000019082	SPCC645.05c	777	0	COG5022	Myosin heavy chain	Z	Cytoskeleton ;
ENSSSCP00000019082	ECU04g1000	724	0	COG5022	Myosin heavy chain	Z	Cytoskeleton ;
ENSSSCP00000019082	SPAC4A8.05c	715	0	COG5022	Myosin heavy chain	Z	Cytoskeleton ;
ENSSSCP00000019082	YHR023w	707	0	COG5022	Myosin heavy chain	Z	Cytoskeleton ;
ENSSSCP00000019082	YAL029c	507	7e-143	COG5022	Myosin heavy chain	Z	Cytoskeleton ;
ENSSSCP00000019082	YOR326w	501	6e-141	COG5022	Myosin heavy chain	Z	Cytoskeleton ;
ENSSSCP00000019082	SPBC2D10.14c	497	9e-140	COG5022	Myosin heavy chain	Z	Cytoskeleton ;
ENSSSCP00000019082	SPCC1919.10c	491	5e-138	COG5022	Myosin heavy chain	Z	Cytoskeleton ;
ENSSSCP00000019082	YMR109w	396	2e-109	COG5022	Myosin heavy chain	Z	Cytoskeleton ;
ENSSSCP00000019082	SPBC146.13c	390	2e-107	COG5022	Myosin heavy chain	Z	Cytoskeleton ;
ENSSSCP00000019082	YKL129c	384	1e-105	COG5022	Myosin heavy chain	Z	Cytoskeleton ;
ENSSSCP00000019082	ECU09g1970	277	2e-73	COG5022	Myosin heavy chain	Z	Cytoskeleton ;
ENSSSCP00000019082	lin0653	55.5	1e-06	COG1511	Predicted membrane protein	S	Function unknown ;
ENSSSCP00000028087	SPBC32H8.12c	731	0	COG5277	Actin and related proteins	Z	Cytoskeleton ;
ENSSSCP00000028087	YFL039c	721	0	COG5277	Actin and related proteins	Z	Cytoskeleton ;
ENSSSCP00000028087	ECU01g0460	632	0	COG5277	Actin and related proteins	Z	Cytoskeleton ;
ENSSSCP00000028087	SPBC1347.12	385	6e-107	COG5277	Actin and related proteins	Z	Cytoskeleton ;
ENSSSCP00000028087	YDL029w	368	1e-101	COG5277	Actin and related proteins	Z	Cytoskeleton ;
ENSSSCP00000028087	YHR129c	363	2e-100	COG5277	Actin and related proteins	Z	Cytoskeleton ;
ENSSSCP00000028087	SPAC11H11.06	260	2e-69	COG5277	Actin and related proteins	Z	Cytoskeleton ;
ENSSSCP00000028087	YJR065c	238	1e-62	COG5277	Actin and related proteins	Z	Cytoskeleton ;
ENSSSCP00000028087	SPAC630.03	229	9e-60	COG5277	Actin and related proteins	Z	Cytoskeleton ;
ENSSSCP00000028087	SPAC23D3.09	202	9e-52	COG5277	Actin and related proteins	Z	Cytoskeleton ;
ENSSSCP00000028087	YJL081c	100	3e-21	COG5277	Actin and related proteins	Z	Cytoskeleton ;
ENSSSCP00000028087	YLR085c	86.7	7e-17	COG5277	Actin and related proteins	Z	Cytoskeleton ;
ENSSSCP00000028087	SPAC1071.06	68.2	3e-11	COG5277	Actin and related proteins	Z	Cytoskeleton ;
ENSSSCP00000028087	ECU04g1090	59.7	8e-09	COG5277	Actin and related proteins	Z	Cytoskeleton ;
ENSSSCP00000000205	SPBC800.05c	727	0	COG5023	Tubulin	Z	Cytoskeleton ;
ENSSSCP00000000205	SPBC16A3.15c	724	0	COG5023	Tubulin	Z	Cytoskeleton ;
ENSSSCP00000000205	YML085c	688	0	COG5023	Tubulin	Z	Cytoskeleton ;
ENSSSCP00000000205	YML124c	682	0	COG5023	Tubulin	Z	Cytoskeleton ;
ENSSSCP00000000205	ECU07g1190	662	0	COG5023	Tubulin	Z	Cytoskeleton ;
ENSSSCP00000000205	ECU03g0820i	358	1e-98	COG5023	Tubulin	Z	Cytoskeleton ;
ENSSSCP00000000205	YFL037w	355	8e-98	COG5023	Tubulin	Z	Cytoskeleton ;
ENSSSCP00000000205	SPBC26H8.07c	341	1e-93	COG5023	Tubulin	Z	Cytoskeleton ;
ENSSSCP00000000205	SPBC32F12.04	267	3e-71	COG5023	Tubulin	Z	Cytoskeleton ;
ENSSSCP00000000205	ECU08g0670	208	1e-53	COG5023	Tubulin	Z	Cytoskeleton ;
ENSSSCP00000000205	YLR212c	197	4e-50	COG5023	Tubulin	Z	Cytoskeleton ;
ENSSSCP00000017179	SPBC800.05c	724	0	COG5023	Tubulin	Z	Cytoskeleton ;
ENSSSCP00000017179	SPBC16A3.15c	723	0	COG5023	Tubulin	Z	Cytoskeleton ;
ENSSSCP00000017179	YML085c	685	0	COG5023	Tubulin	Z	Cytoskeleton ;
ENSSSCP00000017179	YML124c	680	0	COG5023	Tubulin	Z	Cytoskeleton ;
ENSSSCP00000017179	ECU07g1190	657	0	COG5023	Tubulin	Z	Cytoskeleton ;
ENSSSCP00000017179	ECU03g0820i	359	7e-99	COG5023	Tubulin	Z	Cytoskeleton ;
ENSSSCP00000017179	YFL037w	357	4e-98	COG5023	Tubulin	Z	Cytoskeleton ;
ENSSSCP00000017179	SPBC26H8.07c	342	8e-94	COG5023	Tubulin	Z	Cytoskeleton ;
ENSSSCP00000017179	SPBC32F12.04	263	4e-70	COG5023	Tubulin	Z	Cytoskeleton ;
ENSSSCP00000017179	ECU08g0670	205	2e-52	COG5023	Tubulin	Z	Cytoskeleton ;
ENSSSCP00000017179	YLR212c	199	9e-51	COG5023	Tubulin	Z	Cytoskeleton ;
ENSSSCP00000002219	SPCC645.05c	800	0	COG5022	Myosin heavy chain	Z	Cytoskeleton ;
ENSSSCP00000002219	ECU04g1000	735	0	COG5022	Myosin heavy chain	Z	Cytoskeleton ;
ENSSSCP00000002219	SPAC4A8.05c	728	0	COG5022	Myosin heavy chain	Z	Cytoskeleton ;
ENSSSCP00000002219	YHR023w	700	0	COG5022	Myosin heavy chain	Z	Cytoskeleton ;
ENSSSCP00000002219	YOR326w	517	9e-146	COG5022	Myosin heavy chain	Z	Cytoskeleton ;
ENSSSCP00000002219	YAL029c	513	1e-144	COG5022	Myosin heavy chain	Z	Cytoskeleton ;
ENSSSCP00000002219	SPCC1919.10c	502	2e-141	COG5022	Myosin heavy chain	Z	Cytoskeleton ;
ENSSSCP00000002219	SPBC2D10.14c	481	4e-135	COG5022	Myosin heavy chain	Z	Cytoskeleton ;
ENSSSCP00000002219	YMR109w	391	8e-108	COG5022	Myosin heavy chain	Z	Cytoskeleton ;
ENSSSCP00000002219	YKL129c	382	3e-105	COG5022	Myosin heavy chain	Z	Cytoskeleton ;
ENSSSCP00000002219	SPBC146.13c	369	3e-101	COG5022	Myosin heavy chain	Z	Cytoskeleton ;
ENSSSCP00000002219	ECU09g1970	287	1e-76	COG5022	Myosin heavy chain	Z	Cytoskeleton ;
ENSSSCP00000002219	lin2460	60.8	2e-08	COG1511	Predicted membrane protein	S	Function unknown ;
ENSSSCP00000005172	SPBC32H8.12c	710	0	COG5277	Actin and related proteins	Z	Cytoskeleton ;
ENSSSCP00000005172	YFL039c	704	0	COG5277	Actin and related proteins	Z	Cytoskeleton ;
ENSSSCP00000005172	ECU01g0460	624	6e-179	COG5277	Actin and related proteins	Z	Cytoskeleton ;
ENSSSCP00000005172	SPBC1347.12	387	2e-107	COG5277	Actin and related proteins	Z	Cytoskeleton ;
ENSSSCP00000005172	YHR129c	363	2e-100	COG5277	Actin and related proteins	Z	Cytoskeleton ;
ENSSSCP00000005172	YDL029w	363	2e-100	COG5277	Actin and related proteins	Z	Cytoskeleton ;
ENSSSCP00000005172	SPAC11H11.06	258	9e-69	COG5277	Actin and related proteins	Z	Cytoskeleton ;
ENSSSCP00000005172	YJR065c	233	4e-61	COG5277	Actin and related proteins	Z	Cytoskeleton ;
ENSSSCP00000005172	SPAC630.03	227	3e-59	COG5277	Actin and related proteins	Z	Cytoskeleton ;
ENSSSCP00000005172	SPAC23D3.09	200	4e-51	COG5277	Actin and related proteins	Z	Cytoskeleton ;
ENSSSCP00000005172	YJL081c	97.8	2e-20	COG5277	Actin and related proteins	Z	Cytoskeleton ;
ENSSSCP00000005172	YLR085c	88.6	2e-17	COG5277	Actin and related proteins	Z	Cytoskeleton ;
ENSSSCP00000005172	SPAC1071.06	67.4	4e-11	COG5277	Actin and related proteins	Z	Cytoskeleton ;
ENSSSCP00000005172	ECU04g1090	56.6	8e-08	COG5277	Actin and related proteins	Z	Cytoskeleton ;
ENSSSCP00000010867	SPBC32H8.12c	711	0	COG5277	Actin and related proteins	Z	Cytoskeleton ;
ENSSSCP00000010867	YFL039c	703	0	COG5277	Actin and related proteins	Z	Cytoskeleton ;
ENSSSCP00000010867	ECU01g0460	622	3e-178	COG5277	Actin and related proteins	Z	Cytoskeleton ;
ENSSSCP00000010867	SPBC1347.12	389	6e-108	COG5277	Actin and related proteins	Z	Cytoskeleton ;
ENSSSCP00000010867	YHR129c	363	4e-100	COG5277	Actin and related proteins	Z	Cytoskeleton ;
ENSSSCP00000010867	YDL029w	363	4e-100	COG5277	Actin and related proteins	Z	Cytoskeleton ;
ENSSSCP00000010867	SPAC11H11.06	258	1e-68	COG5277	Actin and related proteins	Z	Cytoskeleton ;
ENSSSCP00000010867	YJR065c	234	3e-61	COG5277	Actin and related proteins	Z	Cytoskeleton ;
ENSSSCP00000010867	SPAC630.03	228	2e-59	COG5277	Actin and related proteins	Z	Cytoskeleton ;
ENSSSCP00000010867	SPAC23D3.09	198	1e-50	COG5277	Actin and related proteins	Z	Cytoskeleton ;
ENSSSCP00000010867	YJL081c	99.8	7e-21	COG5277	Actin and related proteins	Z	Cytoskeleton ;
ENSSSCP00000010867	YLR085c	89.7	8e-18	COG5277	Actin and related proteins	Z	Cytoskeleton ;
ENSSSCP00000010867	SPAC1071.06	67.4	4e-11	COG5277	Actin and related proteins	Z	Cytoskeleton ;
ENSSSCP00000010867	ECU04g1090	56.2	9e-08	COG5277	Actin and related proteins	Z	Cytoskeleton ;
ENSSSCP00000019078	SPCC645.05c	785	0	COG5022	Myosin heavy chain	Z	Cytoskeleton ;
ENSSSCP00000019078	ECU04g1000	727	0	COG5022	Myosin heavy chain	Z	Cytoskeleton ;
ENSSSCP00000019078	SPAC4A8.05c	716	0	COG5022	Myosin heavy chain	Z	Cytoskeleton ;
ENSSSCP00000019078	YHR023w	690	0	COG5022	Myosin heavy chain	Z	Cytoskeleton ;
ENSSSCP00000019078	YOR326w	511	4e-144	COG5022	Myosin heavy chain	Z	Cytoskeleton ;
ENSSSCP00000019078	SPBC2D10.14c	491	5e-138	COG5022	Myosin heavy chain	Z	Cytoskeleton ;
ENSSSCP00000019078	YAL029c	491	7e-138	COG5022	Myosin heavy chain	Z	Cytoskeleton ;
ENSSSCP00000019078	SPCC1919.10c	485	4e-136	COG5022	Myosin heavy chain	Z	Cytoskeleton ;
ENSSSCP00000019078	YMR109w	401	6e-111	COG5022	Myosin heavy chain	Z	Cytoskeleton ;
ENSSSCP00000019078	SPBC146.13c	389	2e-107	COG5022	Myosin heavy chain	Z	Cytoskeleton ;
ENSSSCP00000019078	YKL129c	377	2e-103	COG5022	Myosin heavy chain	Z	Cytoskeleton ;
ENSSSCP00000019078	ECU09g1970	265	8e-70	COG5022	Myosin heavy chain	Z	Cytoskeleton ;
ENSSSCP00000001459	ECU03g0820i	749	0	COG5023	Tubulin	Z	Cytoskeleton ;
ENSSSCP00000001459	SPBC26H8.07c	704	0	COG5023	Tubulin	Z	Cytoskeleton ;
ENSSSCP00000001459	YFL037w	703	0	COG5023	Tubulin	Z	Cytoskeleton ;
ENSSSCP00000001459	SPBC800.05c	369	8e-102	COG5023	Tubulin	Z	Cytoskeleton ;
ENSSSCP00000001459	YML085c	364	2e-100	COG5023	Tubulin	Z	Cytoskeleton ;
ENSSSCP00000001459	SPBC16A3.15c	363	4e-100	COG5023	Tubulin	Z	Cytoskeleton ;
ENSSSCP00000001459	YML124c	355	1e-97	COG5023	Tubulin	Z	Cytoskeleton ;
ENSSSCP00000001459	ECU07g1190	352	9e-97	COG5023	Tubulin	Z	Cytoskeleton ;
ENSSSCP00000001459	SPBC32F12.04	315	1e-85	COG5023	Tubulin	Z	Cytoskeleton ;
ENSSSCP00000001459	ECU08g0670	258	1e-68	COG5023	Tubulin	Z	Cytoskeleton ;
ENSSSCP00000001459	YLR212c	203	5e-52	COG5023	Tubulin	Z	Cytoskeleton ;
ENSSSCP00000017178	SPBC16A3.15c	721	0	COG5023	Tubulin	Z	Cytoskeleton ;
ENSSSCP00000017178	SPBC800.05c	719	0	COG5023	Tubulin	Z	Cytoskeleton ;
ENSSSCP00000017178	YML085c	693	0	COG5023	Tubulin	Z	Cytoskeleton ;
ENSSSCP00000017178	YML124c	681	0	COG5023	Tubulin	Z	Cytoskeleton ;
ENSSSCP00000017178	ECU07g1190	658	0	COG5023	Tubulin	Z	Cytoskeleton ;
ENSSSCP00000017178	ECU03g0820i	360	4e-99	COG5023	Tubulin	Z	Cytoskeleton ;
ENSSSCP00000017178	YFL037w	352	9e-97	COG5023	Tubulin	Z	Cytoskeleton ;
ENSSSCP00000017178	SPBC26H8.07c	336	5e-92	COG5023	Tubulin	Z	Cytoskeleton ;
ENSSSCP00000017178	SPBC32F12.04	261	1e-69	COG5023	Tubulin	Z	Cytoskeleton ;
ENSSSCP00000017178	ECU08g0670	209	7e-54	COG5023	Tubulin	Z	Cytoskeleton ;
ENSSSCP00000017178	YLR212c	201	3e-51	COG5023	Tubulin	Z	Cytoskeleton ;
ENSSSCP00000000149	SPCC645.05c	805	0	COG5022	Myosin heavy chain	Z	Cytoskeleton ;
ENSSSCP00000000149	SPAC4A8.05c	803	0	COG5022	Myosin heavy chain	Z	Cytoskeleton ;
ENSSSCP00000000149	ECU04g1000	780	0	COG5022	Myosin heavy chain	Z	Cytoskeleton ;
ENSSSCP00000000149	YHR023w	738	0	COG5022	Myosin heavy chain	Z	Cytoskeleton ;
ENSSSCP00000000149	YOR326w	537	6e-152	COG5022	Myosin heavy chain	Z	Cytoskeleton ;
ENSSSCP00000000149	SPCC1919.10c	516	2e-145	COG5022	Myosin heavy chain	Z	Cytoskeleton ;
ENSSSCP00000000149	YAL029c	511	4e-144	COG5022	Myosin heavy chain	Z	Cytoskeleton ;
ENSSSCP00000000149	SPBC2D10.14c	506	2e-142	COG5022	Myosin heavy chain	Z	Cytoskeleton ;
ENSSSCP00000000149	SPBC146.13c	398	4e-110	COG5022	Myosin heavy chain	Z	Cytoskeleton ;
ENSSSCP00000000149	YKL129c	397	1e-109	COG5022	Myosin heavy chain	Z	Cytoskeleton ;
ENSSSCP00000000149	YMR109w	395	4e-109	COG5022	Myosin heavy chain	Z	Cytoskeleton ;
ENSSSCP00000000149	ECU09g1970	280	2e-74	COG5022	Myosin heavy chain	Z	Cytoskeleton ;
ENSSSCP00000001076	ECU03g0820i	753	0	COG5023	Tubulin	Z	Cytoskeleton ;
ENSSSCP00000001076	SPBC26H8.07c	706	0	COG5023	Tubulin	Z	Cytoskeleton ;
ENSSSCP00000001076	YFL037w	702	0	COG5023	Tubulin	Z	Cytoskeleton ;
ENSSSCP00000001076	SPBC800.05c	360	2e-99	COG5023	Tubulin	Z	Cytoskeleton ;
ENSSSCP00000001076	SPBC16A3.15c	358	1e-98	COG5023	Tubulin	Z	Cytoskeleton ;
ENSSSCP00000001076	YML085c	354	2e-97	COG5023	Tubulin	Z	Cytoskeleton ;
ENSSSCP00000001076	ECU07g1190	347	3e-95	COG5023	Tubulin	Z	Cytoskeleton ;
ENSSSCP00000001076	YML124c	346	4e-95	COG5023	Tubulin	Z	Cytoskeleton ;
ENSSSCP00000001076	SPBC32F12.04	315	9e-86	COG5023	Tubulin	Z	Cytoskeleton ;
ENSSSCP00000001076	ECU08g0670	260	3e-69	COG5023	Tubulin	Z	Cytoskeleton ;
ENSSSCP00000001076	YLR212c	206	1e-52	COG5023	Tubulin	Z	Cytoskeleton ;
ENSSSCP00000010772	SPBC800.05c	727	0	COG5023	Tubulin	Z	Cytoskeleton ;
ENSSSCP00000010772	SPBC16A3.15c	726	0	COG5023	Tubulin	Z	Cytoskeleton ;
ENSSSCP00000010772	YML085c	687	0	COG5023	Tubulin	Z	Cytoskeleton ;
ENSSSCP00000010772	YML124c	684	0	COG5023	Tubulin	Z	Cytoskeleton ;
ENSSSCP00000010772	ECU07g1190	663	0	COG5023	Tubulin	Z	Cytoskeleton ;
ENSSSCP00000010772	ECU03g0820i	355	8e-98	COG5023	Tubulin	Z	Cytoskeleton ;
ENSSSCP00000010772	YFL037w	349	5e-96	COG5023	Tubulin	Z	Cytoskeleton ;
ENSSSCP00000010772	SPBC26H8.07c	339	6e-93	COG5023	Tubulin	Z	Cytoskeleton ;
ENSSSCP00000010772	SPBC32F12.04	265	1e-70	COG5023	Tubulin	Z	Cytoskeleton ;
ENSSSCP00000010772	ECU08g0670	206	9e-53	COG5023	Tubulin	Z	Cytoskeleton ;
ENSSSCP00000010772	YLR212c	196	5e-50	COG5023	Tubulin	Z	Cytoskeleton ;
ENSSSCP00000019080	SPCC645.05c	388	5e-107	COG5022	Myosin heavy chain	Z	Cytoskeleton ;
ENSSSCP00000019080	SPAC4A8.05c	370	8e-102	COG5022	Myosin heavy chain	Z	Cytoskeleton ;
ENSSSCP00000019080	YHR023w	347	8e-95	COG5022	Myosin heavy chain	Z	Cytoskeleton ;
ENSSSCP00000019080	ECU04g1000	339	2e-92	COG5022	Myosin heavy chain	Z	Cytoskeleton ;
ENSSSCP00000019080	YOR326w	231	7e-60	COG5022	Myosin heavy chain	Z	Cytoskeleton ;
ENSSSCP00000019080	SPBC2D10.14c	218	7e-56	COG5022	Myosin heavy chain	Z	Cytoskeleton ;
ENSSSCP00000019080	YAL029c	217	1e-55	COG5022	Myosin heavy chain	Z	Cytoskeleton ;
ENSSSCP00000019080	SPCC1919.10c	209	2e-53	COG5022	Myosin heavy chain	Z	Cytoskeleton ;
ENSSSCP00000019080	SPBC146.13c	160	1e-38	COG5022	Myosin heavy chain	Z	Cytoskeleton ;
ENSSSCP00000019080	YMR109w	144	9e-34	COG5022	Myosin heavy chain	Z	Cytoskeleton ;
ENSSSCP00000019080	YKL129c	135	6e-31	COG5022	Myosin heavy chain	Z	Cytoskeleton ;
ENSSSCP00000019080	ECU09g1970	107	2e-22	COG5022	Myosin heavy chain	Z	Cytoskeleton ;
ENSSSCP00000006259	ECU03g0820i	757	0	COG5023	Tubulin	Z	Cytoskeleton ;
ENSSSCP00000006259	SPBC26H8.07c	712	0	COG5023	Tubulin	Z	Cytoskeleton ;
ENSSSCP00000006259	YFL037w	707	0	COG5023	Tubulin	Z	Cytoskeleton ;
ENSSSCP00000006259	SPBC800.05c	362	6e-100	COG5023	Tubulin	Z	Cytoskeleton ;
ENSSSCP00000006259	SPBC16A3.15c	359	6e-99	COG5023	Tubulin	Z	Cytoskeleton ;
ENSSSCP00000006259	YML085c	357	2e-98	COG5023	Tubulin	Z	Cytoskeleton ;
ENSSSCP00000006259	ECU07g1190	351	2e-96	COG5023	Tubulin	Z	Cytoskeleton ;
ENSSSCP00000006259	YML124c	349	5e-96	COG5023	Tubulin	Z	Cytoskeleton ;
ENSSSCP00000006259	SPBC32F12.04	318	2e-86	COG5023	Tubulin	Z	Cytoskeleton ;
ENSSSCP00000006259	ECU08g0670	259	8e-69	COG5023	Tubulin	Z	Cytoskeleton ;
ENSSSCP00000006259	YLR212c	205	2e-52	COG5023	Tubulin	Z	Cytoskeleton ;
ENSSSCP00000002850	ECU03g0820i	742	0	COG5023	Tubulin	Z	Cytoskeleton ;
ENSSSCP00000002850	SPBC26H8.07c	697	0	COG5023	Tubulin	Z	Cytoskeleton ;
ENSSSCP00000002850	YFL037w	697	0	COG5023	Tubulin	Z	Cytoskeleton ;
ENSSSCP00000002850	SPBC16A3.15c	364	2e-100	COG5023	Tubulin	Z	Cytoskeleton ;
ENSSSCP00000002850	SPBC800.05c	363	3e-100	COG5023	Tubulin	Z	Cytoskeleton ;
ENSSSCP00000002850	YML085c	352	9e-97	COG5023	Tubulin	Z	Cytoskeleton ;
ENSSSCP00000002850	YML124c	347	3e-95	COG5023	Tubulin	Z	Cytoskeleton ;
ENSSSCP00000002850	ECU07g1190	347	4e-95	COG5023	Tubulin	Z	Cytoskeleton ;
ENSSSCP00000002850	SPBC32F12.04	315	9e-86	COG5023	Tubulin	Z	Cytoskeleton ;
ENSSSCP00000002850	ECU08g0670	258	2e-68	COG5023	Tubulin	Z	Cytoskeleton ;
ENSSSCP00000002850	YLR212c	209	6e-54	COG5023	Tubulin	Z	Cytoskeleton ;
ENSSSCP00000019055	SPCC645.05c	751	0	COG5022	Myosin heavy chain	Z	Cytoskeleton ;
ENSSSCP00000019055	SPAC4A8.05c	706	0	COG5022	Myosin heavy chain	Z	Cytoskeleton ;
ENSSSCP00000019055	YHR023w	705	0	COG5022	Myosin heavy chain	Z	Cytoskeleton ;
ENSSSCP00000019055	ECU04g1000	697	0	COG5022	Myosin heavy chain	Z	Cytoskeleton ;
ENSSSCP00000019055	YOR326w	502	3e-141	COG5022	Myosin heavy chain	Z	Cytoskeleton ;
ENSSSCP00000019055	SPCC1919.10c	481	5e-135	COG5022	Myosin heavy chain	Z	Cytoskeleton ;
ENSSSCP00000019055	SPBC2D10.14c	478	5e-134	COG5022	Myosin heavy chain	Z	Cytoskeleton ;
ENSSSCP00000019055	YAL029c	471	8e-132	COG5022	Myosin heavy chain	Z	Cytoskeleton ;
ENSSSCP00000019055	SPBC146.13c	385	4e-106	COG5022	Myosin heavy chain	Z	Cytoskeleton ;
ENSSSCP00000019055	YMR109w	362	2e-99	COG5022	Myosin heavy chain	Z	Cytoskeleton ;
ENSSSCP00000019055	YKL129c	362	5e-99	COG5022	Myosin heavy chain	Z	Cytoskeleton ;
ENSSSCP00000019055	ECU09g1970	254	8e-67	COG5022	Myosin heavy chain	Z	Cytoskeleton ;
ENSSSCP00000006058	SPAC3A12.14	62.4	1e-08	COG5126	Ca2+-binding protein (EF-Hand superfamily)	TZDR	Signal transduction mechanisms ; Cytoskeleton ; Cell cycle control, cell division, chromosome partitioning ; General function prediction only ;
ENSSSCP00000006058	YBR109c	54.3	3e-06	COG5126	Ca2+-binding protein (EF-Hand superfamily)	TZDR	Signal transduction mechanisms ; Cytoskeleton ; Cell cycle control, cell division, chromosome partitioning ; General function prediction only ;
ENSSSCP00000006058	SPBC146.13c	53.9	4e-06	COG5022	Myosin heavy chain	Z	Cytoskeleton ;
ENSSSCP00000000432	SPAC222.12c	746	0	COG0055	F0F1-type ATP synthase, beta subunit	C	Energy production and conversion ;
ENSSSCP00000000432	SMc02501	744	0	COG0055	F0F1-type ATP synthase, beta subunit	C	Energy production and conversion ;
ENSSSCP00000000432	YJR121w	743	0	COG0055	F0F1-type ATP synthase, beta subunit	C	Energy production and conversion ;
ENSSSCP00000000432	BMEI0251	738	0	COG0055	F0F1-type ATP synthase, beta subunit	C	Energy production and conversion ;
ENSSSCP00000000432	mll4060	733	0	COG0055	F0F1-type ATP synthase, beta subunit	C	Energy production and conversion ;
ENSSSCP00000000432	RP801	722	0	COG0055	F0F1-type ATP synthase, beta subunit	C	Energy production and conversion ;
ENSSSCP00000000432	RC1235	721	0	COG0055	F0F1-type ATP synthase, beta subunit	C	Energy production and conversion ;
ENSSSCP00000000432	CC3447	707	0	COG0055	F0F1-type ATP synthase, beta subunit	C	Energy production and conversion ;
ENSSSCP00000000432	AGc4754	693	0	COG0055	F0F1-type ATP synthase, beta subunit	C	Energy production and conversion ;
ENSSSCP00000000432	FN0358	688	0	COG0055	F0F1-type ATP synthase, beta subunit	C	Energy production and conversion ;
ENSSSCP00000000432	Cj0107	668	0	COG0055	F0F1-type ATP synthase, beta subunit	C	Energy production and conversion ;
ENSSSCP00000000432	YPO4121	667	0	COG0055	F0F1-type ATP synthase, beta subunit	C	Energy production and conversion ;
ENSSSCP00000000432	atpD	662	0	COG0055	F0F1-type ATP synthase, beta subunit	C	Energy production and conversion ;
ENSSSCP00000000432	ZatpD	662	0	COG0055	F0F1-type ATP synthase, beta subunit	C	Energy production and conversion ;
ENSSSCP00000000432	ECs4674	662	0	COG0055	F0F1-type ATP synthase, beta subunit	C	Energy production and conversion ;
ENSSSCP00000000432	STM3865	659	0	COG0055	F0F1-type ATP synthase, beta subunit	C	Energy production and conversion ;
ENSSSCP00000000432	all5039	657	0	COG0055	F0F1-type ATP synthase, beta subunit	C	Energy production and conversion ;
ENSSSCP00000000432	NMA0519	649	0	COG0055	F0F1-type ATP synthase, beta subunit	C	Energy production and conversion ;
ENSSSCP00000000432	NMB1934	649	0	COG0055	F0F1-type ATP synthase, beta subunit	C	Energy production and conversion ;
ENSSSCP00000000432	PA5554	647	0	COG0055	F0F1-type ATP synthase, beta subunit	C	Energy production and conversion ;
ENSSSCP00000014392	ECU03g0820i	756	0	COG5023	Tubulin	Z	Cytoskeleton ;
ENSSSCP00000014392	SPBC26H8.07c	709	0	COG5023	Tubulin	Z	Cytoskeleton ;
ENSSSCP00000014392	YFL037w	705	0	COG5023	Tubulin	Z	Cytoskeleton ;
ENSSSCP00000014392	SPBC800.05c	364	2e-100	COG5023	Tubulin	Z	Cytoskeleton ;
ENSSSCP00000014392	SPBC16A3.15c	356	5e-98	COG5023	Tubulin	Z	Cytoskeleton ;
ENSSSCP00000014392	YML085c	354	2e-97	COG5023	Tubulin	Z	Cytoskeleton ;
ENSSSCP00000014392	ECU07g1190	353	5e-97	COG5023	Tubulin	Z	Cytoskeleton ;
ENSSSCP00000014392	YML124c	345	1e-94	COG5023	Tubulin	Z	Cytoskeleton ;
ENSSSCP00000014392	SPBC32F12.04	313	4e-85	COG5023	Tubulin	Z	Cytoskeleton ;
ENSSSCP00000014392	ECU08g0670	257	2e-68	COG5023	Tubulin	Z	Cytoskeleton ;
ENSSSCP00000014392	YLR212c	199	8e-51	COG5023	Tubulin	Z	Cytoskeleton ;
ENSSSCP00000006000	SPAC22A12.15c	874	0	COG0443	Molecular chaperone	O	Posttranslational modification, protein turnover, chaperones ;
ENSSSCP00000006000	YBL075c	817	0	COG0443	Molecular chaperone	O	Posttranslational modification, protein turnover, chaperones ;
ENSSSCP00000006000	SPAC13G7.02c	817	0	COG0443	Molecular chaperone	O	Posttranslational modification, protein turnover, chaperones ;
ENSSSCP00000006000	YER103w	812	0	COG0443	Molecular chaperone	O	Posttranslational modification, protein turnover, chaperones ;
ENSSSCP00000006000	YAL005c	800	0	COG0443	Molecular chaperone	O	Posttranslational modification, protein turnover, chaperones ;
ENSSSCP00000006000	YDL229w	662	0	COG0443	Molecular chaperone	O	Posttranslational modification, protein turnover, chaperones ;
ENSSSCP00000006000	SMc02857	628	1e-179	COG0443	Molecular chaperone	O	Posttranslational modification, protein turnover, chaperones ;
ENSSSCP00000006000	BMEI2002	624	1e-178	COG0443	Molecular chaperone	O	Posttranslational modification, protein turnover, chaperones ;
ENSSSCP00000006000	SPBC1709.05	624	2e-178	COG0443	Molecular chaperone	O	Posttranslational modification, protein turnover, chaperones ;
ENSSSCP00000006000	AGc195	615	9e-176	COG0443	Molecular chaperone	O	Posttranslational modification, protein turnover, chaperones ;
ENSSSCP00000006000	mll4757	613	3e-175	COG0443	Molecular chaperone	O	Posttranslational modification, protein turnover, chaperones ;
ENSSSCP00000006000	BB0518	610	3e-174	COG0443	Molecular chaperone	O	Posttranslational modification, protein turnover, chaperones ;
ENSSSCP00000006000	CC0010	601	1e-171	COG0443	Molecular chaperone	O	Posttranslational modification, protein turnover, chaperones ;
ENSSSCP00000006000	RP185	591	1e-168	COG0443	Molecular chaperone	O	Posttranslational modification, protein turnover, chaperones ;
ENSSSCP00000006000	CAC1282	589	4e-168	COG0443	Molecular chaperone	O	Posttranslational modification, protein turnover, chaperones ;
ENSSSCP00000006000	alr1742	587	2e-167	COG0443	Molecular chaperone	O	Posttranslational modification, protein turnover, chaperones ;
ENSSSCP00000006000	RSc2635	586	4e-167	COG0443	Molecular chaperone	O	Posttranslational modification, protein turnover, chaperones ;
ENSSSCP00000006000	STM0012	585	1e-166	COG0443	Molecular chaperone	O	Posttranslational modification, protein turnover, chaperones ;
ENSSSCP00000006000	dnaK	585	1e-166	COG0443	Molecular chaperone	O	Posttranslational modification, protein turnover, chaperones ;
ENSSSCP00000006000	ZdnaK	585	1e-166	COG0443	Molecular chaperone	O	Posttranslational modification, protein turnover, chaperones ;
ENSSSCP00000002108	SPAC4H3.10c	509	6e-144	COG0469	Pyruvate kinase	G	Carbohydrate transport and metabolism ;
ENSSSCP00000002108	YAL038w	479	4e-135	COG0469	Pyruvate kinase	G	Carbohydrate transport and metabolism ;
ENSSSCP00000002108	YOR347c	454	2e-127	COG0469	Pyruvate kinase	G	Carbohydrate transport and metabolism ;
ENSSSCP00000002108	VC0485	415	9e-116	COG0469	Pyruvate kinase	G	Carbohydrate transport and metabolism ;
ENSSSCP00000002108	FN1765	409	9e-114	COG0469	Pyruvate kinase	G	Carbohydrate transport and metabolism ;
ENSSSCP00000002108	BH3163_1	408	1e-113	COG0469	Pyruvate kinase	G	Carbohydrate transport and metabolism ;
ENSSSCP00000002108	STM1378	400	3e-111	COG0469	Pyruvate kinase	G	Carbohydrate transport and metabolism ;
ENSSSCP00000002108	BS_pykA_1	399	7e-111	COG0469	Pyruvate kinase	G	Carbohydrate transport and metabolism ;
ENSSSCP00000002108	pykF	397	2e-110	COG0469	Pyruvate kinase	G	Carbohydrate transport and metabolism ;
ENSSSCP00000002108	ZpykF	397	2e-110	COG0469	Pyruvate kinase	G	Carbohydrate transport and metabolism ;
ENSSSCP00000002108	ECs2383	397	2e-110	COG0469	Pyruvate kinase	G	Carbohydrate transport and metabolism ;
ENSSSCP00000002108	YPO2393	391	2e-108	COG0469	Pyruvate kinase	G	Carbohydrate transport and metabolism ;
ENSSSCP00000002108	lin1605_1	382	1e-105	COG0469	Pyruvate kinase	G	Carbohydrate transport and metabolism ;
ENSSSCP00000002108	CAC0518	380	2e-105	COG0469	Pyruvate kinase	G	Carbohydrate transport and metabolism ;
ENSSSCP00000002108	SA1520_1	379	6e-105	COG0469	Pyruvate kinase	G	Carbohydrate transport and metabolism ;
ENSSSCP00000002108	CAC1036	345	1e-94	COG0469	Pyruvate kinase	G	Carbohydrate transport and metabolism ;
ENSSSCP00000002108	sll1275_1	329	8e-90	COG0469	Pyruvate kinase	G	Carbohydrate transport and metabolism ;
ENSSSCP00000002108	all2564	323	6e-88	COG0469	Pyruvate kinase	G	Carbohydrate transport and metabolism ;
ENSSSCP00000002108	DR2635	320	3e-87	COG0469	Pyruvate kinase	G	Carbohydrate transport and metabolism ;
ENSSSCP00000002108	sll0587	318	2e-86	COG0469	Pyruvate kinase	G	Carbohydrate transport and metabolism ;
ENSSSCP00000024473	YPL281c	353	3e-97	COG0148	Enolase	G	Carbohydrate transport and metabolism ;
ENSSSCP00000024473	YOR393w	353	3e-97	COG0148	Enolase	G	Carbohydrate transport and metabolism ;
ENSSSCP00000024473	YMR323w	352	5e-97	COG0148	Enolase	G	Carbohydrate transport and metabolism ;
ENSSSCP00000024473	YGR254w	352	5e-97	COG0148	Enolase	G	Carbohydrate transport and metabolism ;
ENSSSCP00000024473	SPBC1815.01	348	9e-96	COG0148	Enolase	G	Carbohydrate transport and metabolism ;
ENSSSCP00000024473	YHR174w	331	1e-90	COG0148	Enolase	G	Carbohydrate transport and metabolism ;
ENSSSCP00000024473	MA1672	296	3e-80	COG0148	Enolase	G	Carbohydrate transport and metabolism ;
ENSSSCP00000024473	PH1942	292	5e-79	COG0148	Enolase	G	Carbohydrate transport and metabolism ;
ENSSSCP00000024473	NMB1285	285	1e-76	COG0148	Enolase	G	Carbohydrate transport and metabolism ;
ENSSSCP00000024473	NMA1495	285	1e-76	COG0148	Enolase	G	Carbohydrate transport and metabolism ;
ENSSSCP00000024473	aq_484	281	1e-75	COG0148	Enolase	G	Carbohydrate transport and metabolism ;
ENSSSCP00000024473	PAB1126	277	2e-74	COG0148	Enolase	G	Carbohydrate transport and metabolism ;
ENSSSCP00000024473	TM0877	277	2e-74	COG0148	Enolase	G	Carbohydrate transport and metabolism ;
ENSSSCP00000024473	BS_eno	276	6e-74	COG0148	Enolase	G	Carbohydrate transport and metabolism ;
ENSSSCP00000024473	SA0731	275	6e-74	COG0148	Enolase	G	Carbohydrate transport and metabolism ;
ENSSSCP00000024473	MJ0232	273	3e-73	COG0148	Enolase	G	Carbohydrate transport and metabolism ;
ENSSSCP00000024473	HI0932	271	1e-72	COG0148	Enolase	G	Carbohydrate transport and metabolism ;
ENSSSCP00000024473	all3538	271	1e-72	COG0148	Enolase	G	Carbohydrate transport and metabolism ;
ENSSSCP00000024473	Zeno	269	5e-72	COG0148	Enolase	G	Carbohydrate transport and metabolism ;
ENSSSCP00000024473	CAC0713	269	5e-72	COG0148	Enolase	G	Carbohydrate transport and metabolism ;
ENSSSCP00000017562	ECU09g0290	143	5e-33	COG5069	Ca2+-binding actin-bundling protein fimbrin/plastin (EF-Hand superfamily)	Z	Cytoskeleton ;
ENSSSCP00000017562	SPAC15A10.08	132	1e-29	COG5069	Ca2+-binding actin-bundling protein fimbrin/plastin (EF-Hand superfamily)	Z	Cytoskeleton ;
ENSSSCP00000017562	YDR129c	54.3	3e-06	COG5069	Ca2+-binding actin-bundling protein fimbrin/plastin (EF-Hand superfamily)	Z	Cytoskeleton ;
ENSSSCP00000018680	SPAC16.02c	95.5	7e-20	COG0724	RNA-binding proteins (RRM domain)	R	General function prediction only ;
ENSSSCP00000018680	YCL011c	51.6	1e-06	COG0724	RNA-binding proteins (RRM domain)	R	General function prediction only ;
ENSSSCP00000001854	SPAC926.04c	851	0	COG0326	Molecular chaperone, HSP90 family	O	Posttranslational modification, protein turnover, chaperones ;
ENSSSCP00000001854	YPL240c	839	0	COG0326	Molecular chaperone, HSP90 family	O	Posttranslational modification, protein turnover, chaperones ;
ENSSSCP00000001854	YMR186w	550	2e-156	COG0326	Molecular chaperone, HSP90 family	O	Posttranslational modification, protein turnover, chaperones ;
ENSSSCP00000001854	ECU02g1100	509	5e-144	COG0326	Molecular chaperone, HSP90 family	O	Posttranslational modification, protein turnover, chaperones ;
ENSSSCP00000001854	ML1623	474	2e-133	COG0326	Molecular chaperone, HSP90 family	O	Posttranslational modification, protein turnover, chaperones ;
ENSSSCP00000001854	PA1596	470	3e-132	COG0326	Molecular chaperone, HSP90 family	O	Posttranslational modification, protein turnover, chaperones ;
ENSSSCP00000001854	RSc0990	469	9e-132	COG0326	Molecular chaperone, HSP90 family	O	Posttranslational modification, protein turnover, chaperones ;
ENSSSCP00000001854	PM1024	453	4e-127	COG0326	Molecular chaperone, HSP90 family	O	Posttranslational modification, protein turnover, chaperones ;
ENSSSCP00000001854	HI0104	453	6e-127	COG0326	Molecular chaperone, HSP90 family	O	Posttranslational modification, protein turnover, chaperones ;
ENSSSCP00000001854	STM0487	452	1e-126	COG0326	Molecular chaperone, HSP90 family	O	Posttranslational modification, protein turnover, chaperones ;
ENSSSCP00000001854	XF0978	452	1e-126	COG0326	Molecular chaperone, HSP90 family	O	Posttranslational modification, protein turnover, chaperones ;
ENSSSCP00000001854	YPO3119	449	8e-126	COG0326	Molecular chaperone, HSP90 family	O	Posttranslational modification, protein turnover, chaperones ;
ENSSSCP00000001854	htpG	449	1e-125	COG0326	Molecular chaperone, HSP90 family	O	Posttranslational modification, protein turnover, chaperones ;
ENSSSCP00000001854	ECs0526	449	1e-125	COG0326	Molecular chaperone, HSP90 family	O	Posttranslational modification, protein turnover, chaperones ;
ENSSSCP00000001854	ZhtpG	446	7e-125	COG0326	Molecular chaperone, HSP90 family	O	Posttranslational modification, protein turnover, chaperones ;
ENSSSCP00000001854	VC0985	434	2e-121	COG0326	Molecular chaperone, HSP90 family	O	Posttranslational modification, protein turnover, chaperones ;
ENSSSCP00000001854	Rv2299c	431	3e-120	COG0326	Molecular chaperone, HSP90 family	O	Posttranslational modification, protein turnover, chaperones ;
ENSSSCP00000001854	MT2356	431	3e-120	COG0326	Molecular chaperone, HSP90 family	O	Posttranslational modification, protein turnover, chaperones ;
ENSSSCP00000001854	BS_htpG	421	3e-117	COG0326	Molecular chaperone, HSP90 family	O	Posttranslational modification, protein turnover, chaperones ;
ENSSSCP00000001854	mlr2017	419	1e-116	COG0326	Molecular chaperone, HSP90 family	O	Posttranslational modification, protein turnover, chaperones ;
ENSSSCP00000011056	TM1015	324	2e-88	COG0334	Glutamate dehydrogenase/leucine dehydrogenase	E	Amino acid transport and metabolism ;
ENSSSCP00000011056	alr4255	295	1e-79	COG0334	Glutamate dehydrogenase/leucine dehydrogenase	E	Amino acid transport and metabolism ;
ENSSSCP00000011056	Ta0776	289	9e-78	COG0334	Glutamate dehydrogenase/leucine dehydrogenase	E	Amino acid transport and metabolism ;
ENSSSCP00000011056	TVN0760	287	3e-77	COG0334	Glutamate dehydrogenase/leucine dehydrogenase	E	Amino acid transport and metabolism ;
ENSSSCP00000011056	PH1593	282	1e-75	COG0334	Glutamate dehydrogenase/leucine dehydrogenase	E	Amino acid transport and metabolism ;
ENSSSCP00000011056	Ta0635	281	2e-75	COG0334	Glutamate dehydrogenase/leucine dehydrogenase	E	Amino acid transport and metabolism ;
ENSSSCP00000011056	TVN0759	280	5e-75	COG0334	Glutamate dehydrogenase/leucine dehydrogenase	E	Amino acid transport and metabolism ;
ENSSSCP00000011056	PAB0391	279	1e-74	COG0334	Glutamate dehydrogenase/leucine dehydrogenase	E	Amino acid transport and metabolism ;
ENSSSCP00000011056	RSc0480	277	3e-74	COG0334	Glutamate dehydrogenase/leucine dehydrogenase	E	Amino acid transport and metabolism ;
ENSSSCP00000011056	slr0710	277	4e-74	COG0334	Glutamate dehydrogenase/leucine dehydrogenase	E	Amino acid transport and metabolism ;
ENSSSCP00000011056	VNG0161G	276	1e-73	COG0334	Glutamate dehydrogenase/leucine dehydrogenase	E	Amino acid transport and metabolism ;
ENSSSCP00000011056	VNG0628G	275	2e-73	COG0334	Glutamate dehydrogenase/leucine dehydrogenase	E	Amino acid transport and metabolism ;
ENSSSCP00000011056	SA0819	274	2e-73	COG0334	Glutamate dehydrogenase/leucine dehydrogenase	E	Amino acid transport and metabolism ;
ENSSSCP00000011056	VNG1204G	273	8e-73	COG0334	Glutamate dehydrogenase/leucine dehydrogenase	E	Amino acid transport and metabolism ;
ENSSSCP00000011056	BH3942	271	3e-72	COG0334	Glutamate dehydrogenase/leucine dehydrogenase	E	Amino acid transport and metabolism ;
ENSSSCP00000011056	BH1622	270	4e-72	COG0334	Glutamate dehydrogenase/leucine dehydrogenase	E	Amino acid transport and metabolism ;
ENSSSCP00000011056	NMB1476	266	6e-71	COG0334	Glutamate dehydrogenase/leucine dehydrogenase	E	Amino acid transport and metabolism ;
ENSSSCP00000011056	SSO1907	265	1e-70	COG0334	Glutamate dehydrogenase/leucine dehydrogenase	E	Amino acid transport and metabolism ;
ENSSSCP00000011056	SSO2044	265	2e-70	COG0334	Glutamate dehydrogenase/leucine dehydrogenase	E	Amino acid transport and metabolism ;
ENSSSCP00000011056	NMA1687	264	4e-70	COG0334	Glutamate dehydrogenase/leucine dehydrogenase	E	Amino acid transport and metabolism ;
ENSSSCP00000017033	SPAC12G12.04	612	4e-175	COG0459	Chaperonin GroEL (HSP60 family)	O	Posttranslational modification, protein turnover, chaperones ;
ENSSSCP00000017033	mlr9342	573	4e-163	COG0459	Chaperonin GroEL (HSP60 family)	O	Posttranslational modification, protein turnover, chaperones ;
ENSSSCP00000017033	SMb21566	571	1e-162	COG0459	Chaperonin GroEL (HSP60 family)	O	Posttranslational modification, protein turnover, chaperones ;
ENSSSCP00000017033	SMc01758	571	1e-162	COG0459	Chaperonin GroEL (HSP60 family)	O	Posttranslational modification, protein turnover, chaperones ;
ENSSSCP00000017033	mlr2394	571	2e-162	COG0459	Chaperonin GroEL (HSP60 family)	O	Posttranslational modification, protein turnover, chaperones ;
ENSSSCP00000017033	mll8201	563	3e-160	COG0459	Chaperonin GroEL (HSP60 family)	O	Posttranslational modification, protein turnover, chaperones ;
ENSSSCP00000017033	mll5810	561	1e-159	COG0459	Chaperonin GroEL (HSP60 family)	O	Posttranslational modification, protein turnover, chaperones ;
ENSSSCP00000017033	SMa0744	556	4e-158	COG0459	Chaperonin GroEL (HSP60 family)	O	Posttranslational modification, protein turnover, chaperones ;
ENSSSCP00000017033	SMc00913	555	6e-158	COG0459	Chaperonin GroEL (HSP60 family)	O	Posttranslational modification, protein turnover, chaperones ;
ENSSSCP00000017033	AGc1220	555	9e-158	COG0459	Chaperonin GroEL (HSP60 family)	O	Posttranslational modification, protein turnover, chaperones ;
ENSSSCP00000017033	CC0685	552	8e-157	COG0459	Chaperonin GroEL (HSP60 family)	O	Posttranslational modification, protein turnover, chaperones ;
ENSSSCP00000017033	RP626	545	6e-155	COG0459	Chaperonin GroEL (HSP60 family)	O	Posttranslational modification, protein turnover, chaperones ;
ENSSSCP00000017033	NMA0473	544	1e-154	COG0459	Chaperonin GroEL (HSP60 family)	O	Posttranslational modification, protein turnover, chaperones ;
ENSSSCP00000017033	SMa0124	544	2e-154	COG0459	Chaperonin GroEL (HSP60 family)	O	Posttranslational modification, protein turnover, chaperones ;
ENSSSCP00000017033	NMB1972	543	2e-154	COG0459	Chaperonin GroEL (HSP60 family)	O	Posttranslational modification, protein turnover, chaperones ;
ENSSSCP00000017033	CPn0134	543	2e-154	COG0459	Chaperonin GroEL (HSP60 family)	O	Posttranslational modification, protein turnover, chaperones ;
ENSSSCP00000017033	BMEII1048	542	7e-154	COG0459	Chaperonin GroEL (HSP60 family)	O	Posttranslational modification, protein turnover, chaperones ;
ENSSSCP00000017033	RC0968	541	9e-154	COG0459	Chaperonin GroEL (HSP60 family)	O	Posttranslational modification, protein turnover, chaperones ;
ENSSSCP00000017033	VC2664	541	1e-153	COG0459	Chaperonin GroEL (HSP60 family)	O	Posttranslational modification, protein turnover, chaperones ;
ENSSSCP00000017033	HP0010	540	3e-153	COG0459	Chaperonin GroEL (HSP60 family)	O	Posttranslational modification, protein turnover, chaperones ;
ENSSSCP00000004854	SPAC14C4.14	777	0	COG0056	F0F1-type ATP synthase, alpha subunit	C	Energy production and conversion ;
ENSSSCP00000004854	YBL099w	776	0	COG0056	F0F1-type ATP synthase, alpha subunit	C	Energy production and conversion ;
ENSSSCP00000004854	SMc02499	746	0	COG0056	F0F1-type ATP synthase, alpha subunit	C	Energy production and conversion ;
ENSSSCP00000004854	AGc4757	745	0	COG0056	F0F1-type ATP synthase, alpha subunit	C	Energy production and conversion ;
ENSSSCP00000004854	BMEI0249	739	0	COG0056	F0F1-type ATP synthase, alpha subunit	C	Energy production and conversion ;
ENSSSCP00000004854	mll4065	734	0	COG0056	F0F1-type ATP synthase, alpha subunit	C	Energy production and conversion ;
ENSSSCP00000004854	CC3449	712	0	COG0056	F0F1-type ATP synthase, alpha subunit	C	Energy production and conversion ;
ENSSSCP00000004854	RC1237	698	0	COG0056	F0F1-type ATP synthase, alpha subunit	C	Energy production and conversion ;
ENSSSCP00000004854	RP803	681	0	COG0056	F0F1-type ATP synthase, alpha subunit	C	Energy production and conversion ;
ENSSSCP00000004854	TM1612	637	0	COG0056	F0F1-type ATP synthase, alpha subunit	C	Energy production and conversion ;
ENSSSCP00000004854	Cj0105	635	0	COG0056	F0F1-type ATP synthase, alpha subunit	C	Energy production and conversion ;
ENSSSCP00000004854	FN0360	626	3e-179	COG0056	F0F1-type ATP synthase, alpha subunit	C	Energy production and conversion ;
ENSSSCP00000004854	aq_679	624	2e-178	COG0056	F0F1-type ATP synthase, alpha subunit	C	Energy production and conversion ;
ENSSSCP00000004854	BH3756	616	3e-176	COG0056	F0F1-type ATP synthase, alpha subunit	C	Energy production and conversion ;
ENSSSCP00000004854	HP1134	613	2e-175	COG0056	F0F1-type ATP synthase, alpha subunit	C	Energy production and conversion ;
ENSSSCP00000004854	sll1326	610	2e-174	COG0056	F0F1-type ATP synthase, alpha subunit	C	Energy production and conversion ;
ENSSSCP00000004854	jhp1062	610	3e-174	COG0056	F0F1-type ATP synthase, alpha subunit	C	Energy production and conversion ;
ENSSSCP00000004854	CAC2867	609	4e-174	COG0056	F0F1-type ATP synthase, alpha subunit	C	Energy production and conversion ;
ENSSSCP00000004854	BS_atpA	595	7e-170	COG0056	F0F1-type ATP synthase, alpha subunit	C	Energy production and conversion ;
ENSSSCP00000004854	SA1907	594	1e-169	COG0056	F0F1-type ATP synthase, alpha subunit	C	Energy production and conversion ;
ENSSSCP00000024958	YDR099w	281	9e-76	COG5040	14-3-3 family protein	T	Signal transduction mechanisms ;
ENSSSCP00000024958	SPAC8E11.02c	280	2e-75	COG5040	14-3-3 family protein	T	Signal transduction mechanisms ;
ENSSSCP00000024958	YER177w	274	1e-73	COG5040	14-3-3 family protein	T	Signal transduction mechanisms ;
ENSSSCP00000024958	SPAC17A2.13c	270	1e-72	COG5040	14-3-3 family protein	T	Signal transduction mechanisms ;
ENSSSCP00000024958	ECU03g1010	148	8e-36	COG5040	14-3-3 family protein	T	Signal transduction mechanisms ;
ENSSSCP00000025866	mdh	343	3e-94	COG0039	Malate/lactate dehydrogenases	C	Energy production and conversion ;
ENSSSCP00000025866	Zmdh	343	3e-94	COG0039	Malate/lactate dehydrogenases	C	Energy production and conversion ;
ENSSSCP00000025866	ECs4109	343	3e-94	COG0039	Malate/lactate dehydrogenases	C	Energy production and conversion ;
ENSSSCP00000025866	STM3359	340	3e-93	COG0039	Malate/lactate dehydrogenases	C	Energy production and conversion ;
ENSSSCP00000025866	YPO3516	333	2e-91	COG0039	Malate/lactate dehydrogenases	C	Energy production and conversion ;
ENSSSCP00000025866	VC0432	323	2e-88	COG0039	Malate/lactate dehydrogenases	C	Energy production and conversion ;
ENSSSCP00000025866	SPCC306.08c	316	3e-86	COG0039	Malate/lactate dehydrogenases	C	Energy production and conversion ;
ENSSSCP00000025866	PM0550	310	3e-84	COG0039	Malate/lactate dehydrogenases	C	Energy production and conversion ;
ENSSSCP00000025866	YKL085w	309	5e-84	COG0039	Malate/lactate dehydrogenases	C	Energy production and conversion ;
ENSSSCP00000025866	HI1210	304	1e-82	COG0039	Malate/lactate dehydrogenases	C	Energy production and conversion ;
ENSSSCP00000025866	YDL078c	234	2e-61	COG0039	Malate/lactate dehydrogenases	C	Energy production and conversion ;
ENSSSCP00000025866	YOL126c	218	1e-56	COG0039	Malate/lactate dehydrogenases	C	Energy production and conversion ;
ENSSSCP00000025866	aq_1782	105	8e-23	COG0039	Malate/lactate dehydrogenases	C	Energy production and conversion ;
ENSSSCP00000025866	Ta0952	104	3e-22	COG0039	Malate/lactate dehydrogenases	C	Energy production and conversion ;
ENSSSCP00000025866	BH3158	102	1e-21	COG0039	Malate/lactate dehydrogenases	C	Energy production and conversion ;
ENSSSCP00000025866	BS_citH	101	2e-21	COG0039	Malate/lactate dehydrogenases	C	Energy production and conversion ;
ENSSSCP00000025866	TVN1097	100	3e-21	COG0039	Malate/lactate dehydrogenases	C	Energy production and conversion ;
ENSSSCP00000025866	aq_1665	99.8	6e-21	COG0039	Malate/lactate dehydrogenases	C	Energy production and conversion ;
ENSSSCP00000025866	MJ0490	93.6	5e-19	COG0039	Malate/lactate dehydrogenases	C	Energy production and conversion ;
ENSSSCP00000025866	RP376	93.6	5e-19	COG0039	Malate/lactate dehydrogenases	C	Energy production and conversion ;
ENSSSCP00000006472	SPAC8E11.02c	328	5e-90	COG5040	14-3-3 family protein	T	Signal transduction mechanisms ;
ENSSSCP00000006472	YDR099w	321	7e-88	COG5040	14-3-3 family protein	T	Signal transduction mechanisms ;
ENSSSCP00000006472	YER177w	317	9e-87	COG5040	14-3-3 family protein	T	Signal transduction mechanisms ;
ENSSSCP00000006472	SPAC17A2.13c	308	6e-84	COG5040	14-3-3 family protein	T	Signal transduction mechanisms ;
ENSSSCP00000006472	ECU03g1010	232	4e-61	COG5040	14-3-3 family protein	T	Signal transduction mechanisms ;
ENSSSCP00000001238	SPCC622.08c	198	2e-51	COG5262	Histone H2A	B	Chromatin structure and dynamics ;
ENSSSCP00000001238	SPAC19G12.06c	197	3e-51	COG5262	Histone H2A	B	Chromatin structure and dynamics ;
ENSSSCP00000001238	YDR225w	186	1e-47	COG5262	Histone H2A	B	Chromatin structure and dynamics ;
ENSSSCP00000001238	YBL003c	186	1e-47	COG5262	Histone H2A	B	Chromatin structure and dynamics ;
ENSSSCP00000001238	YOL012c	124	6e-29	COG5262	Histone H2A	B	Chromatin structure and dynamics ;
ENSSSCP00000001238	SPBC11B10.10c	123	7e-29	COG5262	Histone H2A	B	Chromatin structure and dynamics ;
ENSSSCP00000016063	SPAC13G7.02c	884	0	COG0443	Molecular chaperone	O	Posttranslational modification, protein turnover, chaperones ;
ENSSSCP00000016063	YBL075c	882	0	COG0443	Molecular chaperone	O	Posttranslational modification, protein turnover, chaperones ;
ENSSSCP00000016063	YER103w	869	0	COG0443	Molecular chaperone	O	Posttranslational modification, protein turnover, chaperones ;
ENSSSCP00000016063	YAL005c	847	0	COG0443	Molecular chaperone	O	Posttranslational modification, protein turnover, chaperones ;
ENSSSCP00000016063	SPAC22A12.15c	696	0	COG0443	Molecular chaperone	O	Posttranslational modification, protein turnover, chaperones ;
ENSSSCP00000016063	YDL229w	648	0	COG0443	Molecular chaperone	O	Posttranslational modification, protein turnover, chaperones ;
ENSSSCP00000016063	SPBC1709.05	633	0	COG0443	Molecular chaperone	O	Posttranslational modification, protein turnover, chaperones ;
ENSSSCP00000016063	BMEI2002	501	1e-141	COG0443	Molecular chaperone	O	Posttranslational modification, protein turnover, chaperones ;
ENSSSCP00000016063	mll4757	498	1e-140	COG0443	Molecular chaperone	O	Posttranslational modification, protein turnover, chaperones ;
ENSSSCP00000016063	CC0010	496	4e-140	COG0443	Molecular chaperone	O	Posttranslational modification, protein turnover, chaperones ;
ENSSSCP00000016063	AGc195	496	4e-140	COG0443	Molecular chaperone	O	Posttranslational modification, protein turnover, chaperones ;
ENSSSCP00000016063	SMc02857	493	4e-139	COG0443	Molecular chaperone	O	Posttranslational modification, protein turnover, chaperones ;
ENSSSCP00000016063	BB0518	491	2e-138	COG0443	Molecular chaperone	O	Posttranslational modification, protein turnover, chaperones ;
ENSSSCP00000016063	sll0170	489	6e-138	COG0443	Molecular chaperone	O	Posttranslational modification, protein turnover, chaperones ;
ENSSSCP00000016063	DR0129	483	5e-136	COG0443	Molecular chaperone	O	Posttranslational modification, protein turnover, chaperones ;
ENSSSCP00000016063	alr1742	482	7e-136	COG0443	Molecular chaperone	O	Posttranslational modification, protein turnover, chaperones ;
ENSSSCP00000016063	BS_dnaK	482	8e-136	COG0443	Molecular chaperone	O	Posttranslational modification, protein turnover, chaperones ;
ENSSSCP00000016063	SPAC664.11	480	4e-135	COG0443	Molecular chaperone	O	Posttranslational modification, protein turnover, chaperones ;
ENSSSCP00000016063	YEL030w	477	3e-134	COG0443	Molecular chaperone	O	Posttranslational modification, protein turnover, chaperones ;
ENSSSCP00000016063	CAC1282	476	7e-134	COG0443	Molecular chaperone	O	Posttranslational modification, protein turnover, chaperones ;
ENSSSCP00000014455	YCL011c	91.7	4e-18	COG0724	RNA-binding proteins (RRM domain)	R	General function prediction only ;
ENSSSCP00000014455	SPAC16.02c	58.9	3e-08	COG0724	RNA-binding proteins (RRM domain)	R	General function prediction only ;
ENSSSCP00000021647	CAC3355	426	2e-118	COG3321	Polyketide synthase modules and related proteins	Q	Secondary metabolites biosynthesis, transport and catabolism ;
ENSSSCP00000021647	all1649	389	1e-107	COG3321	Polyketide synthase modules and related proteins	Q	Secondary metabolites biosynthesis, transport and catabolism ;
ENSSSCP00000021647	Cgl2811_1	369	2e-101	COG3321	Polyketide synthase modules and related proteins	Q	Secondary metabolites biosynthesis, transport and catabolism ;
ENSSSCP00000021647	SMc02273	350	1e-95	COG3321	Polyketide synthase modules and related proteins	Q	Secondary metabolites biosynthesis, transport and catabolism ;
ENSSSCP00000021647	all1648_1	348	5e-95	COG3321	Polyketide synthase modules and related proteins	Q	Secondary metabolites biosynthesis, transport and catabolism ;
ENSSSCP00000021647	Rv1661	325	3e-88	COG3321	Polyketide synthase modules and related proteins	Q	Secondary metabolites biosynthesis, transport and catabolism ;
ENSSSCP00000021647	MT1701	325	3e-88	COG3321	Polyketide synthase modules and related proteins	Q	Secondary metabolites biosynthesis, transport and catabolism ;
ENSSSCP00000021647	ML2355	324	8e-88	COG3321	Polyketide synthase modules and related proteins	Q	Secondary metabolites biosynthesis, transport and catabolism ;
ENSSSCP00000021647	ML0135	323	2e-87	COG3321	Polyketide synthase modules and related proteins	Q	Secondary metabolites biosynthesis, transport and catabolism ;
ENSSSCP00000021647	RSp0641_2	322	2e-87	COG3321	Polyketide synthase modules and related proteins	Q	Secondary metabolites biosynthesis, transport and catabolism ;
ENSSSCP00000021647	MT1702	316	1e-85	COG3321	Polyketide synthase modules and related proteins	Q	Secondary metabolites biosynthesis, transport and catabolism ;
ENSSSCP00000021647	Rv1662	316	2e-85	COG3321	Polyketide synthase modules and related proteins	Q	Secondary metabolites biosynthesis, transport and catabolism ;
ENSSSCP00000021647	all2646	314	9e-85	COG3321	Polyketide synthase modules and related proteins	Q	Secondary metabolites biosynthesis, transport and catabolism ;
ENSSSCP00000021647	MT0418_1	304	7e-82	COG3321	Polyketide synthase modules and related proteins	Q	Secondary metabolites biosynthesis, transport and catabolism ;
ENSSSCP00000021647	Rv0405_1	304	8e-82	COG3321	Polyketide synthase modules and related proteins	Q	Secondary metabolites biosynthesis, transport and catabolism ;
ENSSSCP00000021647	MT2108_1	296	1e-79	COG3321	Polyketide synthase modules and related proteins	Q	Secondary metabolites biosynthesis, transport and catabolism ;
ENSSSCP00000021647	MT1704	295	3e-79	COG3321	Polyketide synthase modules and related proteins	Q	Secondary metabolites biosynthesis, transport and catabolism ;
ENSSSCP00000021647	ML0101_1	294	9e-79	COG3321	Polyketide synthase modules and related proteins	Q	Secondary metabolites biosynthesis, transport and catabolism ;
ENSSSCP00000021647	ML1229	290	2e-77	COG3321	Polyketide synthase modules and related proteins	Q	Secondary metabolites biosynthesis, transport and catabolism ;
ENSSSCP00000021647	ML0139	288	7e-77	COG3321	Polyketide synthase modules and related proteins	Q	Secondary metabolites biosynthesis, transport and catabolism ;
ENSSSCP00000021523	ECU03g0820i	703	0	COG5023	Tubulin	Z	Cytoskeleton ;
ENSSSCP00000021523	YFL037w	654	0	COG5023	Tubulin	Z	Cytoskeleton ;
ENSSSCP00000021523	SPBC26H8.07c	652	0	COG5023	Tubulin	Z	Cytoskeleton ;
ENSSSCP00000021523	SPBC800.05c	337	2e-92	COG5023	Tubulin	Z	Cytoskeleton ;
ENSSSCP00000021523	SPBC16A3.15c	337	3e-92	COG5023	Tubulin	Z	Cytoskeleton ;
ENSSSCP00000021523	YML085c	332	5e-91	COG5023	Tubulin	Z	Cytoskeleton ;
ENSSSCP00000021523	ECU07g1190	327	3e-89	COG5023	Tubulin	Z	Cytoskeleton ;
ENSSSCP00000021523	YML124c	325	9e-89	COG5023	Tubulin	Z	Cytoskeleton ;
ENSSSCP00000021523	SPBC32F12.04	280	3e-75	COG5023	Tubulin	Z	Cytoskeleton ;
ENSSSCP00000021523	ECU08g0670	221	2e-57	COG5023	Tubulin	Z	Cytoskeleton ;
ENSSSCP00000021523	YLR212c	177	4e-44	COG5023	Tubulin	Z	Cytoskeleton ;
ENSSSCP00000013652	SPBC23G7.15c	89.7	1e-18	COG2058	Ribosomal protein L12E/L44/L45/RPP1/RPP2	J	Translation, ribosomal structure and biogenesis ;
ENSSSCP00000013652	SPBP8B7.06	82.4	2e-16	COG2058	Ribosomal protein L12E/L44/L45/RPP1/RPP2	J	Translation, ribosomal structure and biogenesis ;
ENSSSCP00000013652	SPAC1071.08	81.3	3e-16	COG2058	Ribosomal protein L12E/L44/L45/RPP1/RPP2	J	Translation, ribosomal structure and biogenesis ;
ENSSSCP00000013652	YDR382w	80.5	6e-16	COG2058	Ribosomal protein L12E/L44/L45/RPP1/RPP2	J	Translation, ribosomal structure and biogenesis ;
ENSSSCP00000013652	YOL039w	56.6	9e-09	COG2058	Ribosomal protein L12E/L44/L45/RPP1/RPP2	J	Translation, ribosomal structure and biogenesis ;
ENSSSCP00000028730	BS_yvrE	181	1e-45	COG3386	Gluconolactonase	G	Carbohydrate transport and metabolism ;
ENSSSCP00000028730	SMa0717_2	164	2e-40	COG3386	Gluconolactonase	G	Carbohydrate transport and metabolism ;
ENSSSCP00000028730	SSO2705	157	2e-38	COG3386	Gluconolactonase	G	Carbohydrate transport and metabolism ;
ENSSSCP00000028730	SSO3041	147	2e-35	COG3386	Gluconolactonase	G	Carbohydrate transport and metabolism ;
ENSSSCP00000028730	AGl1336	144	2e-34	COG3386	Gluconolactonase	G	Carbohydrate transport and metabolism ;
ENSSSCP00000028730	Ta0648	144	2e-34	COG3386	Gluconolactonase	G	Carbohydrate transport and metabolism ;
ENSSSCP00000028730	SMc04142	141	1e-33	COG3386	Gluconolactonase	G	Carbohydrate transport and metabolism ;
ENSSSCP00000028730	AGpA685_2	139	5e-33	COG3386	Gluconolactonase	G	Carbohydrate transport and metabolism ;
ENSSSCP00000028730	TVN0929	138	1e-32	COG3386	Gluconolactonase	G	Carbohydrate transport and metabolism ;
ENSSSCP00000028730	CC0820	133	4e-31	COG3386	Gluconolactonase	G	Carbohydrate transport and metabolism ;
ENSSSCP00000028730	SMa0060	132	8e-31	COG3386	Gluconolactonase	G	Carbohydrate transport and metabolism ;
ENSSSCP00000028730	CC1805	132	8e-31	COG3386	Gluconolactonase	G	Carbohydrate transport and metabolism ;
ENSSSCP00000028730	RSp0832	129	5e-30	COG3386	Gluconolactonase	G	Carbohydrate transport and metabolism ;
ENSSSCP00000028730	mlr7379	128	2e-29	COG3386	Gluconolactonase	G	Carbohydrate transport and metabolism ;
ENSSSCP00000028730	AGl1784	115	1e-25	COG3386	Gluconolactonase	G	Carbohydrate transport and metabolism ;
ENSSSCP00000028730	STM2668	113	3e-25	COG3386	Gluconolactonase	G	Carbohydrate transport and metabolism ;
ENSSSCP00000028730	RSc2755	113	5e-25	COG3386	Gluconolactonase	G	Carbohydrate transport and metabolism ;
ENSSSCP00000028730	BMEI1997	108	8e-24	COG3386	Gluconolactonase	G	Carbohydrate transport and metabolism ;
ENSSSCP00000028730	mlr4744	85.5	1e-16	COG3386	Gluconolactonase	G	Carbohydrate transport and metabolism ;
ENSSSCP00000028730	AGc1268	84	3e-16	COG3386	Gluconolactonase	G	Carbohydrate transport and metabolism ;
ENSSSCP00000009207	SPAC8E11.02c	307	1e-83	COG5040	14-3-3 family protein	T	Signal transduction mechanisms ;
ENSSSCP00000009207	YDR099w	304	8e-83	COG5040	14-3-3 family protein	T	Signal transduction mechanisms ;
ENSSSCP00000009207	YER177w	298	5e-81	COG5040	14-3-3 family protein	T	Signal transduction mechanisms ;
ENSSSCP00000009207	SPAC17A2.13c	288	7e-78	COG5040	14-3-3 family protein	T	Signal transduction mechanisms ;
ENSSSCP00000009207	ECU03g1010	223	3e-58	COG5040	14-3-3 family protein	T	Signal transduction mechanisms ;
ENSSSCP00000017727	SPBC28F2.03	233	1e-61	COG0652	Peptidyl-prolyl cis-trans isomerase (rotamase) - cyclophilin family	O	Posttranslational modification, protein turnover, chaperones ;
ENSSSCP00000017727	YDR155c	218	3e-57	COG0652	Peptidyl-prolyl cis-trans isomerase (rotamase) - cyclophilin family	O	Posttranslational modification, protein turnover, chaperones ;
ENSSSCP00000017727	YML078w	211	4e-55	COG0652	Peptidyl-prolyl cis-trans isomerase (rotamase) - cyclophilin family	O	Posttranslational modification, protein turnover, chaperones ;
ENSSSCP00000017727	slr1251	210	7e-55	COG0652	Peptidyl-prolyl cis-trans isomerase (rotamase) - cyclophilin family	O	Posttranslational modification, protein turnover, chaperones ;
ENSSSCP00000017727	ECU08g0470	205	2e-53	COG0652	Peptidyl-prolyl cis-trans isomerase (rotamase) - cyclophilin family	O	Posttranslational modification, protein turnover, chaperones ;
ENSSSCP00000017727	YLR216c_1	184	5e-47	COG0652	Peptidyl-prolyl cis-trans isomerase (rotamase) - cyclophilin family	O	Posttranslational modification, protein turnover, chaperones ;
ENSSSCP00000017727	SPAC1B3.03c_1	176	2e-44	COG0652	Peptidyl-prolyl cis-trans isomerase (rotamase) - cyclophilin family	O	Posttranslational modification, protein turnover, chaperones ;
ENSSSCP00000017727	SPBC1709.04c	172	3e-43	COG0652	Peptidyl-prolyl cis-trans isomerase (rotamase) - cyclophilin family	O	Posttranslational modification, protein turnover, chaperones ;
ENSSSCP00000017727	YHR057c	159	3e-39	COG0652	Peptidyl-prolyl cis-trans isomerase (rotamase) - cyclophilin family	O	Posttranslational modification, protein turnover, chaperones ;
ENSSSCP00000017727	YDR304c	158	4e-39	COG0652	Peptidyl-prolyl cis-trans isomerase (rotamase) - cyclophilin family	O	Posttranslational modification, protein turnover, chaperones ;
ENSSSCP00000017727	SPAC57A10.03	138	4e-33	COG0652	Peptidyl-prolyl cis-trans isomerase (rotamase) - cyclophilin family	O	Posttranslational modification, protein turnover, chaperones ;
ENSSSCP00000017727	ECU10g1760	129	3e-30	COG0652	Peptidyl-prolyl cis-trans isomerase (rotamase) - cyclophilin family	O	Posttranslational modification, protein turnover, chaperones ;
ENSSSCP00000017727	TP0947	118	4e-27	COG0652	Peptidyl-prolyl cis-trans isomerase (rotamase) - cyclophilin family	O	Posttranslational modification, protein turnover, chaperones ;
ENSSSCP00000017727	YJR032w_1	114	6e-26	COG0652	Peptidyl-prolyl cis-trans isomerase (rotamase) - cyclophilin family	O	Posttranslational modification, protein turnover, chaperones ;
ENSSSCP00000017727	lin2475	110	1e-24	COG0652	Peptidyl-prolyl cis-trans isomerase (rotamase) - cyclophilin family	O	Posttranslational modification, protein turnover, chaperones ;
ENSSSCP00000017727	VNG1914G	107	1e-23	COG0652	Peptidyl-prolyl cis-trans isomerase (rotamase) - cyclophilin family	O	Posttranslational modification, protein turnover, chaperones ;
ENSSSCP00000017727	XF1212	106	2e-23	COG0652	Peptidyl-prolyl cis-trans isomerase (rotamase) - cyclophilin family	O	Posttranslational modification, protein turnover, chaperones ;
ENSSSCP00000017727	SPAC21E11.05c	105	5e-23	COG0652	Peptidyl-prolyl cis-trans isomerase (rotamase) - cyclophilin family	O	Posttranslational modification, protein turnover, chaperones ;
ENSSSCP00000017727	DR0237	100	8e-22	COG0652	Peptidyl-prolyl cis-trans isomerase (rotamase) - cyclophilin family	O	Posttranslational modification, protein turnover, chaperones ;
ENSSSCP00000017727	SA0815	100	1e-21	COG0652	Peptidyl-prolyl cis-trans isomerase (rotamase) - cyclophilin family	O	Posttranslational modification, protein turnover, chaperones ;
ENSSSCP00000010818	SPAC15A10.08	264	5e-70	COG5069	Ca2+-binding actin-bundling protein fimbrin/plastin (EF-Hand superfamily)	Z	Cytoskeleton ;
ENSSSCP00000010818	ECU09g0290	197	5e-50	COG5069	Ca2+-binding actin-bundling protein fimbrin/plastin (EF-Hand superfamily)	Z	Cytoskeleton ;
ENSSSCP00000010818	SPAC3A12.14	67	1e-10	COG5126	Ca2+-binding protein (EF-Hand superfamily)	TZDR	Signal transduction mechanisms ; Cytoskeleton ; Cell cycle control, cell division, chromosome partitioning ; General function prediction only ;
ENSSSCP00000010818	YDR129c	57.4	1e-07	COG5069	Ca2+-binding actin-bundling protein fimbrin/plastin (EF-Hand superfamily)	Z	Cytoskeleton ;
ENSSSCP00000010818	YBR109c	56.6	2e-07	COG5126	Ca2+-binding protein (EF-Hand superfamily)	TZDR	Signal transduction mechanisms ; Cytoskeleton ; Cell cycle control, cell division, chromosome partitioning ; General function prediction only ;
ENSSSCP00000010818	SPCC1682.04	52.8	3e-06	COG5126	Ca2+-binding protein (EF-Hand superfamily)	TZDR	Signal transduction mechanisms ; Cytoskeleton ; Cell cycle control, cell division, chromosome partitioning ; General function prediction only ;
ENSSSCP00000010818	SPBC1778.06c	51.6	6e-06	COG5069	Ca2+-binding actin-bundling protein fimbrin/plastin (EF-Hand superfamily)	Z	Cytoskeleton ;
ENSSSCP00000003207	SPAC15A10.08	259	1e-68	COG5069	Ca2+-binding actin-bundling protein fimbrin/plastin (EF-Hand superfamily)	Z	Cytoskeleton ;
ENSSSCP00000003207	ECU09g0290	218	3e-56	COG5069	Ca2+-binding actin-bundling protein fimbrin/plastin (EF-Hand superfamily)	Z	Cytoskeleton ;
ENSSSCP00000003207	SPAC3A12.14	64.3	9e-10	COG5126	Ca2+-binding protein (EF-Hand superfamily)	TZDR	Signal transduction mechanisms ; Cytoskeleton ; Cell cycle control, cell division, chromosome partitioning ; General function prediction only ;
ENSSSCP00000003207	YBR109c	59.7	2e-08	COG5126	Ca2+-binding protein (EF-Hand superfamily)	TZDR	Signal transduction mechanisms ; Cytoskeleton ; Cell cycle control, cell division, chromosome partitioning ; General function prediction only ;
ENSSSCP00000003207	YDR129c	56.2	3e-07	COG5069	Ca2+-binding actin-bundling protein fimbrin/plastin (EF-Hand superfamily)	Z	Cytoskeleton ;
ENSSSCP00000005064	SPAC1F5.02	267	4e-71	COG0526	Thiol-disulfide isomerase and thioredoxins	OC	Posttranslational modification, protein turnover, chaperones ; Energy production and conversion ;
ENSSSCP00000005064	YCL043c	192	2e-48	COG0526	Thiol-disulfide isomerase and thioredoxins	OC	Posttranslational modification, protein turnover, chaperones ; Energy production and conversion ;
ENSSSCP00000005064	YDR518w	166	6e-41	COG0526	Thiol-disulfide isomerase and thioredoxins	OC	Posttranslational modification, protein turnover, chaperones ; Energy production and conversion ;
ENSSSCP00000005064	SPAC17H9.14c	100	5e-21	COG0526	Thiol-disulfide isomerase and thioredoxins	OC	Posttranslational modification, protein turnover, chaperones ; Energy production and conversion ;
ENSSSCP00000005064	SPAC13F5.05	84.7	4e-16	COG0526	Thiol-disulfide isomerase and thioredoxins	OC	Posttranslational modification, protein turnover, chaperones ; Energy production and conversion ;
ENSSSCP00000005064	YPO3868	77.4	5e-14	COG0526	Thiol-disulfide isomerase and thioredoxins	OC	Posttranslational modification, protein turnover, chaperones ; Energy production and conversion ;
ENSSSCP00000005064	DR0944	75.5	2e-13	COG0526	Thiol-disulfide isomerase and thioredoxins	OC	Posttranslational modification, protein turnover, chaperones ; Energy production and conversion ;
ENSSSCP00000005064	trxA	74.7	4e-13	COG0526	Thiol-disulfide isomerase and thioredoxins	OC	Posttranslational modification, protein turnover, chaperones ; Energy production and conversion ;
ENSSSCP00000005064	ZtrxA	74.7	4e-13	COG0526	Thiol-disulfide isomerase and thioredoxins	OC	Posttranslational modification, protein turnover, chaperones ; Energy production and conversion ;
ENSSSCP00000005064	ECs4714	74.7	4e-13	COG0526	Thiol-disulfide isomerase and thioredoxins	OC	Posttranslational modification, protein turnover, chaperones ; Energy production and conversion ;
ENSSSCP00000005064	STM3915	73.6	9e-13	COG0526	Thiol-disulfide isomerase and thioredoxins	OC	Posttranslational modification, protein turnover, chaperones ; Energy production and conversion ;
ENSSSCP00000005064	VC0306	72.4	2e-12	COG0526	Thiol-disulfide isomerase and thioredoxins	OC	Posttranslational modification, protein turnover, chaperones ; Energy production and conversion ;
ENSSSCP00000005064	jhp0763	72	2e-12	COG0526	Thiol-disulfide isomerase and thioredoxins	OC	Posttranslational modification, protein turnover, chaperones ; Energy production and conversion ;
ENSSSCP00000005064	HP0824	72	2e-12	COG0526	Thiol-disulfide isomerase and thioredoxins	OC	Posttranslational modification, protein turnover, chaperones ; Energy production and conversion ;
ENSSSCP00000005064	CC3539	70.5	8e-12	COG0526	Thiol-disulfide isomerase and thioredoxins	OC	Posttranslational modification, protein turnover, chaperones ; Energy production and conversion ;
ENSSSCP00000005064	SA0992	69.7	1e-11	COG0526	Thiol-disulfide isomerase and thioredoxins	OC	Posttranslational modification, protein turnover, chaperones ; Energy production and conversion ;
ENSSSCP00000005064	PA4061	69.7	1e-11	COG3118	Thioredoxin domain-containing protein	O	Posttranslational modification, protein turnover, chaperones ;
ENSSSCP00000005064	CT539	69.7	1e-11	COG0526	Thiol-disulfide isomerase and thioredoxins	OC	Posttranslational modification, protein turnover, chaperones ; Energy production and conversion ;
ENSSSCP00000005064	CPn0659	67.8	4e-11	COG0526	Thiol-disulfide isomerase and thioredoxins	OC	Posttranslational modification, protein turnover, chaperones ; Energy production and conversion ;
ENSSSCP00000005064	BS_trxA	67	8e-11	COG0526	Thiol-disulfide isomerase and thioredoxins	OC	Posttranslational modification, protein turnover, chaperones ; Energy production and conversion ;
ENSSSCP00000015252	SMc02857	862	0	COG0443	Molecular chaperone	O	Posttranslational modification, protein turnover, chaperones ;
ENSSSCP00000015252	BMEI2002	855	0	COG0443	Molecular chaperone	O	Posttranslational modification, protein turnover, chaperones ;
ENSSSCP00000015252	AGc195	849	0	COG0443	Molecular chaperone	O	Posttranslational modification, protein turnover, chaperones ;
ENSSSCP00000015252	SPAC664.11	841	0	COG0443	Molecular chaperone	O	Posttranslational modification, protein turnover, chaperones ;
ENSSSCP00000015252	mll4757	840	0	COG0443	Molecular chaperone	O	Posttranslational modification, protein turnover, chaperones ;
ENSSSCP00000015252	YEL030w	837	0	COG0443	Molecular chaperone	O	Posttranslational modification, protein turnover, chaperones ;
ENSSSCP00000015252	RP185	816	0	COG0443	Molecular chaperone	O	Posttranslational modification, protein turnover, chaperones ;
ENSSSCP00000015252	CC0010	815	0	COG0443	Molecular chaperone	O	Posttranslational modification, protein turnover, chaperones ;
ENSSSCP00000015252	RC0233	811	0	COG0443	Molecular chaperone	O	Posttranslational modification, protein turnover, chaperones ;
ENSSSCP00000015252	RSc2635	782	0	COG0443	Molecular chaperone	O	Posttranslational modification, protein turnover, chaperones ;
ENSSSCP00000015252	STM0012	765	0	COG0443	Molecular chaperone	O	Posttranslational modification, protein turnover, chaperones ;
ENSSSCP00000015252	NMA0736	763	0	COG0443	Molecular chaperone	O	Posttranslational modification, protein turnover, chaperones ;
ENSSSCP00000015252	dnaK	763	0	COG0443	Molecular chaperone	O	Posttranslational modification, protein turnover, chaperones ;
ENSSSCP00000015252	ZdnaK	763	0	COG0443	Molecular chaperone	O	Posttranslational modification, protein turnover, chaperones ;
ENSSSCP00000015252	ECs0014	763	0	COG0443	Molecular chaperone	O	Posttranslational modification, protein turnover, chaperones ;
ENSSSCP00000015252	PA4761	759	0	COG0443	Molecular chaperone	O	Posttranslational modification, protein turnover, chaperones ;
ENSSSCP00000015252	YPO0468	757	0	COG0443	Molecular chaperone	O	Posttranslational modification, protein turnover, chaperones ;
ENSSSCP00000015252	NMB0554	756	0	COG0443	Molecular chaperone	O	Posttranslational modification, protein turnover, chaperones ;
ENSSSCP00000015252	PM0736	749	0	COG0443	Molecular chaperone	O	Posttranslational modification, protein turnover, chaperones ;
ENSSSCP00000015252	VC0855	748	0	COG0443	Molecular chaperone	O	Posttranslational modification, protein turnover, chaperones ;
ENSSSCP00000000906	SPAC926.04c	596	5e-170	COG0326	Molecular chaperone, HSP90 family	O	Posttranslational modification, protein turnover, chaperones ;
ENSSSCP00000000906	YMR186w	577	2e-164	COG0326	Molecular chaperone, HSP90 family	O	Posttranslational modification, protein turnover, chaperones ;
ENSSSCP00000000906	YPL240c	570	4e-162	COG0326	Molecular chaperone, HSP90 family	O	Posttranslational modification, protein turnover, chaperones ;
ENSSSCP00000000906	RSc0990	447	2e-125	COG0326	Molecular chaperone, HSP90 family	O	Posttranslational modification, protein turnover, chaperones ;
ENSSSCP00000000906	Rv2299c	423	6e-118	COG0326	Molecular chaperone, HSP90 family	O	Posttranslational modification, protein turnover, chaperones ;
ENSSSCP00000000906	MT2356	423	6e-118	COG0326	Molecular chaperone, HSP90 family	O	Posttranslational modification, protein turnover, chaperones ;
ENSSSCP00000000906	PA1596	421	2e-117	COG0326	Molecular chaperone, HSP90 family	O	Posttranslational modification, protein turnover, chaperones ;
ENSSSCP00000000906	ML1623	417	5e-116	COG0326	Molecular chaperone, HSP90 family	O	Posttranslational modification, protein turnover, chaperones ;
ENSSSCP00000000906	STM0487	409	1e-113	COG0326	Molecular chaperone, HSP90 family	O	Posttranslational modification, protein turnover, chaperones ;
ENSSSCP00000000906	YPO3119	406	8e-113	COG0326	Molecular chaperone, HSP90 family	O	Posttranslational modification, protein turnover, chaperones ;
ENSSSCP00000000906	VC0985	402	2e-111	COG0326	Molecular chaperone, HSP90 family	O	Posttranslational modification, protein turnover, chaperones ;
ENSSSCP00000000906	htpG	399	1e-110	COG0326	Molecular chaperone, HSP90 family	O	Posttranslational modification, protein turnover, chaperones ;
ENSSSCP00000000906	ECs0526	399	1e-110	COG0326	Molecular chaperone, HSP90 family	O	Posttranslational modification, protein turnover, chaperones ;
ENSSSCP00000000906	ZhtpG	398	2e-110	COG0326	Molecular chaperone, HSP90 family	O	Posttranslational modification, protein turnover, chaperones ;
ENSSSCP00000000906	XF0978	397	3e-110	COG0326	Molecular chaperone, HSP90 family	O	Posttranslational modification, protein turnover, chaperones ;
ENSSSCP00000000906	PM1024	394	2e-109	COG0326	Molecular chaperone, HSP90 family	O	Posttranslational modification, protein turnover, chaperones ;
ENSSSCP00000000906	HI0104	391	3e-108	COG0326	Molecular chaperone, HSP90 family	O	Posttranslational modification, protein turnover, chaperones ;
ENSSSCP00000000906	mlr2017	380	5e-105	COG0326	Molecular chaperone, HSP90 family	O	Posttranslational modification, protein turnover, chaperones ;
ENSSSCP00000000906	ECU02g1100	379	9e-105	COG0326	Molecular chaperone, HSP90 family	O	Posttranslational modification, protein turnover, chaperones ;
ENSSSCP00000000906	HP0210	375	1e-103	COG0326	Molecular chaperone, HSP90 family	O	Posttranslational modification, protein turnover, chaperones ;
ENSSSCP00000008214	SPAC8E11.02c	314	1e-85	COG5040	14-3-3 family protein	T	Signal transduction mechanisms ;
ENSSSCP00000008214	YDR099w	309	4e-84	COG5040	14-3-3 family protein	T	Signal transduction mechanisms ;
ENSSSCP00000008214	YER177w	305	5e-83	COG5040	14-3-3 family protein	T	Signal transduction mechanisms ;
ENSSSCP00000008214	SPAC17A2.13c	291	5e-79	COG5040	14-3-3 family protein	T	Signal transduction mechanisms ;
ENSSSCP00000008214	ECU03g1010	223	3e-58	COG5040	14-3-3 family protein	T	Signal transduction mechanisms ;
ENSSSCP00000007190	MA4378	674	0	COG0474	Cation transport ATPase	P	Inorganic ion transport and metabolism ;
ENSSSCP00000007190	MTH1516	533	4e-151	COG0474	Cation transport ATPase	P	Inorganic ion transport and metabolism ;
ENSSSCP00000007190	sll1076	485	2e-136	COG0474	Cation transport ATPase	P	Inorganic ion transport and metabolism ;
ENSSSCP00000007190	BH2515	430	5e-120	COG0474	Cation transport ATPase	P	Inorganic ion transport and metabolism ;
ENSSSCP00000007190	sll0672	423	7e-118	COG0474	Cation transport ATPase	P	Inorganic ion transport and metabolism ;
ENSSSCP00000007190	MA4082	420	8e-117	COG0474	Cation transport ATPase	P	Inorganic ion transport and metabolism ;
ENSSSCP00000007190	SPy0623	418	3e-116	COG0474	Cation transport ATPase	P	Inorganic ion transport and metabolism ;
ENSSSCP00000007190	MTH1001	417	4e-116	COG0474	Cation transport ATPase	P	Inorganic ion transport and metabolism ;
ENSSSCP00000007190	SP1551	412	2e-114	COG0474	Cation transport ATPase	P	Inorganic ion transport and metabolism ;
ENSSSCP00000007190	L2866	409	1e-113	COG0474	Cation transport ATPase	P	Inorganic ion transport and metabolism ;
ENSSSCP00000007190	L117821	409	2e-113	COG0474	Cation transport ATPase	P	Inorganic ion transport and metabolism ;
ENSSSCP00000007190	Cgl1510	403	8e-112	COG0474	Cation transport ATPase	P	Inorganic ion transport and metabolism ;
ENSSSCP00000007190	lin0814	400	9e-111	COG0474	Cation transport ATPase	P	Inorganic ion transport and metabolism ;
ENSSSCP00000007190	YPO0451	397	7e-110	COG0474	Cation transport ATPase	P	Inorganic ion transport and metabolism ;
ENSSSCP00000007190	lin0832	395	2e-109	COG0474	Cation transport ATPase	P	Inorganic ion transport and metabolism ;
ENSSSCP00000007190	sll1614	395	3e-109	COG0474	Cation transport ATPase	P	Inorganic ion transport and metabolism ;
ENSSSCP00000007190	all3375	394	5e-109	COG0474	Cation transport ATPase	P	Inorganic ion transport and metabolism ;
ENSSSCP00000007190	MT2053	392	2e-108	COG0474	Cation transport ATPase	P	Inorganic ion transport and metabolism ;
ENSSSCP00000007190	Rv1997	391	3e-108	COG0474	Cation transport ATPase	P	Inorganic ion transport and metabolism ;
ENSSSCP00000007190	CAC2137	391	3e-108	COG0474	Cation transport ATPase	P	Inorganic ion transport and metabolism ;
ENSSSCP00000023888	YOR133w	1186	0	COG0480	Translation elongation factors (GTPases)	J	Translation, ribosomal structure and biogenesis ;
ENSSSCP00000023888	YDR385w	1186	0	COG0480	Translation elongation factors (GTPases)	J	Translation, ribosomal structure and biogenesis ;
ENSSSCP00000023888	SPCP31B10.07	1169	0	COG0480	Translation elongation factors (GTPases)	J	Translation, ribosomal structure and biogenesis ;
ENSSSCP00000023888	SPAC513.01c	1127	0	COG0480	Translation elongation factors (GTPases)	J	Translation, ribosomal structure and biogenesis ;
ENSSSCP00000023888	ECU11g1460	681	0	COG0480	Translation elongation factors (GTPases)	J	Translation, ribosomal structure and biogenesis ;
ENSSSCP00000023888	SPBC215.12	558	1e-158	COG0480	Translation elongation factors (GTPases)	J	Translation, ribosomal structure and biogenesis ;
ENSSSCP00000023888	YKL173w	331	4e-90	COG0480	Translation elongation factors (GTPases)	J	Translation, ribosomal structure and biogenesis ;
ENSSSCP00000023888	APE1432	326	9e-89	COG0480	Translation elongation factors (GTPases)	J	Translation, ribosomal structure and biogenesis ;
ENSSSCP00000023888	SSO0728	323	1e-87	COG0480	Translation elongation factors (GTPases)	J	Translation, ribosomal structure and biogenesis ;
ENSSSCP00000023888	PAE0332	309	1e-83	COG0480	Translation elongation factors (GTPases)	J	Translation, ribosomal structure and biogenesis ;
ENSSSCP00000023888	AF1894	304	5e-82	COG0480	Translation elongation factors (GTPases)	J	Translation, ribosomal structure and biogenesis ;
ENSSSCP00000023888	SPCC553.08c	295	2e-79	COG0480	Translation elongation factors (GTPases)	J	Translation, ribosomal structure and biogenesis ;
ENSSSCP00000023888	MJ1048	285	3e-76	COG0480	Translation elongation factors (GTPases)	J	Translation, ribosomal structure and biogenesis ;
ENSSSCP00000023888	MA1257	282	1e-75	COG0480	Translation elongation factors (GTPases)	J	Translation, ribosomal structure and biogenesis ;
ENSSSCP00000023888	TVN1049	275	2e-73	COG0480	Translation elongation factors (GTPases)	J	Translation, ribosomal structure and biogenesis ;
ENSSSCP00000023888	MTH1057	275	2e-73	COG0480	Translation elongation factors (GTPases)	J	Translation, ribosomal structure and biogenesis ;
ENSSSCP00000023888	PH1899	271	4e-72	COG0480	Translation elongation factors (GTPases)	J	Translation, ribosomal structure and biogenesis ;
ENSSSCP00000023888	Ta0446	270	1e-71	COG0480	Translation elongation factors (GTPases)	J	Translation, ribosomal structure and biogenesis ;
ENSSSCP00000023888	MK0679_3	267	5e-71	COG0480	Translation elongation factors (GTPases)	J	Translation, ribosomal structure and biogenesis ;
ENSSSCP00000023888	PAB0187	266	8e-71	COG0480	Translation elongation factors (GTPases)	J	Translation, ribosomal structure and biogenesis ;
ENSSSCP00000018966	YGR254w	569	4e-162	COG0148	Enolase	G	Carbohydrate transport and metabolism ;
ENSSSCP00000018966	SPBC1815.01	551	8e-157	COG0148	Enolase	G	Carbohydrate transport and metabolism ;
ENSSSCP00000018966	YHR174w	541	7e-154	COG0148	Enolase	G	Carbohydrate transport and metabolism ;
ENSSSCP00000018966	YPL281c	538	6e-153	COG0148	Enolase	G	Carbohydrate transport and metabolism ;
ENSSSCP00000018966	YOR393w	538	6e-153	COG0148	Enolase	G	Carbohydrate transport and metabolism ;
ENSSSCP00000018966	YMR323w	538	9e-153	COG0148	Enolase	G	Carbohydrate transport and metabolism ;
ENSSSCP00000018966	PH1942	467	2e-131	COG0148	Enolase	G	Carbohydrate transport and metabolism ;
ENSSSCP00000018966	MJ0232	445	9e-125	COG0148	Enolase	G	Carbohydrate transport and metabolism ;
ENSSSCP00000018966	PAB1126	438	1e-122	COG0148	Enolase	G	Carbohydrate transport and metabolism ;
ENSSSCP00000018966	eno	436	5e-122	COG0148	Enolase	G	Carbohydrate transport and metabolism ;
ENSSSCP00000018966	Zeno	436	5e-122	COG0148	Enolase	G	Carbohydrate transport and metabolism ;
ENSSSCP00000018966	ECs3639	436	5e-122	COG0148	Enolase	G	Carbohydrate transport and metabolism ;
ENSSSCP00000018966	all3538	435	9e-122	COG0148	Enolase	G	Carbohydrate transport and metabolism ;
ENSSSCP00000018966	aq_484	434	1e-121	COG0148	Enolase	G	Carbohydrate transport and metabolism ;
ENSSSCP00000018966	STM2952	434	1e-121	COG0148	Enolase	G	Carbohydrate transport and metabolism ;
ENSSSCP00000018966	DR2637	434	1e-121	COG0148	Enolase	G	Carbohydrate transport and metabolism ;
ENSSSCP00000018966	NMB1285	434	2e-121	COG0148	Enolase	G	Carbohydrate transport and metabolism ;
ENSSSCP00000018966	NMA1495	434	2e-121	COG0148	Enolase	G	Carbohydrate transport and metabolism ;
ENSSSCP00000018966	TM0877	434	2e-121	COG0148	Enolase	G	Carbohydrate transport and metabolism ;
ENSSSCP00000018966	MA1672	431	1e-120	COG0148	Enolase	G	Carbohydrate transport and metabolism ;
ENSSSCP00000000304	SPAC140.02	73.6	5e-13	COG0724	RNA-binding proteins (RRM domain)	R	General function prediction only ;
ENSSSCP00000000304	ECU03g0730	65.5	1e-10	COG0724	RNA-binding proteins (RRM domain)	R	General function prediction only ;
ENSSSCP00000000304	TP0356	49.3	8e-06	COG0724	RNA-binding proteins (RRM domain)	R	General function prediction only ;
ENSSSCP00000000527	SPAC1D4.04	723	0	COG0459	Chaperonin GroEL (HSP60 family)	O	Posttranslational modification, protein turnover, chaperones ;
ENSSSCP00000000527	YIL142w	690	0	COG0459	Chaperonin GroEL (HSP60 family)	O	Posttranslational modification, protein turnover, chaperones ;
ENSSSCP00000000527	ECU09g0480	440	3e-123	COG0459	Chaperonin GroEL (HSP60 family)	O	Posttranslational modification, protein turnover, chaperones ;
ENSSSCP00000000527	APE2072	329	6e-90	COG0459	Chaperonin GroEL (HSP60 family)	O	Posttranslational modification, protein turnover, chaperones ;
ENSSSCP00000000527	MA0086	316	7e-86	COG0459	Chaperonin GroEL (HSP60 family)	O	Posttranslational modification, protein turnover, chaperones ;
ENSSSCP00000000527	APE0907	314	3e-85	COG0459	Chaperonin GroEL (HSP60 family)	O	Posttranslational modification, protein turnover, chaperones ;
ENSSSCP00000000527	AF2238	313	4e-85	COG0459	Chaperonin GroEL (HSP60 family)	O	Posttranslational modification, protein turnover, chaperones ;
ENSSSCP00000000527	MTH794	309	9e-84	COG0459	Chaperonin GroEL (HSP60 family)	O	Posttranslational modification, protein turnover, chaperones ;
ENSSSCP00000000527	AF1451	307	3e-83	COG0459	Chaperonin GroEL (HSP60 family)	O	Posttranslational modification, protein turnover, chaperones ;
ENSSSCP00000000527	Ta0980	306	8e-83	COG0459	Chaperonin GroEL (HSP60 family)	O	Posttranslational modification, protein turnover, chaperones ;
ENSSSCP00000000527	TVN0507	305	2e-82	COG0459	Chaperonin GroEL (HSP60 family)	O	Posttranslational modification, protein turnover, chaperones ;
ENSSSCP00000000527	PAE3273	304	3e-82	COG0459	Chaperonin GroEL (HSP60 family)	O	Posttranslational modification, protein turnover, chaperones ;
ENSSSCP00000000527	PH0017	302	9e-82	COG0459	Chaperonin GroEL (HSP60 family)	O	Posttranslational modification, protein turnover, chaperones ;
ENSSSCP00000000527	MK1006	301	2e-81	COG0459	Chaperonin GroEL (HSP60 family)	O	Posttranslational modification, protein turnover, chaperones ;
ENSSSCP00000000527	TVN1128	299	8e-81	COG0459	Chaperonin GroEL (HSP60 family)	O	Posttranslational modification, protein turnover, chaperones ;
ENSSSCP00000000527	PAB2341	297	3e-80	COG0459	Chaperonin GroEL (HSP60 family)	O	Posttranslational modification, protein turnover, chaperones ;
ENSSSCP00000000527	SSO0282	295	1e-79	COG0459	Chaperonin GroEL (HSP60 family)	O	Posttranslational modification, protein turnover, chaperones ;
ENSSSCP00000000527	Ta1276	294	3e-79	COG0459	Chaperonin GroEL (HSP60 family)	O	Posttranslational modification, protein turnover, chaperones ;
ENSSSCP00000000527	SPBC25H2.12c	289	8e-78	COG0459	Chaperonin GroEL (HSP60 family)	O	Posttranslational modification, protein turnover, chaperones ;
ENSSSCP00000000527	SSO0862	287	3e-77	COG0459	Chaperonin GroEL (HSP60 family)	O	Posttranslational modification, protein turnover, chaperones ;
ENSSSCP00000008328	ECU03g1570	86.3	2e-17	COG5126	Ca2+-binding protein (EF-Hand superfamily)	TZDR	Signal transduction mechanisms ; Cytoskeleton ; Cell cycle control, cell division, chromosome partitioning ; General function prediction only ;
ENSSSCP00000008328	SPAC3A12.14	83.2	2e-16	COG5126	Ca2+-binding protein (EF-Hand superfamily)	TZDR	Signal transduction mechanisms ; Cytoskeleton ; Cell cycle control, cell division, chromosome partitioning ; General function prediction only ;
ENSSSCP00000008328	SPAC926.03	73.6	2e-13	COG5126	Ca2+-binding protein (EF-Hand superfamily)	TZDR	Signal transduction mechanisms ; Cytoskeleton ; Cell cycle control, cell division, chromosome partitioning ; General function prediction only ;
ENSSSCP00000008328	YBR109c	62	4e-10	COG5126	Ca2+-binding protein (EF-Hand superfamily)	TZDR	Signal transduction mechanisms ; Cytoskeleton ; Cell cycle control, cell division, chromosome partitioning ; General function prediction only ;
ENSSSCP00000008328	SPAC29A4.05	56.6	2e-08	COG5126	Ca2+-binding protein (EF-Hand superfamily)	TZDR	Signal transduction mechanisms ; Cytoskeleton ; Cell cycle control, cell division, chromosome partitioning ; General function prediction only ;
ENSSSCP00000008328	YOR257w	55.8	3e-08	COG5126	Ca2+-binding protein (EF-Hand superfamily)	TZDR	Signal transduction mechanisms ; Cytoskeleton ; Cell cycle control, cell division, chromosome partitioning ; General function prediction only ;
ENSSSCP00000008328	SPCC1682.04	48.5	5e-06	COG5126	Ca2+-binding protein (EF-Hand superfamily)	TZDR	Signal transduction mechanisms ; Cytoskeleton ; Cell cycle control, cell division, chromosome partitioning ; General function prediction only ;
ENSSSCP00000023115	MT0318	93.2	4e-18	COG5651	PPE-repeat proteins	N	Cell motility ;
ENSSSCP00000023115	MT0370	87.4	2e-16	COG5651	PPE-repeat proteins	N	Cell motility ;
ENSSSCP00000023115	Rv0355c	87.4	2e-16	COG5651	PPE-repeat proteins	N	Cell motility ;
ENSSSCP00000023115	Rv0304c	83.2	3e-15	COG5651	PPE-repeat proteins	N	Cell motility ;
ENSSSCP00000023115	Rv0305c	73.9	2e-12	COG5651	PPE-repeat proteins	N	Cell motility ;
ENSSSCP00000009202	SPAC17H9.14c	122	1e-27	COG0526	Thiol-disulfide isomerase and thioredoxins	OC	Posttranslational modification, protein turnover, chaperones ; Energy production and conversion ;
ENSSSCP00000009202	YCL043c	91.3	3e-18	COG0526	Thiol-disulfide isomerase and thioredoxins	OC	Posttranslational modification, protein turnover, chaperones ; Energy production and conversion ;
ENSSSCP00000009202	SPAC1F5.02	87	6e-17	COG0526	Thiol-disulfide isomerase and thioredoxins	OC	Posttranslational modification, protein turnover, chaperones ; Energy production and conversion ;
ENSSSCP00000009202	SPAC13F5.05	84.7	3e-16	COG0526	Thiol-disulfide isomerase and thioredoxins	OC	Posttranslational modification, protein turnover, chaperones ; Energy production and conversion ;
ENSSSCP00000009202	YPO3868	75.5	2e-13	COG0526	Thiol-disulfide isomerase and thioredoxins	OC	Posttranslational modification, protein turnover, chaperones ; Energy production and conversion ;
ENSSSCP00000009202	YDR518w	74.7	3e-13	COG0526	Thiol-disulfide isomerase and thioredoxins	OC	Posttranslational modification, protein turnover, chaperones ; Energy production and conversion ;
ENSSSCP00000009202	STM3915	74.3	3e-13	COG0526	Thiol-disulfide isomerase and thioredoxins	OC	Posttranslational modification, protein turnover, chaperones ; Energy production and conversion ;
ENSSSCP00000009202	trxA	74.3	3e-13	COG0526	Thiol-disulfide isomerase and thioredoxins	OC	Posttranslational modification, protein turnover, chaperones ; Energy production and conversion ;
ENSSSCP00000009202	ZtrxA	74.3	3e-13	COG0526	Thiol-disulfide isomerase and thioredoxins	OC	Posttranslational modification, protein turnover, chaperones ; Energy production and conversion ;
ENSSSCP00000009202	ECs4714	74.3	3e-13	COG0526	Thiol-disulfide isomerase and thioredoxins	OC	Posttranslational modification, protein turnover, chaperones ; Energy production and conversion ;
ENSSSCP00000009202	trxC	70.1	7e-12	COG0526	Thiol-disulfide isomerase and thioredoxins	OC	Posttranslational modification, protein turnover, chaperones ; Energy production and conversion ;
ENSSSCP00000009202	ZtrxC	70.1	7e-12	COG0526	Thiol-disulfide isomerase and thioredoxins	OC	Posttranslational modification, protein turnover, chaperones ; Energy production and conversion ;
ENSSSCP00000009202	ECs3448	70.1	7e-12	COG0526	Thiol-disulfide isomerase and thioredoxins	OC	Posttranslational modification, protein turnover, chaperones ; Energy production and conversion ;
ENSSSCP00000009202	STM2649	70.1	8e-12	COG0526	Thiol-disulfide isomerase and thioredoxins	OC	Posttranslational modification, protein turnover, chaperones ; Energy production and conversion ;
ENSSSCP00000009202	aq_1916	70.1	8e-12	COG0526	Thiol-disulfide isomerase and thioredoxins	OC	Posttranslational modification, protein turnover, chaperones ; Energy production and conversion ;
ENSSSCP00000009202	CC0110	69.7	1e-11	COG3118	Thioredoxin domain-containing protein	O	Posttranslational modification, protein turnover, chaperones ;
ENSSSCP00000009202	all1866	69.3	1e-11	COG0526	Thiol-disulfide isomerase and thioredoxins	OC	Posttranslational modification, protein turnover, chaperones ; Energy production and conversion ;
ENSSSCP00000009202	NMB1366	68.6	2e-11	COG0526	Thiol-disulfide isomerase and thioredoxins	OC	Posttranslational modification, protein turnover, chaperones ; Energy production and conversion ;
ENSSSCP00000009202	Cgl3031	68.2	2e-11	COG0526	Thiol-disulfide isomerase and thioredoxins	OC	Posttranslational modification, protein turnover, chaperones ; Energy production and conversion ;
ENSSSCP00000009202	BMEI2022	67.8	4e-11	COG0526	Thiol-disulfide isomerase and thioredoxins	OC	Posttranslational modification, protein turnover, chaperones ; Energy production and conversion ;
ENSSSCP00000005345	SPBC3B9.13c	71.6	3e-13	COG2058	Ribosomal protein L12E/L44/L45/RPP1/RPP2	J	Translation, ribosomal structure and biogenesis ;
ENSSSCP00000005345	SPAC644.15	71.6	3e-13	COG2058	Ribosomal protein L12E/L44/L45/RPP1/RPP2	J	Translation, ribosomal structure and biogenesis ;
ENSSSCP00000005345	SPCP1E11.09c	65.1	3e-11	COG2058	Ribosomal protein L12E/L44/L45/RPP1/RPP2	J	Translation, ribosomal structure and biogenesis ;
ENSSSCP00000005345	YDL081c	55.8	2e-08	COG2058	Ribosomal protein L12E/L44/L45/RPP1/RPP2	J	Translation, ribosomal structure and biogenesis ;
ENSSSCP00000030014	TM0984	65.1	9e-10	COG2373	Large extracellular alpha-helical protein	R	General function prediction only ;
ENSSSCP00000007864	YDR099w	318	4e-87	COG5040	14-3-3 family protein	T	Signal transduction mechanisms ;
ENSSSCP00000007864	YER177w	316	2e-86	COG5040	14-3-3 family protein	T	Signal transduction mechanisms ;
ENSSSCP00000007864	SPAC8E11.02c	315	4e-86	COG5040	14-3-3 family protein	T	Signal transduction mechanisms ;
ENSSSCP00000007864	SPAC17A2.13c	300	2e-81	COG5040	14-3-3 family protein	T	Signal transduction mechanisms ;
ENSSSCP00000007864	ECU03g1010	236	3e-62	COG5040	14-3-3 family protein	T	Signal transduction mechanisms ;
ENSSSCP00000010705	SPAC8E11.02c	309	3e-84	COG5040	14-3-3 family protein	T	Signal transduction mechanisms ;
ENSSSCP00000010705	YDR099w	300	2e-81	COG5040	14-3-3 family protein	T	Signal transduction mechanisms ;
ENSSSCP00000010705	YER177w	296	2e-80	COG5040	14-3-3 family protein	T	Signal transduction mechanisms ;
ENSSSCP00000010705	SPAC17A2.13c	285	7e-77	COG5040	14-3-3 family protein	T	Signal transduction mechanisms ;
ENSSSCP00000010705	ECU03g1010	216	3e-56	COG5040	14-3-3 family protein	T	Signal transduction mechanisms ;
ENSSSCP00000016940	SPAC140.02	65.1	2e-10	COG0724	RNA-binding proteins (RRM domain)	R	General function prediction only ;
ENSSSCP00000016940	ECU03g0730	57	5e-08	COG0724	RNA-binding proteins (RRM domain)	R	General function prediction only ;
ENSSSCP00000005692	YDL126c	1172	0	COG0464	ATPases of the AAA+ class	O	Posttranslational modification, protein turnover, chaperones ;
ENSSSCP00000005692	ECU01g1230	920	0	COG0464	ATPases of the AAA+ class	O	Posttranslational modification, protein turnover, chaperones ;
ENSSSCP00000005692	MJ1156	690	0	COG0464	ATPases of the AAA+ class	O	Posttranslational modification, protein turnover, chaperones ;
ENSSSCP00000005692	AF1297	681	0	COG0464	ATPases of the AAA+ class	O	Posttranslational modification, protein turnover, chaperones ;
ENSSSCP00000005692	PAE3171	674	0	COG0464	ATPases of the AAA+ class	O	Posttranslational modification, protein turnover, chaperones ;
ENSSSCP00000005692	APE2474	665	0	COG0464	ATPases of the AAA+ class	O	Posttranslational modification, protein turnover, chaperones ;
ENSSSCP00000005692	PAE0696	660	0	COG0464	ATPases of the AAA+ class	O	Posttranslational modification, protein turnover, chaperones ;
ENSSSCP00000005692	SSO0176	652	0	COG0464	ATPases of the AAA+ class	O	Posttranslational modification, protein turnover, chaperones ;
ENSSSCP00000005692	Ta0840	643	0	COG0464	ATPases of the AAA+ class	O	Posttranslational modification, protein turnover, chaperones ;
ENSSSCP00000005692	SSO0421	643	0	COG0464	ATPases of the AAA+ class	O	Posttranslational modification, protein turnover, chaperones ;
ENSSSCP00000005692	TVN0947	639	0	COG0464	ATPases of the AAA+ class	O	Posttranslational modification, protein turnover, chaperones ;
ENSSSCP00000005692	SPAC1565.08	639	0	COG0464	ATPases of the AAA+ class	O	Posttranslational modification, protein turnover, chaperones ;
ENSSSCP00000005692	APE1367	633	0	COG0464	ATPases of the AAA+ class	O	Posttranslational modification, protein turnover, chaperones ;
ENSSSCP00000005692	MTH1639	626	5e-179	COG0464	ATPases of the AAA+ class	O	Posttranslational modification, protein turnover, chaperones ;
ENSSSCP00000005692	AF2098	624	3e-178	COG0464	ATPases of the AAA+ class	O	Posttranslational modification, protein turnover, chaperones ;
ENSSSCP00000005692	VNG1472G	620	2e-177	COG0464	ATPases of the AAA+ class	O	Posttranslational modification, protein turnover, chaperones ;
ENSSSCP00000005692	MA4575	615	1e-175	COG0464	ATPases of the AAA+ class	O	Posttranslational modification, protein turnover, chaperones ;
ENSSSCP00000005692	PAB2086	611	2e-174	COG0464	ATPases of the AAA+ class	O	Posttranslational modification, protein turnover, chaperones ;
ENSSSCP00000005692	VNG6199G	610	2e-174	COG0464	ATPases of the AAA+ class	O	Posttranslational modification, protein turnover, chaperones ;
ENSSSCP00000005692	VNG1667G	609	5e-174	COG0464	ATPases of the AAA+ class	O	Posttranslational modification, protein turnover, chaperones ;
ENSSSCP00000000606	CAC0267	260	2e-69	COG0039	Malate/lactate dehydrogenases	C	Energy production and conversion ;
ENSSSCP00000000606	BH3937	238	8e-63	COG0039	Malate/lactate dehydrogenases	C	Energy production and conversion ;
ENSSSCP00000000606	BS_lctE	234	2e-61	COG0039	Malate/lactate dehydrogenases	C	Energy production and conversion ;
ENSSSCP00000000606	SP1220	233	3e-61	COG0039	Malate/lactate dehydrogenases	C	Energy production and conversion ;
ENSSSCP00000000606	BB0087	233	4e-61	COG0039	Malate/lactate dehydrogenases	C	Energy production and conversion ;
ENSSSCP00000000606	Cgl2848	231	1e-60	COG0039	Malate/lactate dehydrogenases	C	Energy production and conversion ;
ENSSSCP00000000606	L0017	230	3e-60	COG0039	Malate/lactate dehydrogenases	C	Energy production and conversion ;
ENSSSCP00000000606	L0018	229	7e-60	COG0039	Malate/lactate dehydrogenases	C	Energy production and conversion ;
ENSSSCP00000000606	SA0232	228	1e-59	COG0039	Malate/lactate dehydrogenases	C	Energy production and conversion ;
ENSSSCP00000000606	SPy1151	226	3e-59	COG0039	Malate/lactate dehydrogenases	C	Energy production and conversion ;
ENSSSCP00000000606	lin0242	223	4e-58	COG0039	Malate/lactate dehydrogenases	C	Energy production and conversion ;
ENSSSCP00000000606	TM1867	214	1e-55	COG0039	Malate/lactate dehydrogenases	C	Energy production and conversion ;
ENSSSCP00000000606	CAC3552	212	8e-55	COG0039	Malate/lactate dehydrogenases	C	Energy production and conversion ;
ENSSSCP00000000606	SPAC186.08c	209	5e-54	COG0039	Malate/lactate dehydrogenases	C	Energy production and conversion ;
ENSSSCP00000000606	SA2395	205	9e-53	COG0039	Malate/lactate dehydrogenases	C	Energy production and conversion ;
ENSSSCP00000000606	MG460	184	1e-46	COG0039	Malate/lactate dehydrogenases	C	Energy production and conversion ;
ENSSSCP00000000606	BS_citH	182	9e-46	COG0039	Malate/lactate dehydrogenases	C	Energy production and conversion ;
ENSSSCP00000000606	AF0855	176	4e-44	COG0039	Malate/lactate dehydrogenases	C	Energy production and conversion ;
ENSSSCP00000000606	L142159	174	2e-43	COG0039	Malate/lactate dehydrogenases	C	Energy production and conversion ;
ENSSSCP00000000606	MPN674	172	9e-43	COG0039	Malate/lactate dehydrogenases	C	Energy production and conversion ;
ENSSSCP00000000701	TM0984	60.5	3e-08	COG2373	Large extracellular alpha-helical protein	R	General function prediction only ;
ENSSSCP00000023695	SPBC15C4.05	358	4e-98	COG1643	HrpA-like helicases	L	Replication, recombination and repair ;
ENSSSCP00000023695	YLR419w	286	2e-76	COG1643	HrpA-like helicases	L	Replication, recombination and repair ;
ENSSSCP00000023695	SPBC16H5.10c	270	2e-71	COG1643	HrpA-like helicases	L	Replication, recombination and repair ;
ENSSSCP00000023695	YNR011c	268	6e-71	COG1643	HrpA-like helicases	L	Replication, recombination and repair ;
ENSSSCP00000023695	PA3297	263	2e-69	COG1643	HrpA-like helicases	L	Replication, recombination and repair ;
ENSSSCP00000023695	YGL120c	261	4e-69	COG1643	HrpA-like helicases	L	Replication, recombination and repair ;
ENSSSCP00000023695	YER013w_2	260	1e-68	COG1643	HrpA-like helicases	L	Replication, recombination and repair ;
ENSSSCP00000023695	SPAC10F6.02c_2	257	1e-67	COG1643	HrpA-like helicases	L	Replication, recombination and repair ;
ENSSSCP00000023695	RSc1251	256	2e-67	COG1643	HrpA-like helicases	L	Replication, recombination and repair ;
ENSSSCP00000023695	BB0827	255	4e-67	COG1643	HrpA-like helicases	L	Replication, recombination and repair ;
ENSSSCP00000023695	YKR086w	247	1e-64	COG1643	HrpA-like helicases	L	Replication, recombination and repair ;
ENSSSCP00000023695	YKL078w	245	4e-64	COG1643	HrpA-like helicases	L	Replication, recombination and repair ;
ENSSSCP00000023695	SPAC2G11.11c	244	8e-64	COG1643	HrpA-like helicases	L	Replication, recombination and repair ;
ENSSSCP00000023695	STM1641	233	1e-60	COG1643	HrpA-like helicases	L	Replication, recombination and repair ;
ENSSSCP00000023695	ZhrpA	232	3e-60	COG1643	HrpA-like helicases	L	Replication, recombination and repair ;
ENSSSCP00000023695	ECs2015	232	3e-60	COG1643	HrpA-like helicases	L	Replication, recombination and repair ;
ENSSSCP00000023695	SPBC1711.17	231	9e-60	COG1643	HrpA-like helicases	L	Replication, recombination and repair ;
ENSSSCP00000023695	PM0769	228	4e-59	COG1643	HrpA-like helicases	L	Replication, recombination and repair ;
ENSSSCP00000023695	hrpA	228	4e-59	COG1643	HrpA-like helicases	L	Replication, recombination and repair ;
ENSSSCP00000023695	SPAC145.03	228	5e-59	COG1643	HrpA-like helicases	L	Replication, recombination and repair ;
ENSSSCP00000024847	CAC0267	268	9e-72	COG0039	Malate/lactate dehydrogenases	C	Energy production and conversion ;
ENSSSCP00000024847	BH3937	247	2e-65	COG0039	Malate/lactate dehydrogenases	C	Energy production and conversion ;
ENSSSCP00000024847	Cgl2848	246	6e-65	COG0039	Malate/lactate dehydrogenases	C	Energy production and conversion ;
ENSSSCP00000024847	BS_lctE	241	2e-63	COG0039	Malate/lactate dehydrogenases	C	Energy production and conversion ;
ENSSSCP00000024847	SA0232	238	2e-62	COG0039	Malate/lactate dehydrogenases	C	Energy production and conversion ;
ENSSSCP00000024847	SP1220	237	2e-62	COG0039	Malate/lactate dehydrogenases	C	Energy production and conversion ;
ENSSSCP00000024847	lin0242	236	3e-62	COG0039	Malate/lactate dehydrogenases	C	Energy production and conversion ;
ENSSSCP00000024847	BB0087	236	4e-62	COG0039	Malate/lactate dehydrogenases	C	Energy production and conversion ;
ENSSSCP00000024847	L0017	231	1e-60	COG0039	Malate/lactate dehydrogenases	C	Energy production and conversion ;
ENSSSCP00000024847	L0018	231	2e-60	COG0039	Malate/lactate dehydrogenases	C	Energy production and conversion ;
ENSSSCP00000024847	SPy1151	230	2e-60	COG0039	Malate/lactate dehydrogenases	C	Energy production and conversion ;
ENSSSCP00000024847	CAC3552	223	3e-58	COG0039	Malate/lactate dehydrogenases	C	Energy production and conversion ;
ENSSSCP00000024847	TM1867	216	6e-56	COG0039	Malate/lactate dehydrogenases	C	Energy production and conversion ;
ENSSSCP00000024847	SPAC186.08c	215	9e-56	COG0039	Malate/lactate dehydrogenases	C	Energy production and conversion ;
ENSSSCP00000024847	SA2395	207	2e-53	COG0039	Malate/lactate dehydrogenases	C	Energy production and conversion ;
ENSSSCP00000024847	BS_citH	185	9e-47	COG0039	Malate/lactate dehydrogenases	C	Energy production and conversion ;
ENSSSCP00000024847	MG460	184	1e-46	COG0039	Malate/lactate dehydrogenases	C	Energy production and conversion ;
ENSSSCP00000024847	DR2364	184	2e-46	COG0039	Malate/lactate dehydrogenases	C	Energy production and conversion ;
ENSSSCP00000024847	AF0855	184	2e-46	COG0039	Malate/lactate dehydrogenases	C	Energy production and conversion ;
ENSSSCP00000024847	L142159	174	2e-43	COG0039	Malate/lactate dehydrogenases	C	Energy production and conversion ;
ENSSSCP00000013057	YKL210w	1087	0	COG0476	Dinucleotide-utilizing enzymes involved in molybdopterin and thiamine biosynthesis family 2	H	Coenzyme transport and metabolism ;
ENSSSCP00000013057	SPBC211.09	740	0	COG0476	Dinucleotide-utilizing enzymes involved in molybdopterin and thiamine biosynthesis family 2	H	Coenzyme transport and metabolism ;
ENSSSCP00000013057	ECU03g0930	615	2e-175	COG0476	Dinucleotide-utilizing enzymes involved in molybdopterin and thiamine biosynthesis family 2	H	Coenzyme transport and metabolism ;
ENSSSCP00000013057	SPBC16H5.03c	144	1e-33	COG0476	Dinucleotide-utilizing enzymes involved in molybdopterin and thiamine biosynthesis family 2	H	Coenzyme transport and metabolism ;
ENSSSCP00000013057	YDR390c	137	1e-31	COG0476	Dinucleotide-utilizing enzymes involved in molybdopterin and thiamine biosynthesis family 2	H	Coenzyme transport and metabolism ;
ENSSSCP00000013057	SPAC24H6.12c	117	1e-25	COG0476	Dinucleotide-utilizing enzymes involved in molybdopterin and thiamine biosynthesis family 2	H	Coenzyme transport and metabolism ;
ENSSSCP00000013057	YPR066w	103	2e-21	COG0476	Dinucleotide-utilizing enzymes involved in molybdopterin and thiamine biosynthesis family 2	H	Coenzyme transport and metabolism ;
ENSSSCP00000013057	ECU02g1340	102	4e-21	COG0476	Dinucleotide-utilizing enzymes involved in molybdopterin and thiamine biosynthesis family 2	H	Coenzyme transport and metabolism ;
ENSSSCP00000013057	MA0255	91.3	9e-18	COG0476	Dinucleotide-utilizing enzymes involved in molybdopterin and thiamine biosynthesis family 2	H	Coenzyme transport and metabolism ;
ENSSSCP00000013057	VCA0618	89.7	3e-17	COG0476	Dinucleotide-utilizing enzymes involved in molybdopterin and thiamine biosynthesis family 2	H	Coenzyme transport and metabolism ;
ENSSSCP00000013057	YPR180w	84.3	9e-16	COG0476	Dinucleotide-utilizing enzymes involved in molybdopterin and thiamine biosynthesis family 2	H	Coenzyme transport and metabolism ;
ENSSSCP00000013057	SPAC4C5.04	81.6	7e-15	COG0476	Dinucleotide-utilizing enzymes involved in molybdopterin and thiamine biosynthesis family 2	H	Coenzyme transport and metabolism ;
ENSSSCP00000013057	mll5577	79.7	2e-14	COG0476	Dinucleotide-utilizing enzymes involved in molybdopterin and thiamine biosynthesis family 2	H	Coenzyme transport and metabolism ;
ENSSSCP00000013057	HI1449	79.7	3e-14	COG0476	Dinucleotide-utilizing enzymes involved in molybdopterin and thiamine biosynthesis family 2	H	Coenzyme transport and metabolism ;
ENSSSCP00000013057	SMc02864	77.4	1e-13	COG0476	Dinucleotide-utilizing enzymes involved in molybdopterin and thiamine biosynthesis family 2	H	Coenzyme transport and metabolism ;
ENSSSCP00000013057	AF0553	75.9	4e-13	COG0476	Dinucleotide-utilizing enzymes involved in molybdopterin and thiamine biosynthesis family 2	H	Coenzyme transport and metabolism ;
ENSSSCP00000013057	PH0056	75.5	4e-13	COG0476	Dinucleotide-utilizing enzymes involved in molybdopterin and thiamine biosynthesis family 2	H	Coenzyme transport and metabolism ;
ENSSSCP00000013057	NMA0373	73.9	1e-12	COG0476	Dinucleotide-utilizing enzymes involved in molybdopterin and thiamine biosynthesis family 2	H	Coenzyme transport and metabolism ;
ENSSSCP00000013057	NMB2062	73.9	1e-12	COG0476	Dinucleotide-utilizing enzymes involved in molybdopterin and thiamine biosynthesis family 2	H	Coenzyme transport and metabolism ;
ENSSSCP00000013057	BMEI1940	73.6	2e-12	COG0476	Dinucleotide-utilizing enzymes involved in molybdopterin and thiamine biosynthesis family 2	H	Coenzyme transport and metabolism ;
ENSSSCP00000018340	SPAP8A3.08	100	1e-21	COG5126	Ca2+-binding protein (EF-Hand superfamily)	TZDR	Signal transduction mechanisms ; Cytoskeleton ; Cell cycle control, cell division, chromosome partitioning ; General function prediction only ;
ENSSSCP00000018340	SPAC3A12.14	99.8	3e-21	COG5126	Ca2+-binding protein (EF-Hand superfamily)	TZDR	Signal transduction mechanisms ; Cytoskeleton ; Cell cycle control, cell division, chromosome partitioning ; General function prediction only ;
ENSSSCP00000018340	YBR109c	94.7	8e-20	COG5126	Ca2+-binding protein (EF-Hand superfamily)	TZDR	Signal transduction mechanisms ; Cytoskeleton ; Cell cycle control, cell division, chromosome partitioning ; General function prediction only ;
ENSSSCP00000018340	YGL106w	90.5	1e-18	COG5126	Ca2+-binding protein (EF-Hand superfamily)	TZDR	Signal transduction mechanisms ; Cytoskeleton ; Cell cycle control, cell division, chromosome partitioning ; General function prediction only ;
ENSSSCP00000018340	SPAC29A4.05	73.2	3e-13	COG5126	Ca2+-binding protein (EF-Hand superfamily)	TZDR	Signal transduction mechanisms ; Cytoskeleton ; Cell cycle control, cell division, chromosome partitioning ; General function prediction only ;
ENSSSCP00000018340	SPCC1682.04	60.5	2e-09	COG5126	Ca2+-binding protein (EF-Hand superfamily)	TZDR	Signal transduction mechanisms ; Cytoskeleton ; Cell cycle control, cell division, chromosome partitioning ; General function prediction only ;
ENSSSCP00000007163	MJ1018	344	2e-94	COG0111	Phosphoglycerate dehydrogenase and related dehydrogenases	HE	Coenzyme transport and metabolism ; Amino acid transport and metabolism ;
ENSSSCP00000007163	CC3215	335	1e-91	COG0111	Phosphoglycerate dehydrogenase and related dehydrogenases	HE	Coenzyme transport and metabolism ; Amino acid transport and metabolism ;
ENSSSCP00000007163	mll3875	333	6e-91	COG0111	Phosphoglycerate dehydrogenase and related dehydrogenases	HE	Coenzyme transport and metabolism ; Amino acid transport and metabolism ;
ENSSSCP00000007163	MA0592	330	4e-90	COG0111	Phosphoglycerate dehydrogenase and related dehydrogenases	HE	Coenzyme transport and metabolism ; Amino acid transport and metabolism ;
ENSSSCP00000007163	BS_serA	325	9e-89	COG0111	Phosphoglycerate dehydrogenase and related dehydrogenases	HE	Coenzyme transport and metabolism ; Amino acid transport and metabolism ;
ENSSSCP00000007163	AGl2264	321	2e-87	COG0111	Phosphoglycerate dehydrogenase and related dehydrogenases	HE	Coenzyme transport and metabolism ; Amino acid transport and metabolism ;
ENSSSCP00000007163	BMEI0349	315	1e-85	COG0111	Phosphoglycerate dehydrogenase and related dehydrogenases	HE	Coenzyme transport and metabolism ; Amino acid transport and metabolism ;
ENSSSCP00000007163	sll1908	312	1e-84	COG0111	Phosphoglycerate dehydrogenase and related dehydrogenases	HE	Coenzyme transport and metabolism ; Amino acid transport and metabolism ;
ENSSSCP00000007163	AF0813	311	2e-84	COG0111	Phosphoglycerate dehydrogenase and related dehydrogenases	HE	Coenzyme transport and metabolism ; Amino acid transport and metabolism ;
ENSSSCP00000007163	SMc00641	309	7e-84	COG0111	Phosphoglycerate dehydrogenase and related dehydrogenases	HE	Coenzyme transport and metabolism ; Amino acid transport and metabolism ;
ENSSSCP00000007163	MTH970	300	4e-81	COG0111	Phosphoglycerate dehydrogenase and related dehydrogenases	HE	Coenzyme transport and metabolism ; Amino acid transport and metabolism ;
ENSSSCP00000007163	BH1602	300	5e-81	COG0111	Phosphoglycerate dehydrogenase and related dehydrogenases	HE	Coenzyme transport and metabolism ; Amino acid transport and metabolism ;
ENSSSCP00000007163	SA1545	300	6e-81	COG0111	Phosphoglycerate dehydrogenase and related dehydrogenases	HE	Coenzyme transport and metabolism ; Amino acid transport and metabolism ;
ENSSSCP00000007163	alr1890	298	1e-80	COG0111	Phosphoglycerate dehydrogenase and related dehydrogenases	HE	Coenzyme transport and metabolism ; Amino acid transport and metabolism ;
ENSSSCP00000007163	aq_1905	295	9e-80	COG0111	Phosphoglycerate dehydrogenase and related dehydrogenases	HE	Coenzyme transport and metabolism ; Amino acid transport and metabolism ;
ENSSSCP00000007163	VNG2424G	271	2e-72	COG0111	Phosphoglycerate dehydrogenase and related dehydrogenases	HE	Coenzyme transport and metabolism ; Amino acid transport and metabolism ;
ENSSSCP00000007163	DR1291	259	9e-69	COG0111	Phosphoglycerate dehydrogenase and related dehydrogenases	HE	Coenzyme transport and metabolism ; Amino acid transport and metabolism ;
ENSSSCP00000007163	PAB0514	258	2e-68	COG0111	Phosphoglycerate dehydrogenase and related dehydrogenases	HE	Coenzyme transport and metabolism ; Amino acid transport and metabolism ;
ENSSSCP00000007163	MK0297	256	5e-68	COG0111	Phosphoglycerate dehydrogenase and related dehydrogenases	HE	Coenzyme transport and metabolism ; Amino acid transport and metabolism ;
ENSSSCP00000007163	Rv2996c	256	6e-68	COG0111	Phosphoglycerate dehydrogenase and related dehydrogenases	HE	Coenzyme transport and metabolism ; Amino acid transport and metabolism ;
ENSSSCP00000000740	SPBC354.12	166	1e-41	COG0057	Glyceraldehyde-3-phosphate dehydrogenase/erythrose-4-phosphate dehydrogenase	G	Carbohydrate transport and metabolism ;
ENSSSCP00000000740	SPBC32F12.11	164	3e-41	COG0057	Glyceraldehyde-3-phosphate dehydrogenase/erythrose-4-phosphate dehydrogenase	G	Carbohydrate transport and metabolism ;
ENSSSCP00000000740	YPO2157	164	3e-41	COG0057	Glyceraldehyde-3-phosphate dehydrogenase/erythrose-4-phosphate dehydrogenase	G	Carbohydrate transport and metabolism ;
ENSSSCP00000000740	STM1290	163	6e-41	COG0057	Glyceraldehyde-3-phosphate dehydrogenase/erythrose-4-phosphate dehydrogenase	G	Carbohydrate transport and metabolism ;
ENSSSCP00000000740	gapA	163	6e-41	COG0057	Glyceraldehyde-3-phosphate dehydrogenase/erythrose-4-phosphate dehydrogenase	G	Carbohydrate transport and metabolism ;
ENSSSCP00000000740	ZgapA	163	6e-41	COG0057	Glyceraldehyde-3-phosphate dehydrogenase/erythrose-4-phosphate dehydrogenase	G	Carbohydrate transport and metabolism ;
ENSSSCP00000000740	ECs2488	163	6e-41	COG0057	Glyceraldehyde-3-phosphate dehydrogenase/erythrose-4-phosphate dehydrogenase	G	Carbohydrate transport and metabolism ;
ENSSSCP00000000740	VC2000	161	2e-40	COG0057	Glyceraldehyde-3-phosphate dehydrogenase/erythrose-4-phosphate dehydrogenase	G	Carbohydrate transport and metabolism ;
ENSSSCP00000000740	YJL052w	160	6e-40	COG0057	Glyceraldehyde-3-phosphate dehydrogenase/erythrose-4-phosphate dehydrogenase	G	Carbohydrate transport and metabolism ;
ENSSSCP00000000740	YGR192c	157	4e-39	COG0057	Glyceraldehyde-3-phosphate dehydrogenase/erythrose-4-phosphate dehydrogenase	G	Carbohydrate transport and metabolism ;
ENSSSCP00000000740	all2566	157	5e-39	COG0057	Glyceraldehyde-3-phosphate dehydrogenase/erythrose-4-phosphate dehydrogenase	G	Carbohydrate transport and metabolism ;
ENSSSCP00000000740	slr0884	154	2e-38	COG0057	Glyceraldehyde-3-phosphate dehydrogenase/erythrose-4-phosphate dehydrogenase	G	Carbohydrate transport and metabolism ;
ENSSSCP00000000740	HI0001	154	2e-38	COG0057	Glyceraldehyde-3-phosphate dehydrogenase/erythrose-4-phosphate dehydrogenase	G	Carbohydrate transport and metabolism ;
ENSSSCP00000000740	YJR009c	154	2e-38	COG0057	Glyceraldehyde-3-phosphate dehydrogenase/erythrose-4-phosphate dehydrogenase	G	Carbohydrate transport and metabolism ;
ENSSSCP00000000740	PM0924	153	8e-38	COG0057	Glyceraldehyde-3-phosphate dehydrogenase/erythrose-4-phosphate dehydrogenase	G	Carbohydrate transport and metabolism ;
ENSSSCP00000000740	CPn0624	140	6e-34	COG0057	Glyceraldehyde-3-phosphate dehydrogenase/erythrose-4-phosphate dehydrogenase	G	Carbohydrate transport and metabolism ;
ENSSSCP00000000740	XF0457	138	2e-33	COG0057	Glyceraldehyde-3-phosphate dehydrogenase/erythrose-4-phosphate dehydrogenase	G	Carbohydrate transport and metabolism ;
ENSSSCP00000000740	BU298	138	2e-33	COG0057	Glyceraldehyde-3-phosphate dehydrogenase/erythrose-4-phosphate dehydrogenase	G	Carbohydrate transport and metabolism ;
ENSSSCP00000000740	RSc2749	137	4e-33	COG0057	Glyceraldehyde-3-phosphate dehydrogenase/erythrose-4-phosphate dehydrogenase	G	Carbohydrate transport and metabolism ;
ENSSSCP00000000740	BS_gap	122	2e-28	COG0057	Glyceraldehyde-3-phosphate dehydrogenase/erythrose-4-phosphate dehydrogenase	G	Carbohydrate transport and metabolism ;
ENSSSCP00000003670	VC2308	93.2	1e-19	COG0693	Putative intracellular protease/amidase	R	General function prediction only ;
ENSSSCP00000003670	thiJ	89.4	2e-18	COG0693	Putative intracellular protease/amidase	R	General function prediction only ;
ENSSSCP00000003670	ZthiJ	89	2e-18	COG0693	Putative intracellular protease/amidase	R	General function prediction only ;
ENSSSCP00000003670	ECs0478	89	2e-18	COG0693	Putative intracellular protease/amidase	R	General function prediction only ;
ENSSSCP00000003670	BB0621	83.6	1e-16	COG0693	Putative intracellular protease/amidase	R	General function prediction only ;
ENSSSCP00000003670	YPO3172	82.8	2e-16	COG0693	Putative intracellular protease/amidase	R	General function prediction only ;
ENSSSCP00000003670	CAC1629	79.7	1e-15	COG0693	Putative intracellular protease/amidase	R	General function prediction only ;
ENSSSCP00000003670	FN1085	75.5	2e-14	COG0693	Putative intracellular protease/amidase	R	General function prediction only ;
ENSSSCP00000003670	TP0445	73.6	8e-14	COG0693	Putative intracellular protease/amidase	R	General function prediction only ;
ENSSSCP00000003670	STM0433	71.2	4e-13	COG0693	Putative intracellular protease/amidase	R	General function prediction only ;
ENSSSCP00000003670	SP0804	68.6	3e-12	COG0693	Putative intracellular protease/amidase	R	General function prediction only ;
ENSSSCP00000003670	YPO0845	66.6	1e-11	COG0693	Putative intracellular protease/amidase	R	General function prediction only ;
ENSSSCP00000003670	CAC0991	63.9	8e-11	COG0693	Putative intracellular protease/amidase	R	General function prediction only ;
ENSSSCP00000003670	Cj0899c	62.8	2e-10	COG0693	Putative intracellular protease/amidase	R	General function prediction only ;
ENSSSCP00000003670	STM1931	59.7	1e-09	COG0693	Putative intracellular protease/amidase	R	General function prediction only ;
ENSSSCP00000003670	SPAC22E12.03c	58.5	3e-09	COG0693	Putative intracellular protease/amidase	R	General function prediction only ;
ENSSSCP00000003670	PA4171	58.2	4e-09	COG0693	Putative intracellular protease/amidase	R	General function prediction only ;
ENSSSCP00000003670	MA2531	52.8	2e-07	COG0693	Putative intracellular protease/amidase	R	General function prediction only ;
ENSSSCP00000003670	SSO1067	52.4	2e-07	COG0693	Putative intracellular protease/amidase	R	General function prediction only ;
ENSSSCP00000003670	aq_618	50.1	1e-06	COG0693	Putative intracellular protease/amidase	R	General function prediction only ;
ENSSSCP00000003865	YDR099w	291	7e-79	COG5040	14-3-3 family protein	T	Signal transduction mechanisms ;
ENSSSCP00000003865	YER177w	286	2e-77	COG5040	14-3-3 family protein	T	Signal transduction mechanisms ;
ENSSSCP00000003865	SPAC8E11.02c	284	8e-77	COG5040	14-3-3 family protein	T	Signal transduction mechanisms ;
ENSSSCP00000003865	SPAC17A2.13c	284	1e-76	COG5040	14-3-3 family protein	T	Signal transduction mechanisms ;
ENSSSCP00000003865	ECU03g1010	222	4e-58	COG5040	14-3-3 family protein	T	Signal transduction mechanisms ;
ENSSSCP00000026706	SPCC737.08	62	4e-09	COG5271	AAA ATPase containing von Willebrand factor type A (vWA) domain	R	General function prediction only ;
ENSSSCP00000026706	ECU03g0730	59.7	2e-08	COG0724	RNA-binding proteins (RRM domain)	R	General function prediction only ;
ENSSSCP00000026706	YBR212w	54.3	7e-07	COG0724	RNA-binding proteins (RRM domain)	R	General function prediction only ;
ENSSSCP00000026706	alr2087	54.3	7e-07	COG0724	RNA-binding proteins (RRM domain)	R	General function prediction only ;
ENSSSCP00000026706	all2928	53.9	1e-06	COG0724	RNA-binding proteins (RRM domain)	R	General function prediction only ;
ENSSSCP00000026706	SPAC19A8.13	52.8	2e-06	COG0724	RNA-binding proteins (RRM domain)	R	General function prediction only ;
ENSSSCP00000026706	alr4683	52.4	3e-06	COG0724	RNA-binding proteins (RRM domain)	R	General function prediction only ;
ENSSSCP00000026706	SPAC140.02	52.4	3e-06	COG0724	RNA-binding proteins (RRM domain)	R	General function prediction only ;
ENSSSCP00000002691	all0778	208	1e-53	COG4826	Serine protease inhibitor	O	Posttranslational modification, protein turnover, chaperones ;
ENSSSCP00000002691	MA2246	145	2e-34	COG4826	Serine protease inhibitor	O	Posttranslational modification, protein turnover, chaperones ;
ENSSSCP00000002691	MA3388	125	2e-28	COG4826	Serine protease inhibitor	O	Posttranslational modification, protein turnover, chaperones ;
ENSSSCP00000002691	MA2613	98.6	2e-20	COG4826	Serine protease inhibitor	O	Posttranslational modification, protein turnover, chaperones ;
ENSSSCP00000002691	PAE0049	79.3	1e-14	COG4826	Serine protease inhibitor	O	Posttranslational modification, protein turnover, chaperones ;
ENSSSCP00000011877	SPAC22H10.12c	510	2e-144	COG5044	RAB proteins geranylgeranyltransferase component A (RAB escort protein)	O	Posttranslational modification, protein turnover, chaperones ;
ENSSSCP00000011877	YER136w	507	2e-143	COG5044	RAB proteins geranylgeranyltransferase component A (RAB escort protein)	O	Posttranslational modification, protein turnover, chaperones ;
ENSSSCP00000011877	ECU02g1410	214	3e-55	COG5044	RAB proteins geranylgeranyltransferase component A (RAB escort protein)	O	Posttranslational modification, protein turnover, chaperones ;
ENSSSCP00000011877	YOR370c	123	6e-28	COG5044	RAB proteins geranylgeranyltransferase component A (RAB escort protein)	O	Posttranslational modification, protein turnover, chaperones ;
ENSSSCP00000011877	SPBC15C4.03	100	7e-21	COG5044	RAB proteins geranylgeranyltransferase component A (RAB escort protein)	O	Posttranslational modification, protein turnover, chaperones ;
ENSSSCP00000004843	SPCC794.09c	778	0	COG5256	Translation elongation factor EF-1alpha (GTPase)	J	Translation, ribosomal structure and biogenesis ;
ENSSSCP00000004843	SPBC839.15c	778	0	COG5256	Translation elongation factor EF-1alpha (GTPase)	J	Translation, ribosomal structure and biogenesis ;
ENSSSCP00000004843	SPAC23A1.10	778	0	COG5256	Translation elongation factor EF-1alpha (GTPase)	J	Translation, ribosomal structure and biogenesis ;
ENSSSCP00000004843	YPR080w	760	0	COG5256	Translation elongation factor EF-1alpha (GTPase)	J	Translation, ribosomal structure and biogenesis ;
ENSSSCP00000004843	YBR118w	760	0	COG5256	Translation elongation factor EF-1alpha (GTPase)	J	Translation, ribosomal structure and biogenesis ;
ENSSSCP00000004843	APE1844	498	9e-141	COG5256	Translation elongation factor EF-1alpha (GTPase)	J	Translation, ribosomal structure and biogenesis ;
ENSSSCP00000004843	SSO0216	491	1e-138	COG5256	Translation elongation factor EF-1alpha (GTPase)	J	Translation, ribosomal structure and biogenesis ;
ENSSSCP00000004843	MJ0324	489	3e-138	COG5256	Translation elongation factor EF-1alpha (GTPase)	J	Translation, ribosomal structure and biogenesis ;
ENSSSCP00000004843	Ta0444	489	5e-138	COG5256	Translation elongation factor EF-1alpha (GTPase)	J	Translation, ribosomal structure and biogenesis ;
ENSSSCP00000004843	TVN1051	487	2e-137	COG5256	Translation elongation factor EF-1alpha (GTPase)	J	Translation, ribosomal structure and biogenesis ;
ENSSSCP00000004843	AF0937	486	3e-137	COG5256	Translation elongation factor EF-1alpha (GTPase)	J	Translation, ribosomal structure and biogenesis ;
ENSSSCP00000004843	MA1256	451	1e-126	COG5256	Translation elongation factor EF-1alpha (GTPase)	J	Translation, ribosomal structure and biogenesis ;
ENSSSCP00000004843	MK0247	451	1e-126	COG5256	Translation elongation factor EF-1alpha (GTPase)	J	Translation, ribosomal structure and biogenesis ;
ENSSSCP00000004843	PAE3000	449	4e-126	COG5256	Translation elongation factor EF-1alpha (GTPase)	J	Translation, ribosomal structure and biogenesis ;
ENSSSCP00000004843	PH1484	439	3e-123	COG5256	Translation elongation factor EF-1alpha (GTPase)	J	Translation, ribosomal structure and biogenesis ;
ENSSSCP00000004843	PAB0465	439	5e-123	COG5256	Translation elongation factor EF-1alpha (GTPase)	J	Translation, ribosomal structure and biogenesis ;
ENSSSCP00000004843	VNG2649G	439	6e-123	COG5256	Translation elongation factor EF-1alpha (GTPase)	J	Translation, ribosomal structure and biogenesis ;
ENSSSCP00000004843	MTH1058	432	5e-121	COG5256	Translation elongation factor EF-1alpha (GTPase)	J	Translation, ribosomal structure and biogenesis ;
ENSSSCP00000004843	SPCC584.04	309	5e-84	COG5256	Translation elongation factor EF-1alpha (GTPase)	J	Translation, ribosomal structure and biogenesis ;
ENSSSCP00000004843	YDR172w_2	288	2e-77	COG5256	Translation elongation factor EF-1alpha (GTPase)	J	Translation, ribosomal structure and biogenesis ;
ENSSSCP00000016029	SPAC1F5.06	288	3e-77	COG0443	Molecular chaperone	O	Posttranslational modification, protein turnover, chaperones ;
ENSSSCP00000016029	SPAC22A12.15c	234	4e-61	COG0443	Molecular chaperone	O	Posttranslational modification, protein turnover, chaperones ;
ENSSSCP00000016029	YBL075c	226	1e-58	COG0443	Molecular chaperone	O	Posttranslational modification, protein turnover, chaperones ;
ENSSSCP00000016029	YER103w	224	4e-58	COG0443	Molecular chaperone	O	Posttranslational modification, protein turnover, chaperones ;
ENSSSCP00000016029	YAL005c	222	3e-57	COG0443	Molecular chaperone	O	Posttranslational modification, protein turnover, chaperones ;
ENSSSCP00000016029	SPAC13G7.02c	218	6e-56	COG0443	Molecular chaperone	O	Posttranslational modification, protein turnover, chaperones ;
ENSSSCP00000016029	YDL229w	198	4e-50	COG0443	Molecular chaperone	O	Posttranslational modification, protein turnover, chaperones ;
ENSSSCP00000016029	SPBC1709.05	193	1e-48	COG0443	Molecular chaperone	O	Posttranslational modification, protein turnover, chaperones ;
ENSSSCP00000016029	AGc195	191	4e-48	COG0443	Molecular chaperone	O	Posttranslational modification, protein turnover, chaperones ;
ENSSSCP00000016029	CC0010	190	1e-47	COG0443	Molecular chaperone	O	Posttranslational modification, protein turnover, chaperones ;
ENSSSCP00000016029	RP185	188	3e-47	COG0443	Molecular chaperone	O	Posttranslational modification, protein turnover, chaperones ;
ENSSSCP00000016029	YBR169c	187	8e-47	COG0443	Molecular chaperone	O	Posttranslational modification, protein turnover, chaperones ;
ENSSSCP00000016029	BS_dnaK	187	9e-47	COG0443	Molecular chaperone	O	Posttranslational modification, protein turnover, chaperones ;
ENSSSCP00000016029	SMc02857	184	5e-46	COG0443	Molecular chaperone	O	Posttranslational modification, protein turnover, chaperones ;
ENSSSCP00000016029	mll4757	184	7e-46	COG0443	Molecular chaperone	O	Posttranslational modification, protein turnover, chaperones ;
ENSSSCP00000016029	RC0233	184	7e-46	COG0443	Molecular chaperone	O	Posttranslational modification, protein turnover, chaperones ;
ENSSSCP00000016029	lin1510	184	1e-45	COG0443	Molecular chaperone	O	Posttranslational modification, protein turnover, chaperones ;
ENSSSCP00000016029	BMEI2002	183	1e-45	COG0443	Molecular chaperone	O	Posttranslational modification, protein turnover, chaperones ;
ENSSSCP00000016029	SPAC110.04c	183	2e-45	COG0443	Molecular chaperone	O	Posttranslational modification, protein turnover, chaperones ;
ENSSSCP00000016029	alr2990	182	3e-45	COG0443	Molecular chaperone	O	Posttranslational modification, protein turnover, chaperones ;
ENSSSCP00000017116	SPAP8A3.08	103	1e-22	COG5126	Ca2+-binding protein (EF-Hand superfamily)	TZDR	Signal transduction mechanisms ; Cytoskeleton ; Cell cycle control, cell division, chromosome partitioning ; General function prediction only ;
ENSSSCP00000017116	SPAC3A12.14	102	4e-22	COG5126	Ca2+-binding protein (EF-Hand superfamily)	TZDR	Signal transduction mechanisms ; Cytoskeleton ; Cell cycle control, cell division, chromosome partitioning ; General function prediction only ;
ENSSSCP00000017116	YBR109c	96.7	2e-20	COG5126	Ca2+-binding protein (EF-Hand superfamily)	TZDR	Signal transduction mechanisms ; Cytoskeleton ; Cell cycle control, cell division, chromosome partitioning ; General function prediction only ;
ENSSSCP00000017116	YGL106w	96.3	3e-20	COG5126	Ca2+-binding protein (EF-Hand superfamily)	TZDR	Signal transduction mechanisms ; Cytoskeleton ; Cell cycle control, cell division, chromosome partitioning ; General function prediction only ;
ENSSSCP00000017116	SPAC29A4.05	90.1	2e-18	COG5126	Ca2+-binding protein (EF-Hand superfamily)	TZDR	Signal transduction mechanisms ; Cytoskeleton ; Cell cycle control, cell division, chromosome partitioning ; General function prediction only ;
ENSSSCP00000017116	SPCC1682.04	61.6	8e-10	COG5126	Ca2+-binding protein (EF-Hand superfamily)	TZDR	Signal transduction mechanisms ; Cytoskeleton ; Cell cycle control, cell division, chromosome partitioning ; General function prediction only ;
ENSSSCP00000017116	SPAC926.03	51.2	9e-07	COG5126	Ca2+-binding protein (EF-Hand superfamily)	TZDR	Signal transduction mechanisms ; Cytoskeleton ; Cell cycle control, cell division, chromosome partitioning ; General function prediction only ;
ENSSSCP00000021806	SPBC1815.01	543	3e-154	COG0148	Enolase	G	Carbohydrate transport and metabolism ;
ENSSSCP00000021806	YGR254w	539	4e-153	COG0148	Enolase	G	Carbohydrate transport and metabolism ;
ENSSSCP00000021806	YPL281c	512	6e-145	COG0148	Enolase	G	Carbohydrate transport and metabolism ;
ENSSSCP00000021806	YOR393w	512	6e-145	COG0148	Enolase	G	Carbohydrate transport and metabolism ;
ENSSSCP00000021806	YMR323w	510	2e-144	COG0148	Enolase	G	Carbohydrate transport and metabolism ;
ENSSSCP00000021806	YHR174w	506	3e-143	COG0148	Enolase	G	Carbohydrate transport and metabolism ;
ENSSSCP00000021806	PH1942	449	5e-126	COG0148	Enolase	G	Carbohydrate transport and metabolism ;
ENSSSCP00000021806	MJ0232	439	4e-123	COG0148	Enolase	G	Carbohydrate transport and metabolism ;
ENSSSCP00000021806	MA1672	438	1e-122	COG0148	Enolase	G	Carbohydrate transport and metabolism ;
ENSSSCP00000021806	PAB1126	433	3e-121	COG0148	Enolase	G	Carbohydrate transport and metabolism ;
ENSSSCP00000021806	TM0877	432	8e-121	COG0148	Enolase	G	Carbohydrate transport and metabolism ;
ENSSSCP00000021806	aq_484	426	3e-119	COG0148	Enolase	G	Carbohydrate transport and metabolism ;
ENSSSCP00000021806	NMB1285	426	4e-119	COG0148	Enolase	G	Carbohydrate transport and metabolism ;
ENSSSCP00000021806	NMA1495	426	4e-119	COG0148	Enolase	G	Carbohydrate transport and metabolism ;
ENSSSCP00000021806	BS_eno	424	2e-118	COG0148	Enolase	G	Carbohydrate transport and metabolism ;
ENSSSCP00000021806	TP0817	419	6e-117	COG0148	Enolase	G	Carbohydrate transport and metabolism ;
ENSSSCP00000021806	all3538	419	6e-117	COG0148	Enolase	G	Carbohydrate transport and metabolism ;
ENSSSCP00000021806	MK1647	418	8e-117	COG0148	Enolase	G	Carbohydrate transport and metabolism ;
ENSSSCP00000021806	BH3556	418	1e-116	COG0148	Enolase	G	Carbohydrate transport and metabolism ;
ENSSSCP00000021806	DR2637	417	2e-116	COG0148	Enolase	G	Carbohydrate transport and metabolism ;
ENSSSCP00000000070	SPAC24C9.06c	1083	0	COG1048	Aconitase A	C	Energy production and conversion ;
ENSSSCP00000000070	YLR304c	1082	0	COG1048	Aconitase A	C	Energy production and conversion ;
ENSSSCP00000000070	SPBP4H10.15	817	0	COG1048	Aconitase A	C	Energy production and conversion ;
ENSSSCP00000000070	YJL200c	817	0	COG1048	Aconitase A	C	Energy production and conversion ;
ENSSSCP00000000070	aq_1784	383	6e-106	COG1048	Aconitase A	C	Energy production and conversion ;
ENSSSCP00000000070	CAC0971	333	8e-91	COG1048	Aconitase A	C	Energy production and conversion ;
ENSSSCP00000000070	VNG2574G	296	8e-80	COG1048	Aconitase A	C	Energy production and conversion ;
ENSSSCP00000000070	SSO1095	233	1e-60	COG1048	Aconitase A	C	Energy production and conversion ;
ENSSSCP00000000070	RC1233	226	1e-58	COG1048	Aconitase A	C	Energy production and conversion ;
ENSSSCP00000000070	RP799	226	1e-58	COG1048	Aconitase A	C	Energy production and conversion ;
ENSSSCP00000000070	YPO2221	217	8e-56	COG1048	Aconitase A	C	Energy production and conversion ;
ENSSSCP00000000070	CC3667	215	2e-55	COG1048	Aconitase A	C	Energy production and conversion ;
ENSSSCP00000000070	MA0250	214	4e-55	COG1048	Aconitase A	C	Energy production and conversion ;
ENSSSCP00000000070	APE1618	212	2e-54	COG1048	Aconitase A	C	Energy production and conversion ;
ENSSSCP00000000070	PA0794	209	1e-53	COG1048	Aconitase A	C	Energy production and conversion ;
ENSSSCP00000000070	Ta0112	209	2e-53	COG1048	Aconitase A	C	Energy production and conversion ;
ENSSSCP00000000070	TVN0189	209	2e-53	COG1048	Aconitase A	C	Energy production and conversion ;
ENSSSCP00000000070	SA1184	207	5e-53	COG1048	Aconitase A	C	Energy production and conversion ;
ENSSSCP00000000070	lin1682	207	6e-53	COG1048	Aconitase A	C	Energy production and conversion ;
ENSSSCP00000000070	RSp0120	206	1e-52	COG1048	Aconitase A	C	Energy production and conversion ;
ENSSSCP00000000076	FN1787	58.9	1e-08	COG0457	FOG: TPR repeat	R	General function prediction only ;
ENSSSCP00000000076	BMEII0334	55.8	1e-07	COG0457	FOG: TPR repeat	R	General function prediction only ;
ENSSSCP00000000076	all0889	55.5	2e-07	COG0457	FOG: TPR repeat	R	General function prediction only ;
ENSSSCP00000000076	SPAC17G6.19c	50.8	3e-06	COG0457	FOG: TPR repeat	R	General function prediction only ;
ENSSSCP00000000076	TVN0044	50.1	6e-06	COG0457	FOG: TPR repeat	R	General function prediction only ;
ENSSSCP00000012206	alr4412	104	5e-22	COG2304	Uncharacterized protein containing a von Willebrand factor type A (vWA) domain	R	General function prediction only ;
ENSSSCP00000012206	alr4359	69.7	2e-11	COG2304	Uncharacterized protein containing a von Willebrand factor type A (vWA) domain	R	General function prediction only ;
ENSSSCP00000012206	STM2315	58.5	4e-08	COG2304	Uncharacterized protein containing a von Willebrand factor type A (vWA) domain	R	General function prediction only ;
ENSSSCP00000012206	MA0247	58.5	5e-08	COG2304	Uncharacterized protein containing a von Willebrand factor type A (vWA) domain	R	General function prediction only ;
ENSSSCP00000012206	alr4360	55.8	3e-07	COG2304	Uncharacterized protein containing a von Willebrand factor type A (vWA) domain	R	General function prediction only ;
ENSSSCP00000012206	all4403_2	53.9	1e-06	COG2304	Uncharacterized protein containing a von Willebrand factor type A (vWA) domain	R	General function prediction only ;
ENSSSCP00000012206	sll0103	53.9	1e-06	COG2304	Uncharacterized protein containing a von Willebrand factor type A (vWA) domain	R	General function prediction only ;
ENSSSCP00000012206	MK0192_2	53.1	2e-06	COG1240	Mg-chelatase subunit ChlD	H	Coenzyme transport and metabolism ;
ENSSSCP00000012206	YPO3007	53.1	2e-06	COG2304	Uncharacterized protein containing a von Willebrand factor type A (vWA) domain	R	General function prediction only ;
ENSSSCP00000012206	MA0877_2	52.8	2e-06	COG1240	Mg-chelatase subunit ChlD	H	Coenzyme transport and metabolism ;
ENSSSCP00000012206	SSO1091	50.8	9e-06	COG2304	Uncharacterized protein containing a von Willebrand factor type A (vWA) domain	R	General function prediction only ;
ENSSSCP00000022043	SPBC1105.12	162	1e-40	COG2036	Histones H3 and H4	B	Chromatin structure and dynamics ;
ENSSSCP00000022043	SPAC1834.03c	162	1e-40	COG2036	Histones H3 and H4	B	Chromatin structure and dynamics ;
ENSSSCP00000022043	YNL030w	160	4e-40	COG2036	Histones H3 and H4	B	Chromatin structure and dynamics ;
ENSSSCP00000022043	YBR009c	160	4e-40	COG2036	Histones H3 and H4	B	Chromatin structure and dynamics ;
ENSSSCP00000022043	ECU09g0440	77	6e-15	COG2036	Histones H3 and H4	B	Chromatin structure and dynamics ;
ENSSSCP00000022043	SPBC800.13_2	47.8	5e-06	COG2036	Histones H3 and H4	B	Chromatin structure and dynamics ;
ENSSSCP00000015203	YBR169c	459	7e-129	COG0443	Molecular chaperone	O	Posttranslational modification, protein turnover, chaperones ;
ENSSSCP00000015203	SPAC110.04c	454	3e-127	COG0443	Molecular chaperone	O	Posttranslational modification, protein turnover, chaperones ;
ENSSSCP00000015203	SPAC22A12.15c	296	1e-79	COG0443	Molecular chaperone	O	Posttranslational modification, protein turnover, chaperones ;
ENSSSCP00000015203	YAL005c	290	6e-78	COG0443	Molecular chaperone	O	Posttranslational modification, protein turnover, chaperones ;
ENSSSCP00000015203	YER103w	286	8e-77	COG0443	Molecular chaperone	O	Posttranslational modification, protein turnover, chaperones ;
ENSSSCP00000015203	YBL075c	285	2e-76	COG0443	Molecular chaperone	O	Posttranslational modification, protein turnover, chaperones ;
ENSSSCP00000015203	SPAC13G7.02c	282	2e-75	COG0443	Molecular chaperone	O	Posttranslational modification, protein turnover, chaperones ;
ENSSSCP00000015203	SPBC1709.05	278	2e-74	COG0443	Molecular chaperone	O	Posttranslational modification, protein turnover, chaperones ;
ENSSSCP00000015203	YDL229w	260	6e-69	COG0443	Molecular chaperone	O	Posttranslational modification, protein turnover, chaperones ;
ENSSSCP00000015203	CC0010	255	2e-67	COG0443	Molecular chaperone	O	Posttranslational modification, protein turnover, chaperones ;
ENSSSCP00000015203	AGc195	247	6e-65	COG0443	Molecular chaperone	O	Posttranslational modification, protein turnover, chaperones ;
ENSSSCP00000015203	alr2446	246	2e-64	COG0443	Molecular chaperone	O	Posttranslational modification, protein turnover, chaperones ;
ENSSSCP00000015203	RP185	244	3e-64	COG0443	Molecular chaperone	O	Posttranslational modification, protein turnover, chaperones ;
ENSSSCP00000015203	BMEI2002	244	4e-64	COG0443	Molecular chaperone	O	Posttranslational modification, protein turnover, chaperones ;
ENSSSCP00000015203	YPO0468	242	2e-63	COG0443	Molecular chaperone	O	Posttranslational modification, protein turnover, chaperones ;
ENSSSCP00000015203	mll4757	241	4e-63	COG0443	Molecular chaperone	O	Posttranslational modification, protein turnover, chaperones ;
ENSSSCP00000015203	VC0855	240	1e-62	COG0443	Molecular chaperone	O	Posttranslational modification, protein turnover, chaperones ;
ENSSSCP00000015203	sll0170	238	5e-62	COG0443	Molecular chaperone	O	Posttranslational modification, protein turnover, chaperones ;
ENSSSCP00000015203	RC0233	237	6e-62	COG0443	Molecular chaperone	O	Posttranslational modification, protein turnover, chaperones ;
ENSSSCP00000015203	SMc02857	236	1e-61	COG0443	Molecular chaperone	O	Posttranslational modification, protein turnover, chaperones ;
ENSSSCP00000010555	SPAC17H9.14c	52.8	6e-07	COG0526	Thiol-disulfide isomerase and thioredoxins	OC	Posttranslational modification, protein turnover, chaperones ; Energy production and conversion ;
ENSSSCP00000003959	ECU09g0290	199	1e-49	COG5069	Ca2+-binding actin-bundling protein fimbrin/plastin (EF-Hand superfamily)	Z	Cytoskeleton ;
ENSSSCP00000003959	SPAC15A10.08	187	7e-46	COG5069	Ca2+-binding actin-bundling protein fimbrin/plastin (EF-Hand superfamily)	Z	Cytoskeleton ;
ENSSSCP00000003959	SPBC1778.06c	73.9	1e-11	COG5069	Ca2+-binding actin-bundling protein fimbrin/plastin (EF-Hand superfamily)	Z	Cytoskeleton ;
ENSSSCP00000003959	YDR129c	72	4e-11	COG5069	Ca2+-binding actin-bundling protein fimbrin/plastin (EF-Hand superfamily)	Z	Cytoskeleton ;
ENSSSCP00000026895	SPAC15A10.08	82.4	1e-15	COG5069	Ca2+-binding actin-bundling protein fimbrin/plastin (EF-Hand superfamily)	Z	Cytoskeleton ;
ENSSSCP00000026895	SPAC3A12.14	66.2	1e-10	COG5126	Ca2+-binding protein (EF-Hand superfamily)	TZDR	Signal transduction mechanisms ; Cytoskeleton ; Cell cycle control, cell division, chromosome partitioning ; General function prediction only ;
ENSSSCP00000026895	YBR109c	51.6	3e-06	COG5126	Ca2+-binding protein (EF-Hand superfamily)	TZDR	Signal transduction mechanisms ; Cytoskeleton ; Cell cycle control, cell division, chromosome partitioning ; General function prediction only ;
ENSSSCP00000016782	ECU03g0730	60.1	6e-09	COG0724	RNA-binding proteins (RRM domain)	R	General function prediction only ;
ENSSSCP00000016782	SPAC140.02	59.7	8e-09	COG0724	RNA-binding proteins (RRM domain)	R	General function prediction only ;
ENSSSCP00000016782	all2777	49.7	7e-06	COG0724	RNA-binding proteins (RRM domain)	R	General function prediction only ;
ENSSSCP00000002464	YGR204w_2	763	0	COG2759	Formyltetrahydrofolate synthetase	F	Nucleotide transport and metabolism ;
ENSSSCP00000002464	SPBC839.16_2	748	0	COG2759	Formyltetrahydrofolate synthetase	F	Nucleotide transport and metabolism ;
ENSSSCP00000002464	YBR084w_2	734	0	COG2759	Formyltetrahydrofolate synthetase	F	Nucleotide transport and metabolism ;
ENSSSCP00000002464	SPBC2G2.08_2	725	0	COG2759	Formyltetrahydrofolate synthetase	F	Nucleotide transport and metabolism ;
ENSSSCP00000002464	VCA0614	499	6e-141	COG2759	Formyltetrahydrofolate synthetase	F	Nucleotide transport and metabolism ;
ENSSSCP00000002464	CAC3201	488	3e-137	COG2759	Formyltetrahydrofolate synthetase	F	Nucleotide transport and metabolism ;
ENSSSCP00000002464	SPy2085	477	5e-134	COG2759	Formyltetrahydrofolate synthetase	F	Nucleotide transport and metabolism ;
ENSSSCP00000002464	L159505	475	1e-133	COG2759	Formyltetrahydrofolate synthetase	F	Nucleotide transport and metabolism ;
ENSSSCP00000002464	mlr2763	471	2e-132	COG2759	Formyltetrahydrofolate synthetase	F	Nucleotide transport and metabolism ;
ENSSSCP00000002464	NMB1839	465	2e-130	COG2759	Formyltetrahydrofolate synthetase	F	Nucleotide transport and metabolism ;
ENSSSCP00000002464	NMA0617	464	3e-130	COG2759	Formyltetrahydrofolate synthetase	F	Nucleotide transport and metabolism ;
ENSSSCP00000002464	lin1990	462	1e-129	COG2759	Formyltetrahydrofolate synthetase	F	Nucleotide transport and metabolism ;
ENSSSCP00000002464	SMc02728	462	1e-129	COG2759	Formyltetrahydrofolate synthetase	F	Nucleotide transport and metabolism ;
ENSSSCP00000002464	FN2082	459	1e-128	COG2759	Formyltetrahydrofolate synthetase	F	Nucleotide transport and metabolism ;
ENSSSCP00000002464	SP1229	449	1e-125	COG2759	Formyltetrahydrofolate synthetase	F	Nucleotide transport and metabolism ;
ENSSSCP00000002464	SA1553	449	1e-125	COG2759	Formyltetrahydrofolate synthetase	F	Nucleotide transport and metabolism ;
ENSSSCP00000002464	SPy1213	443	6e-124	COG2759	Formyltetrahydrofolate synthetase	F	Nucleotide transport and metabolism ;
ENSSSCP00000002464	TM1766	416	1e-115	COG2759	Formyltetrahydrofolate synthetase	F	Nucleotide transport and metabolism ;
ENSSSCP00000002464	Ta1478	370	9e-102	COG2759	Formyltetrahydrofolate synthetase	F	Nucleotide transport and metabolism ;
ENSSSCP00000002464	TVN0089	359	1e-98	COG2759	Formyltetrahydrofolate synthetase	F	Nucleotide transport and metabolism ;
ENSSSCP00000000730	YDR050c	270	1e-72	COG0149	Triosephosphate isomerase	G	Carbohydrate transport and metabolism ;
ENSSSCP00000000730	SPCC24B10.21	266	2e-71	COG0149	Triosephosphate isomerase	G	Carbohydrate transport and metabolism ;
ENSSSCP00000000730	FN1366	205	6e-53	COG0149	Triosephosphate isomerase	G	Carbohydrate transport and metabolism ;
ENSSSCP00000000730	PA4748	199	5e-51	COG0149	Triosephosphate isomerase	G	Carbohydrate transport and metabolism ;
ENSSSCP00000000730	TM0689_2	197	1e-50	COG0149	Triosephosphate isomerase	G	Carbohydrate transport and metabolism ;
ENSSSCP00000000730	aq_360	192	5e-49	COG0149	Triosephosphate isomerase	G	Carbohydrate transport and metabolism ;
ENSSSCP00000000730	tpiA	191	7e-49	COG0149	Triosephosphate isomerase	G	Carbohydrate transport and metabolism ;
ENSSSCP00000000730	ZtpiA	191	7e-49	COG0149	Triosephosphate isomerase	G	Carbohydrate transport and metabolism ;
ENSSSCP00000000730	ECs4844	191	7e-49	COG0149	Triosephosphate isomerase	G	Carbohydrate transport and metabolism ;
ENSSSCP00000000730	STM4081	191	1e-48	COG0149	Triosephosphate isomerase	G	Carbohydrate transport and metabolism ;
ENSSSCP00000000730	PM1311	187	1e-47	COG0149	Triosephosphate isomerase	G	Carbohydrate transport and metabolism ;
ENSSSCP00000000730	HI0678	187	2e-47	COG0149	Triosephosphate isomerase	G	Carbohydrate transport and metabolism ;
ENSSSCP00000000730	YPO0085	186	2e-47	COG0149	Triosephosphate isomerase	G	Carbohydrate transport and metabolism ;
ENSSSCP00000000730	CT328	185	5e-47	COG0149	Triosephosphate isomerase	G	Carbohydrate transport and metabolism ;
ENSSSCP00000000730	VC2670	181	7e-46	COG0149	Triosephosphate isomerase	G	Carbohydrate transport and metabolism ;
ENSSSCP00000000730	BS_tpi	180	2e-45	COG0149	Triosephosphate isomerase	G	Carbohydrate transport and metabolism ;
ENSSSCP00000000730	CAC0711	179	4e-45	COG0149	Triosephosphate isomerase	G	Carbohydrate transport and metabolism ;
ENSSSCP00000000730	BH3558	177	2e-44	COG0149	Triosephosphate isomerase	G	Carbohydrate transport and metabolism ;
ENSSSCP00000000730	BB0055	176	3e-44	COG0149	Triosephosphate isomerase	G	Carbohydrate transport and metabolism ;
ENSSSCP00000000730	SA0729	176	4e-44	COG0149	Triosephosphate isomerase	G	Carbohydrate transport and metabolism ;
ENSSSCP00000000411	SPAC3A12.14	116	2e-26	COG5126	Ca2+-binding protein (EF-Hand superfamily)	TZDR	Signal transduction mechanisms ; Cytoskeleton ; Cell cycle control, cell division, chromosome partitioning ; General function prediction only ;
ENSSSCP00000000411	SPAP8A3.08	102	2e-22	COG5126	Ca2+-binding protein (EF-Hand superfamily)	TZDR	Signal transduction mechanisms ; Cytoskeleton ; Cell cycle control, cell division, chromosome partitioning ; General function prediction only ;
ENSSSCP00000000411	YBR109c	102	2e-22	COG5126	Ca2+-binding protein (EF-Hand superfamily)	TZDR	Signal transduction mechanisms ; Cytoskeleton ; Cell cycle control, cell division, chromosome partitioning ; General function prediction only ;
ENSSSCP00000000411	YGL106w	90.9	7e-19	COG5126	Ca2+-binding protein (EF-Hand superfamily)	TZDR	Signal transduction mechanisms ; Cytoskeleton ; Cell cycle control, cell division, chromosome partitioning ; General function prediction only ;
ENSSSCP00000000411	SPAC29A4.05	81.3	6e-16	COG5126	Ca2+-binding protein (EF-Hand superfamily)	TZDR	Signal transduction mechanisms ; Cytoskeleton ; Cell cycle control, cell division, chromosome partitioning ; General function prediction only ;
ENSSSCP00000000411	SPCC1682.04	62.4	3e-10	COG5126	Ca2+-binding protein (EF-Hand superfamily)	TZDR	Signal transduction mechanisms ; Cytoskeleton ; Cell cycle control, cell division, chromosome partitioning ; General function prediction only ;
ENSSSCP00000000411	YOR257w	52	3e-07	COG5126	Ca2+-binding protein (EF-Hand superfamily)	TZDR	Signal transduction mechanisms ; Cytoskeleton ; Cell cycle control, cell division, chromosome partitioning ; General function prediction only ;
ENSSSCP00000013238	SPBC14F5.04c	534	1e-151	COG0126	3-phosphoglycerate kinase	G	Carbohydrate transport and metabolism ;
ENSSSCP00000013238	YCR012w	503	2e-142	COG0126	3-phosphoglycerate kinase	G	Carbohydrate transport and metabolism ;
ENSSSCP00000013238	TM0689_1	362	5e-100	COG0126	3-phosphoglycerate kinase	G	Carbohydrate transport and metabolism ;
ENSSSCP00000013238	CAC0710	340	2e-93	COG0126	3-phosphoglycerate kinase	G	Carbohydrate transport and metabolism ;
ENSSSCP00000013238	slr0394	325	6e-89	COG0126	3-phosphoglycerate kinase	G	Carbohydrate transport and metabolism ;
ENSSSCP00000013238	BB0056	324	2e-88	COG0126	3-phosphoglycerate kinase	G	Carbohydrate transport and metabolism ;
ENSSSCP00000013238	BH3559	323	4e-88	COG0126	3-phosphoglycerate kinase	G	Carbohydrate transport and metabolism ;
ENSSSCP00000013238	BS_pgk	322	5e-88	COG0126	3-phosphoglycerate kinase	G	Carbohydrate transport and metabolism ;
ENSSSCP00000013238	all4131	312	7e-85	COG0126	3-phosphoglycerate kinase	G	Carbohydrate transport and metabolism ;
ENSSSCP00000013238	DR1342	311	1e-84	COG0126	3-phosphoglycerate kinase	G	Carbohydrate transport and metabolism ;
ENSSSCP00000013238	SPy1881	308	1e-83	COG0126	3-phosphoglycerate kinase	G	Carbohydrate transport and metabolism ;
ENSSSCP00000013238	L0010	307	2e-83	COG0126	3-phosphoglycerate kinase	G	Carbohydrate transport and metabolism ;
ENSSSCP00000013238	SP0499	306	3e-83	COG0126	3-phosphoglycerate kinase	G	Carbohydrate transport and metabolism ;
ENSSSCP00000013238	SA0728	299	5e-81	COG0126	3-phosphoglycerate kinase	G	Carbohydrate transport and metabolism ;
ENSSSCP00000013238	Cj1402c	298	1e-80	COG0126	3-phosphoglycerate kinase	G	Carbohydrate transport and metabolism ;
ENSSSCP00000013238	lin2552	298	1e-80	COG0126	3-phosphoglycerate kinase	G	Carbohydrate transport and metabolism ;
ENSSSCP00000013238	FN0654	297	3e-80	COG0126	3-phosphoglycerate kinase	G	Carbohydrate transport and metabolism ;
ENSSSCP00000013238	aq_118	296	4e-80	COG0126	3-phosphoglycerate kinase	G	Carbohydrate transport and metabolism ;
ENSSSCP00000013238	TP0538	289	8e-78	COG0126	3-phosphoglycerate kinase	G	Carbohydrate transport and metabolism ;
ENSSSCP00000013238	CT693	285	1e-76	COG0126	3-phosphoglycerate kinase	G	Carbohydrate transport and metabolism ;
ENSSSCP00000022058	BMEI0791	582	3e-166	COG0538	Isocitrate dehydrogenases	C	Energy production and conversion ;
ENSSSCP00000022058	SMc00480	581	8e-166	COG0538	Isocitrate dehydrogenases	C	Energy production and conversion ;
ENSSSCP00000022058	mll0036	577	1e-164	COG0538	Isocitrate dehydrogenases	C	Energy production and conversion ;
ENSSSCP00000022058	CC2522	575	4e-164	COG0538	Isocitrate dehydrogenases	C	Energy production and conversion ;
ENSSSCP00000022058	AGc3429	575	4e-164	COG0538	Isocitrate dehydrogenases	C	Energy production and conversion ;
ENSSSCP00000022058	SPAC6G10.08	558	6e-159	COG0538	Isocitrate dehydrogenases	C	Energy production and conversion ;
ENSSSCP00000022058	Rv3339c	555	5e-158	COG0538	Isocitrate dehydrogenases	C	Energy production and conversion ;
ENSSSCP00000022058	MT3442	555	5e-158	COG0538	Isocitrate dehydrogenases	C	Energy production and conversion ;
ENSSSCP00000022058	YDL066w	548	6e-156	COG0538	Isocitrate dehydrogenases	C	Energy production and conversion ;
ENSSSCP00000022058	YLR174w	518	7e-147	COG0538	Isocitrate dehydrogenases	C	Energy production and conversion ;
ENSSSCP00000022058	YNL009w	513	2e-145	COG0538	Isocitrate dehydrogenases	C	Energy production and conversion ;
ENSSSCP00000022058	TM1148	412	6e-115	COG0538	Isocitrate dehydrogenases	C	Energy production and conversion ;
ENSSSCP00000016385	SPAC1F5.02	254	4e-67	COG0526	Thiol-disulfide isomerase and thioredoxins	OC	Posttranslational modification, protein turnover, chaperones ; Energy production and conversion ;
ENSSSCP00000016385	YCL043c	207	6e-53	COG0526	Thiol-disulfide isomerase and thioredoxins	OC	Posttranslational modification, protein turnover, chaperones ; Energy production and conversion ;
ENSSSCP00000016385	SPAC17H9.14c	137	5e-32	COG0526	Thiol-disulfide isomerase and thioredoxins	OC	Posttranslational modification, protein turnover, chaperones ; Energy production and conversion ;
ENSSSCP00000016385	YDR518w	120	6e-27	COG0526	Thiol-disulfide isomerase and thioredoxins	OC	Posttranslational modification, protein turnover, chaperones ; Energy production and conversion ;
ENSSSCP00000016385	SPAC13F5.05	73.2	1e-12	COG0526	Thiol-disulfide isomerase and thioredoxins	OC	Posttranslational modification, protein turnover, chaperones ; Energy production and conversion ;
ENSSSCP00000016385	trxC	72	3e-12	COG0526	Thiol-disulfide isomerase and thioredoxins	OC	Posttranslational modification, protein turnover, chaperones ; Energy production and conversion ;
ENSSSCP00000016385	ZtrxC	72	3e-12	COG0526	Thiol-disulfide isomerase and thioredoxins	OC	Posttranslational modification, protein turnover, chaperones ; Energy production and conversion ;
ENSSSCP00000016385	ECs3448	72	3e-12	COG0526	Thiol-disulfide isomerase and thioredoxins	OC	Posttranslational modification, protein turnover, chaperones ; Energy production and conversion ;
ENSSSCP00000016385	STM2649	70.5	9e-12	COG0526	Thiol-disulfide isomerase and thioredoxins	OC	Posttranslational modification, protein turnover, chaperones ; Energy production and conversion ;
ENSSSCP00000016385	AF1284	67	1e-10	COG0526	Thiol-disulfide isomerase and thioredoxins	OC	Posttranslational modification, protein turnover, chaperones ; Energy production and conversion ;
ENSSSCP00000016385	YPO3270	65.5	3e-10	COG0526	Thiol-disulfide isomerase and thioredoxins	OC	Posttranslational modification, protein turnover, chaperones ; Energy production and conversion ;
ENSSSCP00000016385	mll6589	64.3	6e-10	COG0526	Thiol-disulfide isomerase and thioredoxins	OC	Posttranslational modification, protein turnover, chaperones ; Energy production and conversion ;
ENSSSCP00000016385	mll5082	63.2	1e-09	COG0526	Thiol-disulfide isomerase and thioredoxins	OC	Posttranslational modification, protein turnover, chaperones ; Energy production and conversion ;
ENSSSCP00000016385	SSO2232	62.8	2e-09	COG0526	Thiol-disulfide isomerase and thioredoxins	OC	Posttranslational modification, protein turnover, chaperones ; Energy production and conversion ;
ENSSSCP00000016385	all1893	62.8	2e-09	COG0526	Thiol-disulfide isomerase and thioredoxins	OC	Posttranslational modification, protein turnover, chaperones ; Energy production and conversion ;
ENSSSCP00000016385	FN0093	62	3e-09	COG0526	Thiol-disulfide isomerase and thioredoxins	OC	Posttranslational modification, protein turnover, chaperones ; Energy production and conversion ;
ENSSSCP00000016385	VCA0752	62	3e-09	COG0526	Thiol-disulfide isomerase and thioredoxins	OC	Posttranslational modification, protein turnover, chaperones ; Energy production and conversion ;
ENSSSCP00000016385	AGc37	62	3e-09	COG0526	Thiol-disulfide isomerase and thioredoxins	OC	Posttranslational modification, protein turnover, chaperones ; Energy production and conversion ;
ENSSSCP00000016385	MPN263	61.6	5e-09	COG0526	Thiol-disulfide isomerase and thioredoxins	OC	Posttranslational modification, protein turnover, chaperones ; Energy production and conversion ;
ENSSSCP00000016385	Cgl3031	60.8	7e-09	COG0526	Thiol-disulfide isomerase and thioredoxins	OC	Posttranslational modification, protein turnover, chaperones ; Energy production and conversion ;
ENSSSCP00000003299	MA4378	679	0	COG0474	Cation transport ATPase	P	Inorganic ion transport and metabolism ;
ENSSSCP00000003299	MTH1516	547	3e-155	COG0474	Cation transport ATPase	P	Inorganic ion transport and metabolism ;
ENSSSCP00000003299	sll1076	486	8e-137	COG0474	Cation transport ATPase	P	Inorganic ion transport and metabolism ;
ENSSSCP00000003299	BH2515	449	1e-125	COG0474	Cation transport ATPase	P	Inorganic ion transport and metabolism ;
ENSSSCP00000003299	MTH1001	444	5e-124	COG0474	Cation transport ATPase	P	Inorganic ion transport and metabolism ;
ENSSSCP00000003299	MA4082	425	2e-118	COG0474	Cation transport ATPase	P	Inorganic ion transport and metabolism ;
ENSSSCP00000003299	sll0672	425	2e-118	COG0474	Cation transport ATPase	P	Inorganic ion transport and metabolism ;
ENSSSCP00000003299	SP1551	417	4e-116	COG0474	Cation transport ATPase	P	Inorganic ion transport and metabolism ;
ENSSSCP00000003299	SPy0623	417	5e-116	COG0474	Cation transport ATPase	P	Inorganic ion transport and metabolism ;
ENSSSCP00000003299	lin0814	410	7e-114	COG0474	Cation transport ATPase	P	Inorganic ion transport and metabolism ;
ENSSSCP00000003299	YPO0451	408	2e-113	COG0474	Cation transport ATPase	P	Inorganic ion transport and metabolism ;
ENSSSCP00000003299	sll1614	407	5e-113	COG0474	Cation transport ATPase	P	Inorganic ion transport and metabolism ;
ENSSSCP00000003299	all3375	405	1e-112	COG0474	Cation transport ATPase	P	Inorganic ion transport and metabolism ;
ENSSSCP00000003299	L2866	405	2e-112	COG0474	Cation transport ATPase	P	Inorganic ion transport and metabolism ;
ENSSSCP00000003299	Cgl1510	405	2e-112	COG0474	Cation transport ATPase	P	Inorganic ion transport and metabolism ;
ENSSSCP00000003299	BS_yloB	403	9e-112	COG0474	Cation transport ATPase	P	Inorganic ion transport and metabolism ;
ENSSSCP00000003299	Rv1997	399	1e-110	COG0474	Cation transport ATPase	P	Inorganic ion transport and metabolism ;
ENSSSCP00000003299	MT2053	399	2e-110	COG0474	Cation transport ATPase	P	Inorganic ion transport and metabolism ;
ENSSSCP00000003299	L117821	397	8e-110	COG0474	Cation transport ATPase	P	Inorganic ion transport and metabolism ;
ENSSSCP00000003299	lin0832	395	2e-109	COG0474	Cation transport ATPase	P	Inorganic ion transport and metabolism ;
ENSSSCP00000018818	mlr3754	337	2e-92	COG3588	Fructose-1,6-bisphosphate aldolase	G	Carbohydrate transport and metabolism ;
ENSSSCP00000018818	AGl2190	328	9e-90	COG3588	Fructose-1,6-bisphosphate aldolase	G	Carbohydrate transport and metabolism ;
ENSSSCP00000018818	SMc03983	323	2e-88	COG3588	Fructose-1,6-bisphosphate aldolase	G	Carbohydrate transport and metabolism ;
ENSSSCP00000018818	XF0826	322	8e-88	COG3588	Fructose-1,6-bisphosphate aldolase	G	Carbohydrate transport and metabolism ;
ENSSSCP00000018818	ECU01g0240	260	3e-69	COG3588	Fructose-1,6-bisphosphate aldolase	G	Carbohydrate transport and metabolism ;
ENSSSCP00000009991	all4647	80.9	1e-14	COG2335	Secreted and surface protein containing fasciclin-like repeats	M	Cell wall/membrane/envelope biogenesis ;
ENSSSCP00000009991	DR0399	80.5	1e-14	COG2335	Secreted and surface protein containing fasciclin-like repeats	M	Cell wall/membrane/envelope biogenesis ;
ENSSSCP00000009991	MA1723_3	76.6	2e-13	COG2335	Secreted and surface protein containing fasciclin-like repeats	M	Cell wall/membrane/envelope biogenesis ;
ENSSSCP00000009991	all5264	76.6	2e-13	COG2335	Secreted and surface protein containing fasciclin-like repeats	M	Cell wall/membrane/envelope biogenesis ;
ENSSSCP00000009991	sll1483	75.5	4e-13	COG2335	Secreted and surface protein containing fasciclin-like repeats	M	Cell wall/membrane/envelope biogenesis ;
ENSSSCP00000009991	all3797	73.6	1e-12	COG2335	Secreted and surface protein containing fasciclin-like repeats	M	Cell wall/membrane/envelope biogenesis ;
ENSSSCP00000009991	MA1996	72.4	4e-12	COG2335	Secreted and surface protein containing fasciclin-like repeats	M	Cell wall/membrane/envelope biogenesis ;
ENSSSCP00000009991	all4894	70.5	1e-11	COG2335	Secreted and surface protein containing fasciclin-like repeats	M	Cell wall/membrane/envelope biogenesis ;
ENSSSCP00000009991	alr1819_2	69.3	3e-11	COG2335	Secreted and surface protein containing fasciclin-like repeats	M	Cell wall/membrane/envelope biogenesis ;
ENSSSCP00000009991	MA1723_1	65.9	3e-10	COG2335	Secreted and surface protein containing fasciclin-like repeats	M	Cell wall/membrane/envelope biogenesis ;
ENSSSCP00000009991	AGc835	62.4	3e-09	COG2335	Secreted and surface protein containing fasciclin-like repeats	M	Cell wall/membrane/envelope biogenesis ;
ENSSSCP00000009991	SMa1077	62.4	4e-09	COG2335	Secreted and surface protein containing fasciclin-like repeats	M	Cell wall/membrane/envelope biogenesis ;
ENSSSCP00000009991	alr1320	61.6	5e-09	COG2335	Secreted and surface protein containing fasciclin-like repeats	M	Cell wall/membrane/envelope biogenesis ;
ENSSSCP00000009991	CC0414	61.2	7e-09	COG2335	Secreted and surface protein containing fasciclin-like repeats	M	Cell wall/membrane/envelope biogenesis ;
ENSSSCP00000009991	mll4821	60.8	1e-08	COG2335	Secreted and surface protein containing fasciclin-like repeats	M	Cell wall/membrane/envelope biogenesis ;
ENSSSCP00000009991	sll1735	59.3	3e-08	COG2335	Secreted and surface protein containing fasciclin-like repeats	M	Cell wall/membrane/envelope biogenesis ;
ENSSSCP00000009991	SPAC22H12.05c	56.6	2e-07	COG2335	Secreted and surface protein containing fasciclin-like repeats	M	Cell wall/membrane/envelope biogenesis ;
ENSSSCP00000009991	Rv2875	56.2	3e-07	COG2335	Secreted and surface protein containing fasciclin-like repeats	M	Cell wall/membrane/envelope biogenesis ;
ENSSSCP00000009991	MT2943	56.2	3e-07	COG2335	Secreted and surface protein containing fasciclin-like repeats	M	Cell wall/membrane/envelope biogenesis ;
ENSSSCP00000009991	Rv2873	55.8	3e-07	COG2335	Secreted and surface protein containing fasciclin-like repeats	M	Cell wall/membrane/envelope biogenesis ;
ENSSSCP00000006473	YCL011c	81.3	5e-15	COG0724	RNA-binding proteins (RRM domain)	R	General function prediction only ;
ENSSSCP00000006473	SPAC17A2.09c	70.1	1e-11	COG0724	RNA-binding proteins (RRM domain)	R	General function prediction only ;
ENSSSCP00000006473	SPAC140.02	69.7	2e-11	COG0724	RNA-binding proteins (RRM domain)	R	General function prediction only ;
ENSSSCP00000006473	SPAC1610.03c	68.6	3e-11	COG0724	RNA-binding proteins (RRM domain)	R	General function prediction only ;
ENSSSCP00000006473	ECU02g0250	60.1	1e-08	COG0724	RNA-binding proteins (RRM domain)	R	General function prediction only ;
ENSSSCP00000006473	TP0356	60.1	1e-08	COG0724	RNA-binding proteins (RRM domain)	R	General function prediction only ;
ENSSSCP00000006473	ECU03g0730	52.8	2e-06	COG0724	RNA-binding proteins (RRM domain)	R	General function prediction only ;
ENSSSCP00000012193	SPAC3A12.14	134	4e-32	COG5126	Ca2+-binding protein (EF-Hand superfamily)	TZDR	Signal transduction mechanisms ; Cytoskeleton ; Cell cycle control, cell division, chromosome partitioning ; General function prediction only ;
ENSSSCP00000012193	YBR109c	101	7e-22	COG5126	Ca2+-binding protein (EF-Hand superfamily)	TZDR	Signal transduction mechanisms ; Cytoskeleton ; Cell cycle control, cell division, chromosome partitioning ; General function prediction only ;
ENSSSCP00000012193	SPAC29A4.05	71.2	7e-13	COG5126	Ca2+-binding protein (EF-Hand superfamily)	TZDR	Signal transduction mechanisms ; Cytoskeleton ; Cell cycle control, cell division, chromosome partitioning ; General function prediction only ;
ENSSSCP00000012193	SPAP8A3.08	67.4	9e-12	COG5126	Ca2+-binding protein (EF-Hand superfamily)	TZDR	Signal transduction mechanisms ; Cytoskeleton ; Cell cycle control, cell division, chromosome partitioning ; General function prediction only ;
ENSSSCP00000012193	YOR257w	67	1e-11	COG5126	Ca2+-binding protein (EF-Hand superfamily)	TZDR	Signal transduction mechanisms ; Cytoskeleton ; Cell cycle control, cell division, chromosome partitioning ; General function prediction only ;
ENSSSCP00000012193	YGL106w	62.8	2e-10	COG5126	Ca2+-binding protein (EF-Hand superfamily)	TZDR	Signal transduction mechanisms ; Cytoskeleton ; Cell cycle control, cell division, chromosome partitioning ; General function prediction only ;
ENSSSCP00000012193	SPCC1682.04	59.7	2e-09	COG5126	Ca2+-binding protein (EF-Hand superfamily)	TZDR	Signal transduction mechanisms ; Cytoskeleton ; Cell cycle control, cell division, chromosome partitioning ; General function prediction only ;
ENSSSCP00000012193	YDR373w	58.2	6e-09	COG5126	Ca2+-binding protein (EF-Hand superfamily)	TZDR	Signal transduction mechanisms ; Cytoskeleton ; Cell cycle control, cell division, chromosome partitioning ; General function prediction only ;
ENSSSCP00000015778	MA2246	76.6	3e-14	COG4826	Serine protease inhibitor	O	Posttranslational modification, protein turnover, chaperones ;
ENSSSCP00000015778	all0778	75.1	9e-14	COG4826	Serine protease inhibitor	O	Posttranslational modification, protein turnover, chaperones ;
ENSSSCP00000015778	MA3388	68.6	7e-12	COG4826	Serine protease inhibitor	O	Posttranslational modification, protein turnover, chaperones ;
ENSSSCP00000015778	MA2613	51.2	1e-06	COG4826	Serine protease inhibitor	O	Posttranslational modification, protein turnover, chaperones ;
ENSSSCP00000022607	SPAC3A12.14	233	1e-61	COG5126	Ca2+-binding protein (EF-Hand superfamily)	TZDR	Signal transduction mechanisms ; Cytoskeleton ; Cell cycle control, cell division, chromosome partitioning ; General function prediction only ;
ENSSSCP00000022607	YBR109c	195	2e-50	COG5126	Ca2+-binding protein (EF-Hand superfamily)	TZDR	Signal transduction mechanisms ; Cytoskeleton ; Cell cycle control, cell division, chromosome partitioning ; General function prediction only ;
ENSSSCP00000022607	SPAC29A4.05	126	1e-29	COG5126	Ca2+-binding protein (EF-Hand superfamily)	TZDR	Signal transduction mechanisms ; Cytoskeleton ; Cell cycle control, cell division, chromosome partitioning ; General function prediction only ;
ENSSSCP00000022607	YOR257w	115	2e-26	COG5126	Ca2+-binding protein (EF-Hand superfamily)	TZDR	Signal transduction mechanisms ; Cytoskeleton ; Cell cycle control, cell division, chromosome partitioning ; General function prediction only ;
ENSSSCP00000022607	SPAP8A3.08	112	2e-25	COG5126	Ca2+-binding protein (EF-Hand superfamily)	TZDR	Signal transduction mechanisms ; Cytoskeleton ; Cell cycle control, cell division, chromosome partitioning ; General function prediction only ;
ENSSSCP00000022607	SPCC1682.04	107	7e-24	COG5126	Ca2+-binding protein (EF-Hand superfamily)	TZDR	Signal transduction mechanisms ; Cytoskeleton ; Cell cycle control, cell division, chromosome partitioning ; General function prediction only ;
ENSSSCP00000022607	YGL106w	98.6	3e-21	COG5126	Ca2+-binding protein (EF-Hand superfamily)	TZDR	Signal transduction mechanisms ; Cytoskeleton ; Cell cycle control, cell division, chromosome partitioning ; General function prediction only ;
ENSSSCP00000022607	SPAC926.03	85.9	2e-17	COG5126	Ca2+-binding protein (EF-Hand superfamily)	TZDR	Signal transduction mechanisms ; Cytoskeleton ; Cell cycle control, cell division, chromosome partitioning ; General function prediction only ;
ENSSSCP00000022607	ECU03g1570	74.7	5e-14	COG5126	Ca2+-binding protein (EF-Hand superfamily)	TZDR	Signal transduction mechanisms ; Cytoskeleton ; Cell cycle control, cell division, chromosome partitioning ; General function prediction only ;
ENSSSCP00000022607	YKL190w	71.6	4e-13	COG5126	Ca2+-binding protein (EF-Hand superfamily)	TZDR	Signal transduction mechanisms ; Cytoskeleton ; Cell cycle control, cell division, chromosome partitioning ; General function prediction only ;
ENSSSCP00000022607	ECU09g1220	60.1	1e-09	COG5126	Ca2+-binding protein (EF-Hand superfamily)	TZDR	Signal transduction mechanisms ; Cytoskeleton ; Cell cycle control, cell division, chromosome partitioning ; General function prediction only ;
ENSSSCP00000022607	YPR188c	54.7	6e-08	COG5126	Ca2+-binding protein (EF-Hand superfamily)	TZDR	Signal transduction mechanisms ; Cytoskeleton ; Cell cycle control, cell division, chromosome partitioning ; General function prediction only ;
ENSSSCP00000022607	YDR373w	47.8	6e-06	COG5126	Ca2+-binding protein (EF-Hand superfamily)	TZDR	Signal transduction mechanisms ; Cytoskeleton ; Cell cycle control, cell division, chromosome partitioning ; General function prediction only ;
ENSSSCP00000003989	RC0481	204	9e-53	COG1905	NADH:ubiquinone oxidoreductase 24 kD subunit	C	Energy production and conversion ;
ENSSSCP00000003989	RP353	201	9e-52	COG1905	NADH:ubiquinone oxidoreductase 24 kD subunit	C	Energy production and conversion ;
ENSSSCP00000003989	BMEI1154	178	8e-45	COG1905	NADH:ubiquinone oxidoreductase 24 kD subunit	C	Energy production and conversion ;
ENSSSCP00000003989	AGc2348_1	171	8e-43	COG1905	NADH:ubiquinone oxidoreductase 24 kD subunit	C	Energy production and conversion ;
ENSSSCP00000003989	CC1950	171	1e-42	COG1905	NADH:ubiquinone oxidoreductase 24 kD subunit	C	Energy production and conversion ;
ENSSSCP00000003989	SMc01917	170	2e-42	COG1905	NADH:ubiquinone oxidoreductase 24 kD subunit	C	Energy production and conversion ;
ENSSSCP00000003989	mll1366_1	163	2e-40	COG1905	NADH:ubiquinone oxidoreductase 24 kD subunit	C	Energy production and conversion ;
ENSSSCP00000003989	SMa1526	140	2e-33	COG1905	NADH:ubiquinone oxidoreductase 24 kD subunit	C	Energy production and conversion ;
ENSSSCP00000003989	NMA0015	131	1e-30	COG1905	NADH:ubiquinone oxidoreductase 24 kD subunit	C	Energy production and conversion ;
ENSSSCP00000003989	RSc2058	131	1e-30	COG1905	NADH:ubiquinone oxidoreductase 24 kD subunit	C	Energy production and conversion ;
ENSSSCP00000003989	NMB0245	131	1e-30	COG1905	NADH:ubiquinone oxidoreductase 24 kD subunit	C	Energy production and conversion ;
ENSSSCP00000003989	XF0309	117	3e-26	COG1905	NADH:ubiquinone oxidoreductase 24 kD subunit	C	Energy production and conversion ;
ENSSSCP00000003989	Rv3149	114	1e-25	COG1905	NADH:ubiquinone oxidoreductase 24 kD subunit	C	Energy production and conversion ;
ENSSSCP00000003989	MT3237	114	1e-25	COG1905	NADH:ubiquinone oxidoreductase 24 kD subunit	C	Energy production and conversion ;
ENSSSCP00000003989	YPO2552	111	1e-24	COG1905	NADH:ubiquinone oxidoreductase 24 kD subunit	C	Energy production and conversion ;
ENSSSCP00000003989	TM1424	111	1e-24	COG1905	NADH:ubiquinone oxidoreductase 24 kD subunit	C	Energy production and conversion ;
ENSSSCP00000003989	PA2640	110	2e-24	COG1905	NADH:ubiquinone oxidoreductase 24 kD subunit	C	Energy production and conversion ;
ENSSSCP00000003989	ZnuoE	107	2e-23	COG1905	NADH:ubiquinone oxidoreductase 24 kD subunit	C	Energy production and conversion ;
ENSSSCP00000003989	ECs3169	107	2e-23	COG1905	NADH:ubiquinone oxidoreductase 24 kD subunit	C	Energy production and conversion ;
ENSSSCP00000003989	nuoE	106	3e-23	COG1905	NADH:ubiquinone oxidoreductase 24 kD subunit	C	Energy production and conversion ;
ENSSSCP00000025941	CAC3190	88.2	8e-18	COG3869	Arginine kinase	E	Amino acid transport and metabolism ;
ENSSSCP00000025941	SA0482	85.9	3e-17	COG3869	Arginine kinase	E	Amino acid transport and metabolism ;
ENSSSCP00000025941	BS_yacI	77	2e-14	COG3869	Arginine kinase	E	Amino acid transport and metabolism ;
ENSSSCP00000025941	BH0102	73.2	2e-13	COG3869	Arginine kinase	E	Amino acid transport and metabolism ;
ENSSSCP00000025941	lin0263	69.3	3e-12	COG3869	Arginine kinase	E	Amino acid transport and metabolism ;
ENSSSCP00000019023	SPAC1006.07	586	2e-167	COG0513	Superfamily II DNA and RNA helicases	LKJ	Replication, recombination and repair ; Transcription ; Translation, ribosomal structure and biogenesis ;
ENSSSCP00000019023	SPAC1F5.10	549	4e-156	COG0513	Superfamily II DNA and RNA helicases	LKJ	Replication, recombination and repair ; Transcription ; Translation, ribosomal structure and biogenesis ;
ENSSSCP00000019023	YDL160c	311	1e-84	COG0513	Superfamily II DNA and RNA helicases	LKJ	Replication, recombination and repair ; Transcription ; Translation, ribosomal structure and biogenesis ;
ENSSSCP00000019023	ECU09g1200	301	2e-81	COG0513	Superfamily II DNA and RNA helicases	LKJ	Replication, recombination and repair ; Transcription ; Translation, ribosomal structure and biogenesis ;
ENSSSCP00000019023	BH2384	296	5e-80	COG0513	Superfamily II DNA and RNA helicases	LKJ	Replication, recombination and repair ; Transcription ; Translation, ribosomal structure and biogenesis ;
ENSSSCP00000019023	CAC2748	293	3e-79	COG0513	Superfamily II DNA and RNA helicases	LKJ	Replication, recombination and repair ; Transcription ; Translation, ribosomal structure and biogenesis ;
ENSSSCP00000019023	BS_ydbR	292	7e-79	COG0513	Superfamily II DNA and RNA helicases	LKJ	Replication, recombination and repair ; Transcription ; Translation, ribosomal structure and biogenesis ;
ENSSSCP00000019023	Cgl1130	283	5e-76	COG0513	Superfamily II DNA and RNA helicases	LKJ	Replication, recombination and repair ; Transcription ; Translation, ribosomal structure and biogenesis ;
ENSSSCP00000019023	SP1586	281	1e-75	COG0513	Superfamily II DNA and RNA helicases	LKJ	Replication, recombination and repair ; Transcription ; Translation, ribosomal structure and biogenesis ;
ENSSSCP00000019023	L0339	275	1e-73	COG0513	Superfamily II DNA and RNA helicases	LKJ	Replication, recombination and repair ; Transcription ; Translation, ribosomal structure and biogenesis ;
ENSSSCP00000019023	SPy1415	273	3e-73	COG0513	Superfamily II DNA and RNA helicases	LKJ	Replication, recombination and repair ; Transcription ; Translation, ribosomal structure and biogenesis ;
ENSSSCP00000019023	XF0252	273	5e-73	COG0513	Superfamily II DNA and RNA helicases	LKJ	Replication, recombination and repair ; Transcription ; Translation, ribosomal structure and biogenesis ;
ENSSSCP00000019023	HP0247	271	1e-72	COG0513	Superfamily II DNA and RNA helicases	LKJ	Replication, recombination and repair ; Transcription ; Translation, ribosomal structure and biogenesis ;
ENSSSCP00000019023	jhp0232	270	5e-72	COG0513	Superfamily II DNA and RNA helicases	LKJ	Replication, recombination and repair ; Transcription ; Translation, ribosomal structure and biogenesis ;
ENSSSCP00000019023	CAC3010	270	5e-72	COG0513	Superfamily II DNA and RNA helicases	LKJ	Replication, recombination and repair ; Transcription ; Translation, ribosomal structure and biogenesis ;
ENSSSCP00000019023	lin0859	269	6e-72	COG0513	Superfamily II DNA and RNA helicases	LKJ	Replication, recombination and repair ; Transcription ; Translation, ribosomal structure and biogenesis ;
ENSSSCP00000019023	YPO3488	266	7e-71	COG0513	Superfamily II DNA and RNA helicases	LKJ	Replication, recombination and repair ; Transcription ; Translation, ribosomal structure and biogenesis ;
ENSSSCP00000019023	Rv1253	264	2e-70	COG0513	Superfamily II DNA and RNA helicases	LKJ	Replication, recombination and repair ; Transcription ; Translation, ribosomal structure and biogenesis ;
ENSSSCP00000019023	MT1292	264	2e-70	COG0513	Superfamily II DNA and RNA helicases	LKJ	Replication, recombination and repair ; Transcription ; Translation, ribosomal structure and biogenesis ;
ENSSSCP00000019023	alr1223	263	3e-70	COG0513	Superfamily II DNA and RNA helicases	LKJ	Replication, recombination and repair ; Transcription ; Translation, ribosomal structure and biogenesis ;
ENSSSCP00000028049	ECU02g1080	175	3e-44	COG5272	Ubiquitin	O	Posttranslational modification, protein turnover, chaperones ;
ENSSSCP00000028049	ECU02g0740i	154	4e-38	COG5272	Ubiquitin	O	Posttranslational modification, protein turnover, chaperones ;
ENSSSCP00000028049	YLL039c	152	3e-37	COG5272	Ubiquitin	O	Posttranslational modification, protein turnover, chaperones ;
ENSSSCP00000028049	SPAC1805.12c_1	150	6e-37	COG5272	Ubiquitin	O	Posttranslational modification, protein turnover, chaperones ;
ENSSSCP00000028049	SPAC11G7.04_1	150	6e-37	COG5272	Ubiquitin	O	Posttranslational modification, protein turnover, chaperones ;
ENSSSCP00000028049	YKR094c_1	150	6e-37	COG5272	Ubiquitin	O	Posttranslational modification, protein turnover, chaperones ;
ENSSSCP00000028049	YIL148w_1	150	6e-37	COG5272	Ubiquitin	O	Posttranslational modification, protein turnover, chaperones ;
ENSSSCP00000028049	YLR167w_1	142	2e-34	COG5272	Ubiquitin	O	Posttranslational modification, protein turnover, chaperones ;
ENSSSCP00000028049	SPAC6G10.11c_1	140	9e-34	COG5272	Ubiquitin	O	Posttranslational modification, protein turnover, chaperones ;
ENSSSCP00000028049	SPAC589.10c_1	140	9e-34	COG5272	Ubiquitin	O	Posttranslational modification, protein turnover, chaperones ;
ENSSSCP00000028049	SPBC12D12.08c	91.7	4e-19	COG5272	Ubiquitin	O	Posttranslational modification, protein turnover, chaperones ;
ENSSSCP00000028049	YDR139c	82.8	2e-16	COG5272	Ubiquitin	O	Posttranslational modification, protein turnover, chaperones ;
ENSSSCP00000028049	YLR167w_2	69.3	2e-12	COG1998	Ribosomal protein S27AE	J	Translation, ribosomal structure and biogenesis ;
ENSSSCP00000028049	SPAC6G10.11c_2	67	1e-11	COG1998	Ribosomal protein S27AE	J	Translation, ribosomal structure and biogenesis ;
ENSSSCP00000028049	SPAC589.10c_2	66.6	1e-11	COG1998	Ribosomal protein S27AE	J	Translation, ribosomal structure and biogenesis ;
ENSSSCP00000013714	SMa2319	49.7	3e-06	COG0625	Glutathione S-transferase	O	Posttranslational modification, protein turnover, chaperones ;
ENSSSCP00000013714	alr4661	49.3	4e-06	COG0625	Glutathione S-transferase	O	Posttranslational modification, protein turnover, chaperones ;
ENSSSCP00000024202	PA0441	439	1e-122	COG0044	Dihydroorotase and related cyclic amidohydrolases	F	Nucleotide transport and metabolism ;
ENSSSCP00000024202	SMc01821	430	5e-120	COG0044	Dihydroorotase and related cyclic amidohydrolases	F	Nucleotide transport and metabolism ;
ENSSSCP00000024202	BMEI1644	415	1e-115	COG0044	Dihydroorotase and related cyclic amidohydrolases	F	Nucleotide transport and metabolism ;
ENSSSCP00000024202	AGc4328	412	1e-114	COG0044	Dihydroorotase and related cyclic amidohydrolases	F	Nucleotide transport and metabolism ;
ENSSSCP00000024202	mll1629	402	8e-112	COG0044	Dihydroorotase and related cyclic amidohydrolases	F	Nucleotide transport and metabolism ;
ENSSSCP00000024202	Z4212	281	3e-75	COG0044	Dihydroorotase and related cyclic amidohydrolases	F	Nucleotide transport and metabolism ;
ENSSSCP00000024202	ECs3746	281	3e-75	COG0044	Dihydroorotase and related cyclic amidohydrolases	F	Nucleotide transport and metabolism ;
ENSSSCP00000024202	ygeZ	281	4e-75	COG0044	Dihydroorotase and related cyclic amidohydrolases	F	Nucleotide transport and metabolism ;
ENSSSCP00000024202	MA0892	143	8e-34	COG0044	Dihydroorotase and related cyclic amidohydrolases	F	Nucleotide transport and metabolism ;
ENSSSCP00000024202	BH2309	131	4e-30	COG0044	Dihydroorotase and related cyclic amidohydrolases	F	Nucleotide transport and metabolism ;
ENSSSCP00000024202	BS_yunH	118	4e-26	COG0044	Dihydroorotase and related cyclic amidohydrolases	F	Nucleotide transport and metabolism ;
ENSSSCP00000024202	MTH1127	116	1e-25	COG0044	Dihydroorotase and related cyclic amidohydrolases	F	Nucleotide transport and metabolism ;
ENSSSCP00000024202	STM0523	115	4e-25	COG0044	Dihydroorotase and related cyclic amidohydrolases	F	Nucleotide transport and metabolism ;
ENSSSCP00000024202	DR1153	109	2e-23	COG0044	Dihydroorotase and related cyclic amidohydrolases	F	Nucleotide transport and metabolism ;
ENSSSCP00000024202	ybbX	108	3e-23	COG0044	Dihydroorotase and related cyclic amidohydrolases	F	Nucleotide transport and metabolism ;
ENSSSCP00000024202	mlr7790	104	5e-22	COG0044	Dihydroorotase and related cyclic amidohydrolases	F	Nucleotide transport and metabolism ;
ENSSSCP00000024202	CC0388	103	1e-21	COG0044	Dihydroorotase and related cyclic amidohydrolases	F	Nucleotide transport and metabolism ;
ENSSSCP00000024202	alr5010	101	4e-21	COG0044	Dihydroorotase and related cyclic amidohydrolases	F	Nucleotide transport and metabolism ;
ENSSSCP00000024202	SA1044	97.8	6e-20	COG0044	Dihydroorotase and related cyclic amidohydrolases	F	Nucleotide transport and metabolism ;
ENSSSCP00000024202	BMEI1281	94	8e-19	COG0044	Dihydroorotase and related cyclic amidohydrolases	F	Nucleotide transport and metabolism ;
ENSSSCP00000003997	ECU03g1570	112	2e-25	COG5126	Ca2+-binding protein (EF-Hand superfamily)	TZDR	Signal transduction mechanisms ; Cytoskeleton ; Cell cycle control, cell division, chromosome partitioning ; General function prediction only ;
ENSSSCP00000003997	SPAC3A12.14	112	2e-25	COG5126	Ca2+-binding protein (EF-Hand superfamily)	TZDR	Signal transduction mechanisms ; Cytoskeleton ; Cell cycle control, cell division, chromosome partitioning ; General function prediction only ;
ENSSSCP00000003997	SPAC926.03	100	9e-22	COG5126	Ca2+-binding protein (EF-Hand superfamily)	TZDR	Signal transduction mechanisms ; Cytoskeleton ; Cell cycle control, cell division, chromosome partitioning ; General function prediction only ;
ENSSSCP00000003997	YBR109c	90.1	2e-18	COG5126	Ca2+-binding protein (EF-Hand superfamily)	TZDR	Signal transduction mechanisms ; Cytoskeleton ; Cell cycle control, cell division, chromosome partitioning ; General function prediction only ;
ENSSSCP00000003997	SPAP8A3.08	80.1	2e-15	COG5126	Ca2+-binding protein (EF-Hand superfamily)	TZDR	Signal transduction mechanisms ; Cytoskeleton ; Cell cycle control, cell division, chromosome partitioning ; General function prediction only ;
ENSSSCP00000003997	SPAC29A4.05	76.3	2e-14	COG5126	Ca2+-binding protein (EF-Hand superfamily)	TZDR	Signal transduction mechanisms ; Cytoskeleton ; Cell cycle control, cell division, chromosome partitioning ; General function prediction only ;
ENSSSCP00000003997	YOR257w	72.8	3e-13	COG5126	Ca2+-binding protein (EF-Hand superfamily)	TZDR	Signal transduction mechanisms ; Cytoskeleton ; Cell cycle control, cell division, chromosome partitioning ; General function prediction only ;
ENSSSCP00000003997	YGL106w	65.9	3e-11	COG5126	Ca2+-binding protein (EF-Hand superfamily)	TZDR	Signal transduction mechanisms ; Cytoskeleton ; Cell cycle control, cell division, chromosome partitioning ; General function prediction only ;
ENSSSCP00000003997	SPCC1682.04	60.8	1e-09	COG5126	Ca2+-binding protein (EF-Hand superfamily)	TZDR	Signal transduction mechanisms ; Cytoskeleton ; Cell cycle control, cell division, chromosome partitioning ; General function prediction only ;
ENSSSCP00000017119	SPAC22G7.06c_2	1181	0	COG0458	Carbamoylphosphate synthase large subunit (split gene in MJ)	EF	Amino acid transport and metabolism ; Nucleotide transport and metabolism ;
ENSSSCP00000017119	YJL130c_2	1174	0	COG0458	Carbamoylphosphate synthase large subunit (split gene in MJ)	EF	Amino acid transport and metabolism ; Nucleotide transport and metabolism ;
ENSSSCP00000017119	SPBC215.08c	1133	0	COG0458	Carbamoylphosphate synthase large subunit (split gene in MJ)	EF	Amino acid transport and metabolism ; Nucleotide transport and metabolism ;
ENSSSCP00000017119	YJR109c	1102	0	COG0458	Carbamoylphosphate synthase large subunit (split gene in MJ)	EF	Amino acid transport and metabolism ; Nucleotide transport and metabolism ;
ENSSSCP00000017119	BS_pyrAB	866	0	COG0458	Carbamoylphosphate synthase large subunit (split gene in MJ)	EF	Amino acid transport and metabolism ; Nucleotide transport and metabolism ;
ENSSSCP00000017119	AF1274	865	0	COG0458	Carbamoylphosphate synthase large subunit (split gene in MJ)	EF	Amino acid transport and metabolism ; Nucleotide transport and metabolism ;
ENSSSCP00000017119	SSO0641	864	0	COG0458	Carbamoylphosphate synthase large subunit (split gene in MJ)	EF	Amino acid transport and metabolism ; Nucleotide transport and metabolism ;
ENSSSCP00000017119	MA2143	843	0	COG0458	Carbamoylphosphate synthase large subunit (split gene in MJ)	EF	Amino acid transport and metabolism ; Nucleotide transport and metabolism ;
ENSSSCP00000017119	BH2536	832	0	COG0458	Carbamoylphosphate synthase large subunit (split gene in MJ)	EF	Amino acid transport and metabolism ; Nucleotide transport and metabolism ;
ENSSSCP00000017119	PM1505	832	0	COG0458	Carbamoylphosphate synthase large subunit (split gene in MJ)	EF	Amino acid transport and metabolism ; Nucleotide transport and metabolism ;
ENSSSCP00000017119	STM0067	828	0	COG0458	Carbamoylphosphate synthase large subunit (split gene in MJ)	EF	Amino acid transport and metabolism ; Nucleotide transport and metabolism ;
ENSSSCP00000017119	NMB1855	825	0	COG0458	Carbamoylphosphate synthase large subunit (split gene in MJ)	EF	Amino acid transport and metabolism ; Nucleotide transport and metabolism ;
ENSSSCP00000017119	CAC2644	825	0	COG0458	Carbamoylphosphate synthase large subunit (split gene in MJ)	EF	Amino acid transport and metabolism ; Nucleotide transport and metabolism ;
ENSSSCP00000017119	NMA0602	825	0	COG0458	Carbamoylphosphate synthase large subunit (split gene in MJ)	EF	Amino acid transport and metabolism ; Nucleotide transport and metabolism ;
ENSSSCP00000017119	YPO0482	823	0	COG0458	Carbamoylphosphate synthase large subunit (split gene in MJ)	EF	Amino acid transport and metabolism ; Nucleotide transport and metabolism ;
ENSSSCP00000017119	SA1046	823	0	COG0458	Carbamoylphosphate synthase large subunit (split gene in MJ)	EF	Amino acid transport and metabolism ; Nucleotide transport and metabolism ;
ENSSSCP00000017119	ZcarB	822	0	COG0458	Carbamoylphosphate synthase large subunit (split gene in MJ)	EF	Amino acid transport and metabolism ; Nucleotide transport and metabolism ;
ENSSSCP00000017119	ECs0036	822	0	COG0458	Carbamoylphosphate synthase large subunit (split gene in MJ)	EF	Amino acid transport and metabolism ; Nucleotide transport and metabolism ;
ENSSSCP00000017119	PA4756	822	0	COG0458	Carbamoylphosphate synthase large subunit (split gene in MJ)	EF	Amino acid transport and metabolism ; Nucleotide transport and metabolism ;
ENSSSCP00000017119	RSc1521	821	0	COG0458	Carbamoylphosphate synthase large subunit (split gene in MJ)	EF	Amino acid transport and metabolism ; Nucleotide transport and metabolism ;
ENSSSCP00000027184	TP0356	51.2	4e-06	COG0724	RNA-binding proteins (RRM domain)	R	General function prediction only ;
ENSSSCP00000012387	SPBC4.04c	826	0	COG1241	Predicted ATPase involved in replication control, Cdc46/Mcm family	L	Replication, recombination and repair ;
ENSSSCP00000012387	YBL023c	778	0	COG1241	Predicted ATPase involved in replication control, Cdc46/Mcm family	L	Replication, recombination and repair ;
ENSSSCP00000012387	ECU04g0850	646	0	COG1241	Predicted ATPase involved in replication control, Cdc46/Mcm family	L	Replication, recombination and repair ;
ENSSSCP00000012387	APE0188	394	5e-109	COG1241	Predicted ATPase involved in replication control, Cdc46/Mcm family	L	Replication, recombination and repair ;
ENSSSCP00000012387	SSO0774	386	1e-106	COG1241	Predicted ATPase involved in replication control, Cdc46/Mcm family	L	Replication, recombination and repair ;
ENSSSCP00000012387	PAE0901	361	3e-99	COG1241	Predicted ATPase involved in replication control, Cdc46/Mcm family	L	Replication, recombination and repair ;
ENSSSCP00000012387	MA0681	352	2e-96	COG1241	Predicted ATPase involved in replication control, Cdc46/Mcm family	L	Replication, recombination and repair ;
ENSSSCP00000012387	YPR019w	349	1e-95	COG1241	Predicted ATPase involved in replication control, Cdc46/Mcm family	L	Replication, recombination and repair ;
ENSSSCP00000012387	SPCC1682.02c	346	1e-94	COG1241	Predicted ATPase involved in replication control, Cdc46/Mcm family	L	Replication, recombination and repair ;
ENSSSCP00000012387	MTH1770	341	4e-93	COG1241	Predicted ATPase involved in replication control, Cdc46/Mcm family	L	Replication, recombination and repair ;
ENSSSCP00000012387	YEL032w	322	1e-87	COG1241	Predicted ATPase involved in replication control, Cdc46/Mcm family	L	Replication, recombination and repair ;
ENSSSCP00000012387	MA3829	321	3e-87	COG1241	Predicted ATPase involved in replication control, Cdc46/Mcm family	L	Replication, recombination and repair ;
ENSSSCP00000012387	SPAC3F10.01	319	1e-86	COG1241	Predicted ATPase involved in replication control, Cdc46/Mcm family	L	Replication, recombination and repair ;
ENSSSCP00000012387	ECU05g0780	318	2e-86	COG1241	Predicted ATPase involved in replication control, Cdc46/Mcm family	L	Replication, recombination and repair ;
ENSSSCP00000012387	AF0517	315	2e-85	COG1241	Predicted ATPase involved in replication control, Cdc46/Mcm family	L	Replication, recombination and repair ;
ENSSSCP00000012387	SPBC25D12.03c	312	1e-84	COG1241	Predicted ATPase involved in replication control, Cdc46/Mcm family	L	Replication, recombination and repair ;
ENSSSCP00000012387	ECU06g0340	309	2e-83	COG1241	Predicted ATPase involved in replication control, Cdc46/Mcm family	L	Replication, recombination and repair ;
ENSSSCP00000012387	SPBC211.04c	305	2e-82	COG1241	Predicted ATPase involved in replication control, Cdc46/Mcm family	L	Replication, recombination and repair ;
ENSSSCP00000012387	YLR274w	305	2e-82	COG1241	Predicted ATPase involved in replication control, Cdc46/Mcm family	L	Replication, recombination and repair ;
ENSSSCP00000012387	ECU02g1150	303	1e-81	COG1241	Predicted ATPase involved in replication control, Cdc46/Mcm family	L	Replication, recombination and repair ;
ENSSSCP00000018562	SPAC1B1.03c	657	0	COG5215	Karyopherin (importin) beta	U	Intracellular trafficking, secretion, and vesicular transport ;
ENSSSCP00000018562	YLR347c	464	3e-130	COG5215	Karyopherin (importin) beta	U	Intracellular trafficking, secretion, and vesicular transport ;
ENSSSCP00000018562	ECU10g1240	107	1e-22	COG5215	Karyopherin (importin) beta	U	Intracellular trafficking, secretion, and vesicular transport ;
ENSSSCP00000010494	ECU03g1570	100	1e-21	COG5126	Ca2+-binding protein (EF-Hand superfamily)	TZDR	Signal transduction mechanisms ; Cytoskeleton ; Cell cycle control, cell division, chromosome partitioning ; General function prediction only ;
ENSSSCP00000010494	SPAC3A12.14	91.3	7e-19	COG5126	Ca2+-binding protein (EF-Hand superfamily)	TZDR	Signal transduction mechanisms ; Cytoskeleton ; Cell cycle control, cell division, chromosome partitioning ; General function prediction only ;
ENSSSCP00000010494	SPAC926.03	79	3e-15	COG5126	Ca2+-binding protein (EF-Hand superfamily)	TZDR	Signal transduction mechanisms ; Cytoskeleton ; Cell cycle control, cell division, chromosome partitioning ; General function prediction only ;
ENSSSCP00000010494	YBR109c	73.6	1e-13	COG5126	Ca2+-binding protein (EF-Hand superfamily)	TZDR	Signal transduction mechanisms ; Cytoskeleton ; Cell cycle control, cell division, chromosome partitioning ; General function prediction only ;
ENSSSCP00000010494	SPAC29A4.05	67.4	9e-12	COG5126	Ca2+-binding protein (EF-Hand superfamily)	TZDR	Signal transduction mechanisms ; Cytoskeleton ; Cell cycle control, cell division, chromosome partitioning ; General function prediction only ;
ENSSSCP00000010494	YOR257w	64.3	8e-11	COG5126	Ca2+-binding protein (EF-Hand superfamily)	TZDR	Signal transduction mechanisms ; Cytoskeleton ; Cell cycle control, cell division, chromosome partitioning ; General function prediction only ;
ENSSSCP00000010494	SPAP8A3.08	55.8	3e-08	COG5126	Ca2+-binding protein (EF-Hand superfamily)	TZDR	Signal transduction mechanisms ; Cytoskeleton ; Cell cycle control, cell division, chromosome partitioning ; General function prediction only ;
ENSSSCP00000010494	SPCC1682.04	54.3	1e-07	COG5126	Ca2+-binding protein (EF-Hand superfamily)	TZDR	Signal transduction mechanisms ; Cytoskeleton ; Cell cycle control, cell division, chromosome partitioning ; General function prediction only ;
ENSSSCP00000002468	SPAC13G7.02c	971	0	COG0443	Molecular chaperone	O	Posttranslational modification, protein turnover, chaperones ;
ENSSSCP00000002468	YBL075c	957	0	COG0443	Molecular chaperone	O	Posttranslational modification, protein turnover, chaperones ;
ENSSSCP00000002468	YER103w	950	0	COG0443	Molecular chaperone	O	Posttranslational modification, protein turnover, chaperones ;
ENSSSCP00000002468	YAL005c	916	0	COG0443	Molecular chaperone	O	Posttranslational modification, protein turnover, chaperones ;
ENSSSCP00000002468	SPAC22A12.15c	759	0	COG0443	Molecular chaperone	O	Posttranslational modification, protein turnover, chaperones ;
ENSSSCP00000002468	YDL229w	727	0	COG0443	Molecular chaperone	O	Posttranslational modification, protein turnover, chaperones ;
ENSSSCP00000002468	SPBC1709.05	696	0	COG0443	Molecular chaperone	O	Posttranslational modification, protein turnover, chaperones ;
ENSSSCP00000002468	AGc195	593	2e-169	COG0443	Molecular chaperone	O	Posttranslational modification, protein turnover, chaperones ;
ENSSSCP00000002468	SMc02857	588	9e-168	COG0443	Molecular chaperone	O	Posttranslational modification, protein turnover, chaperones ;
ENSSSCP00000002468	mll4757	587	2e-167	COG0443	Molecular chaperone	O	Posttranslational modification, protein turnover, chaperones ;
ENSSSCP00000002468	BMEI2002	584	1e-166	COG0443	Molecular chaperone	O	Posttranslational modification, protein turnover, chaperones ;
ENSSSCP00000002468	CC0010	580	2e-165	COG0443	Molecular chaperone	O	Posttranslational modification, protein turnover, chaperones ;
ENSSSCP00000002468	BB0518	578	1e-164	COG0443	Molecular chaperone	O	Posttranslational modification, protein turnover, chaperones ;
ENSSSCP00000002468	alr1742	575	8e-164	COG0443	Molecular chaperone	O	Posttranslational modification, protein turnover, chaperones ;
ENSSSCP00000002468	sll0170	562	6e-160	COG0443	Molecular chaperone	O	Posttranslational modification, protein turnover, chaperones ;
ENSSSCP00000002468	SPAC664.11	562	7e-160	COG0443	Molecular chaperone	O	Posttranslational modification, protein turnover, chaperones ;
ENSSSCP00000002468	HP0109	556	6e-158	COG0443	Molecular chaperone	O	Posttranslational modification, protein turnover, chaperones ;
ENSSSCP00000002468	YEL030w	555	8e-158	COG0443	Molecular chaperone	O	Posttranslational modification, protein turnover, chaperones ;
ENSSSCP00000002468	RP185	555	1e-157	COG0443	Molecular chaperone	O	Posttranslational modification, protein turnover, chaperones ;
ENSSSCP00000002468	jhp0101	555	1e-157	COG0443	Molecular chaperone	O	Posttranslational modification, protein turnover, chaperones ;
ENSSSCP00000008833	SPAC27D7.13c	78.6	8e-14	COG5244	Dynactin complex subunit involved in mitotic spindle partitioning in anaphase B	D	Cell cycle control, cell division, chromosome partitioning ;
ENSSSCP00000008833	ECU06g0410	62.8	4e-09	COG5244	Dynactin complex subunit involved in mitotic spindle partitioning in anaphase B	D	Cell cycle control, cell division, chromosome partitioning ;
ENSSSCP00000017034	SPCC550.06c	85.5	2e-17	COG0234	Co-chaperonin GroES (HSP10)	O	Posttranslational modification, protein turnover, chaperones ;
ENSSSCP00000017034	AGc1221	82	2e-16	COG0234	Co-chaperonin GroES (HSP10)	O	Posttranslational modification, protein turnover, chaperones ;
ENSSSCP00000017034	YOR020c	82	2e-16	COG0234	Co-chaperonin GroES (HSP10)	O	Posttranslational modification, protein turnover, chaperones ;
ENSSSCP00000017034	msr9341	81.6	3e-16	COG0234	Co-chaperonin GroES (HSP10)	O	Posttranslational modification, protein turnover, chaperones ;
ENSSSCP00000017034	SMc00912	81.6	3e-16	COG0234	Co-chaperonin GroES (HSP10)	O	Posttranslational modification, protein turnover, chaperones ;
ENSSSCP00000017034	mll8202	81.3	3e-16	COG0234	Co-chaperonin GroES (HSP10)	O	Posttranslational modification, protein turnover, chaperones ;
ENSSSCP00000017034	SMa0745	80.1	8e-16	COG0234	Co-chaperonin GroES (HSP10)	O	Posttranslational modification, protein turnover, chaperones ;
ENSSSCP00000017034	SMa0125	80.1	9e-16	COG0234	Co-chaperonin GroES (HSP10)	O	Posttranslational modification, protein turnover, chaperones ;
ENSSSCP00000017034	mll2233	79.3	1e-15	COG0234	Co-chaperonin GroES (HSP10)	O	Posttranslational modification, protein turnover, chaperones ;
ENSSSCP00000017034	CC0686	79.3	1e-15	COG0234	Co-chaperonin GroES (HSP10)	O	Posttranslational modification, protein turnover, chaperones ;
ENSSSCP00000017034	mlr2393	78.6	3e-15	COG0234	Co-chaperonin GroES (HSP10)	O	Posttranslational modification, protein turnover, chaperones ;
ENSSSCP00000017034	msl5812	78.2	3e-15	COG0234	Co-chaperonin GroES (HSP10)	O	Posttranslational modification, protein turnover, chaperones ;
ENSSSCP00000017034	BMEII1047	77	6e-15	COG0234	Co-chaperonin GroES (HSP10)	O	Posttranslational modification, protein turnover, chaperones ;
ENSSSCP00000017034	RP627	75.9	2e-14	COG0234	Co-chaperonin GroES (HSP10)	O	Posttranslational modification, protein turnover, chaperones ;
ENSSSCP00000017034	RC0969	73.2	9e-14	COG0234	Co-chaperonin GroES (HSP10)	O	Posttranslational modification, protein turnover, chaperones ;
ENSSSCP00000017034	slr2075	72.8	1e-13	COG0234	Co-chaperonin GroES (HSP10)	O	Posttranslational modification, protein turnover, chaperones ;
ENSSSCP00000017034	CPn0135	72.8	1e-13	COG0234	Co-chaperonin GroES (HSP10)	O	Posttranslational modification, protein turnover, chaperones ;
ENSSSCP00000017034	alr3661	70.1	9e-13	COG0234	Co-chaperonin GroES (HSP10)	O	Posttranslational modification, protein turnover, chaperones ;
ENSSSCP00000017034	BH0561	69.7	1e-12	COG0234	Co-chaperonin GroES (HSP10)	O	Posttranslational modification, protein turnover, chaperones ;
ENSSSCP00000017034	NMB1973	68.6	3e-12	COG0234	Co-chaperonin GroES (HSP10)	O	Posttranslational modification, protein turnover, chaperones ;
ENSSSCP00000012574	SPAC1006.07	593	2e-169	COG0513	Superfamily II DNA and RNA helicases	LKJ	Replication, recombination and repair ; Transcription ; Translation, ribosomal structure and biogenesis ;
ENSSSCP00000012574	SPAC1F5.10	551	1e-156	COG0513	Superfamily II DNA and RNA helicases	LKJ	Replication, recombination and repair ; Transcription ; Translation, ribosomal structure and biogenesis ;
ENSSSCP00000012574	YDL160c	306	3e-83	COG0513	Superfamily II DNA and RNA helicases	LKJ	Replication, recombination and repair ; Transcription ; Translation, ribosomal structure and biogenesis ;
ENSSSCP00000012574	ECU09g1200	294	2e-79	COG0513	Superfamily II DNA and RNA helicases	LKJ	Replication, recombination and repair ; Transcription ; Translation, ribosomal structure and biogenesis ;
ENSSSCP00000012574	CAC2748	292	8e-79	COG0513	Superfamily II DNA and RNA helicases	LKJ	Replication, recombination and repair ; Transcription ; Translation, ribosomal structure and biogenesis ;
ENSSSCP00000012574	BH2384	291	1e-78	COG0513	Superfamily II DNA and RNA helicases	LKJ	Replication, recombination and repair ; Transcription ; Translation, ribosomal structure and biogenesis ;
ENSSSCP00000012574	BS_ydbR	290	4e-78	COG0513	Superfamily II DNA and RNA helicases	LKJ	Replication, recombination and repair ; Transcription ; Translation, ribosomal structure and biogenesis ;
ENSSSCP00000012574	Cgl1130	281	1e-75	COG0513	Superfamily II DNA and RNA helicases	LKJ	Replication, recombination and repair ; Transcription ; Translation, ribosomal structure and biogenesis ;
ENSSSCP00000012574	SP1586	281	2e-75	COG0513	Superfamily II DNA and RNA helicases	LKJ	Replication, recombination and repair ; Transcription ; Translation, ribosomal structure and biogenesis ;
ENSSSCP00000012574	L0339	274	3e-73	COG0513	Superfamily II DNA and RNA helicases	LKJ	Replication, recombination and repair ; Transcription ; Translation, ribosomal structure and biogenesis ;
ENSSSCP00000012574	HP0247	273	3e-73	COG0513	Superfamily II DNA and RNA helicases	LKJ	Replication, recombination and repair ; Transcription ; Translation, ribosomal structure and biogenesis ;
ENSSSCP00000012574	jhp0232	271	2e-72	COG0513	Superfamily II DNA and RNA helicases	LKJ	Replication, recombination and repair ; Transcription ; Translation, ribosomal structure and biogenesis ;
ENSSSCP00000012574	XF0252	270	3e-72	COG0513	Superfamily II DNA and RNA helicases	LKJ	Replication, recombination and repair ; Transcription ; Translation, ribosomal structure and biogenesis ;
ENSSSCP00000012574	SPy1415	270	3e-72	COG0513	Superfamily II DNA and RNA helicases	LKJ	Replication, recombination and repair ; Transcription ; Translation, ribosomal structure and biogenesis ;
ENSSSCP00000012574	lin0859	269	8e-72	COG0513	Superfamily II DNA and RNA helicases	LKJ	Replication, recombination and repair ; Transcription ; Translation, ribosomal structure and biogenesis ;
ENSSSCP00000012574	Rv1253	267	2e-71	COG0513	Superfamily II DNA and RNA helicases	LKJ	Replication, recombination and repair ; Transcription ; Translation, ribosomal structure and biogenesis ;
ENSSSCP00000012574	MT1292	267	2e-71	COG0513	Superfamily II DNA and RNA helicases	LKJ	Replication, recombination and repair ; Transcription ; Translation, ribosomal structure and biogenesis ;
ENSSSCP00000012574	CAC3010	265	1e-70	COG0513	Superfamily II DNA and RNA helicases	LKJ	Replication, recombination and repair ; Transcription ; Translation, ribosomal structure and biogenesis ;
ENSSSCP00000012574	ZdeaD	264	2e-70	COG0513	Superfamily II DNA and RNA helicases	LKJ	Replication, recombination and repair ; Transcription ; Translation, ribosomal structure and biogenesis ;
ENSSSCP00000012574	ECs4043	264	2e-70	COG0513	Superfamily II DNA and RNA helicases	LKJ	Replication, recombination and repair ; Transcription ; Translation, ribosomal structure and biogenesis ;
ENSSSCP00000020252	SPAC22H10.12c	521	1e-147	COG5044	RAB proteins geranylgeranyltransferase component A (RAB escort protein)	O	Posttranslational modification, protein turnover, chaperones ;
ENSSSCP00000020252	YER136w	511	9e-145	COG5044	RAB proteins geranylgeranyltransferase component A (RAB escort protein)	O	Posttranslational modification, protein turnover, chaperones ;
ENSSSCP00000020252	ECU02g1410	205	1e-52	COG5044	RAB proteins geranylgeranyltransferase component A (RAB escort protein)	O	Posttranslational modification, protein turnover, chaperones ;
ENSSSCP00000020252	YOR370c	124	3e-28	COG5044	RAB proteins geranylgeranyltransferase component A (RAB escort protein)	O	Posttranslational modification, protein turnover, chaperones ;
ENSSSCP00000020252	SPBC15C4.03	99.4	1e-20	COG5044	RAB proteins geranylgeranyltransferase component A (RAB escort protein)	O	Posttranslational modification, protein turnover, chaperones ;
ENSSSCP00000014919	SPAC140.02	54.3	3e-07	COG0724	RNA-binding proteins (RRM domain)	R	General function prediction only ;
ENSSSCP00000014919	TP0356	51.6	1e-06	COG0724	RNA-binding proteins (RRM domain)	R	General function prediction only ;
ENSSSCP00000017086	CC1946	677	0	COG1034	NADH dehydrogenase/NADH:ubiquinone oxidoreductase 75 kD subunit (chain G)	C	Energy production and conversion ;
ENSSSCP00000017086	mll1362	676	0	COG1034	NADH dehydrogenase/NADH:ubiquinone oxidoreductase 75 kD subunit (chain G)	C	Energy production and conversion ;
ENSSSCP00000017086	BMEI1152	672	0	COG1034	NADH dehydrogenase/NADH:ubiquinone oxidoreductase 75 kD subunit (chain G)	C	Energy production and conversion ;
ENSSSCP00000017086	AGc2353	659	0	COG1034	NADH dehydrogenase/NADH:ubiquinone oxidoreductase 75 kD subunit (chain G)	C	Energy production and conversion ;
ENSSSCP00000017086	RC1231	650	0	COG1034	NADH dehydrogenase/NADH:ubiquinone oxidoreductase 75 kD subunit (chain G)	C	Energy production and conversion ;
ENSSSCP00000017086	RP797	648	0	COG1034	NADH dehydrogenase/NADH:ubiquinone oxidoreductase 75 kD subunit (chain G)	C	Energy production and conversion ;
ENSSSCP00000017086	SMc01920	647	0	COG1034	NADH dehydrogenase/NADH:ubiquinone oxidoreductase 75 kD subunit (chain G)	C	Energy production and conversion ;
ENSSSCP00000017086	NMA0010	397	4e-110	COG1034	NADH dehydrogenase/NADH:ubiquinone oxidoreductase 75 kD subunit (chain G)	C	Energy production and conversion ;
ENSSSCP00000017086	NMB0249	390	4e-108	COG1034	NADH dehydrogenase/NADH:ubiquinone oxidoreductase 75 kD subunit (chain G)	C	Energy production and conversion ;
ENSSSCP00000017086	RSc2056	387	5e-107	COG1034	NADH dehydrogenase/NADH:ubiquinone oxidoreductase 75 kD subunit (chain G)	C	Energy production and conversion ;
ENSSSCP00000017086	XF0311	384	4e-106	COG1034	NADH dehydrogenase/NADH:ubiquinone oxidoreductase 75 kD subunit (chain G)	C	Energy production and conversion ;
ENSSSCP00000017086	SMa1523	250	6e-66	COG3383	Uncharacterized anaerobic dehydrogenase	R	General function prediction only ;
ENSSSCP00000017086	MT3239	241	2e-63	COG1034	NADH dehydrogenase/NADH:ubiquinone oxidoreductase 75 kD subunit (chain G)	C	Energy production and conversion ;
ENSSSCP00000017086	Rv3151	241	2e-63	COG1034	NADH dehydrogenase/NADH:ubiquinone oxidoreductase 75 kD subunit (chain G)	C	Energy production and conversion ;
ENSSSCP00000017086	DR1499	232	2e-60	COG1034	NADH dehydrogenase/NADH:ubiquinone oxidoreductase 75 kD subunit (chain G)	C	Energy production and conversion ;
ENSSSCP00000017086	PA2642	224	5e-58	COG1034	NADH dehydrogenase/NADH:ubiquinone oxidoreductase 75 kD subunit (chain G)	C	Energy production and conversion ;
ENSSSCP00000017086	ZnuoG	213	1e-54	COG1034	NADH dehydrogenase/NADH:ubiquinone oxidoreductase 75 kD subunit (chain G)	C	Energy production and conversion ;
ENSSSCP00000017086	ECs3167	213	1e-54	COG1034	NADH dehydrogenase/NADH:ubiquinone oxidoreductase 75 kD subunit (chain G)	C	Energy production and conversion ;
ENSSSCP00000017086	BU159	213	1e-54	COG1034	NADH dehydrogenase/NADH:ubiquinone oxidoreductase 75 kD subunit (chain G)	C	Energy production and conversion ;
ENSSSCP00000017086	nuoG	211	3e-54	COG1034	NADH dehydrogenase/NADH:ubiquinone oxidoreductase 75 kD subunit (chain G)	C	Energy production and conversion ;
ENSSSCP00000006818	YOR367w	88.6	8e-18	COG5199	Calponin	Z	Cytoskeleton ;
ENSSSCP00000006818	ECU03g1150	54.7	1e-07	COG5199	Calponin	Z	Cytoskeleton ;
ENSSSCP00000006818	SPAC4F8.10c	51.2	1e-06	COG5199	Calponin	Z	Cytoskeleton ;
ENSSSCP00000028446	TP0356	50.4	2e-06	COG0724	RNA-binding proteins (RRM domain)	R	General function prediction only ;
ENSSSCP00000028446	alr4683	49.7	3e-06	COG0724	RNA-binding proteins (RRM domain)	R	General function prediction only ;
ENSSSCP00000025647	SPAC1002.03c	682	0	COG1501	Alpha-glucosidases, family 31 of glycosyl hydrolases	G	Carbohydrate transport and metabolism ;
ENSSSCP00000025647	YBR229c	565	1e-160	COG1501	Alpha-glucosidases, family 31 of glycosyl hydrolases	G	Carbohydrate transport and metabolism ;
ENSSSCP00000025647	lin0222	362	2e-99	COG1501	Alpha-glucosidases, family 31 of glycosyl hydrolases	G	Carbohydrate transport and metabolism ;
ENSSSCP00000025647	alr4773	352	3e-96	COG1501	Alpha-glucosidases, family 31 of glycosyl hydrolases	G	Carbohydrate transport and metabolism ;
ENSSSCP00000025647	alr5331	306	2e-82	COG1501	Alpha-glucosidases, family 31 of glycosyl hydrolases	G	Carbohydrate transport and metabolism ;
ENSSSCP00000025647	TVN1302	288	3e-77	COG1501	Alpha-glucosidases, family 31 of glycosyl hydrolases	G	Carbohydrate transport and metabolism ;
ENSSSCP00000025647	Ta0298	284	7e-76	COG1501	Alpha-glucosidases, family 31 of glycosyl hydrolases	G	Carbohydrate transport and metabolism ;
ENSSSCP00000025647	YPO0848	280	8e-75	COG1501	Alpha-glucosidases, family 31 of glycosyl hydrolases	G	Carbohydrate transport and metabolism ;
ENSSSCP00000025647	SSO3051	272	2e-72	COG1501	Alpha-glucosidases, family 31 of glycosyl hydrolases	G	Carbohydrate transport and metabolism ;
ENSSSCP00000025647	PAE1968	259	2e-68	COG1501	Alpha-glucosidases, family 31 of glycosyl hydrolases	G	Carbohydrate transport and metabolism ;
ENSSSCP00000025647	BH0704	254	7e-67	COG1501	Alpha-glucosidases, family 31 of glycosyl hydrolases	G	Carbohydrate transport and metabolism ;
ENSSSCP00000025647	RSc1081	207	8e-53	COG1501	Alpha-glucosidases, family 31 of glycosyl hydrolases	G	Carbohydrate transport and metabolism ;
ENSSSCP00000025647	SSO3022	206	1e-52	COG1501	Alpha-glucosidases, family 31 of glycosyl hydrolases	G	Carbohydrate transport and metabolism ;
ENSSSCP00000025647	SPAPB24D3.10c	204	4e-52	COG1501	Alpha-glucosidases, family 31 of glycosyl hydrolases	G	Carbohydrate transport and metabolism ;
ENSSSCP00000025647	STM3749	179	3e-44	COG1501	Alpha-glucosidases, family 31 of glycosyl hydrolases	G	Carbohydrate transport and metabolism ;
ENSSSCP00000025647	STM0041	178	4e-44	COG1501	Alpha-glucosidases, family 31 of glycosyl hydrolases	G	Carbohydrate transport and metabolism ;
ENSSSCP00000025647	CC0789	174	6e-43	COG1501	Alpha-glucosidases, family 31 of glycosyl hydrolases	G	Carbohydrate transport and metabolism ;
ENSSSCP00000025647	BH2055	173	1e-42	COG1501	Alpha-glucosidases, family 31 of glycosyl hydrolases	G	Carbohydrate transport and metabolism ;
ENSSSCP00000025647	yicI	172	3e-42	COG1501	Alpha-glucosidases, family 31 of glycosyl hydrolases	G	Carbohydrate transport and metabolism ;
ENSSSCP00000025647	TM0308	171	4e-42	COG1501	Alpha-glucosidases, family 31 of glycosyl hydrolases	G	Carbohydrate transport and metabolism ;
ENSSSCP00000002026	BMEI0791	603	2e-172	COG0538	Isocitrate dehydrogenases	C	Energy production and conversion ;
ENSSSCP00000002026	SMc00480	589	3e-168	COG0538	Isocitrate dehydrogenases	C	Energy production and conversion ;
ENSSSCP00000002026	mll0036	584	9e-167	COG0538	Isocitrate dehydrogenases	C	Energy production and conversion ;
ENSSSCP00000002026	CC2522	583	2e-166	COG0538	Isocitrate dehydrogenases	C	Energy production and conversion ;
ENSSSCP00000002026	AGc3429	572	3e-163	COG0538	Isocitrate dehydrogenases	C	Energy production and conversion ;
ENSSSCP00000002026	SPAC6G10.08	567	1e-161	COG0538	Isocitrate dehydrogenases	C	Energy production and conversion ;
ENSSSCP00000002026	Rv3339c	563	3e-160	COG0538	Isocitrate dehydrogenases	C	Energy production and conversion ;
ENSSSCP00000002026	MT3442	563	3e-160	COG0538	Isocitrate dehydrogenases	C	Energy production and conversion ;
ENSSSCP00000002026	YLR174w	550	2e-156	COG0538	Isocitrate dehydrogenases	C	Energy production and conversion ;
ENSSSCP00000002026	YDL066w	538	6e-153	COG0538	Isocitrate dehydrogenases	C	Energy production and conversion ;
ENSSSCP00000002026	YNL009w	534	1e-151	COG0538	Isocitrate dehydrogenases	C	Energy production and conversion ;
ENSSSCP00000002026	TM1148	431	9e-121	COG0538	Isocitrate dehydrogenases	C	Energy production and conversion ;
ENSSSCP00000002026	YIL094c	58.9	2e-08	COG0473	Isocitrate/isopropylmalate dehydrogenase	CE	Energy production and conversion ; Amino acid transport and metabolism ;
ENSSSCP00000002026	Ta0117	54.3	4e-07	COG0538	Isocitrate dehydrogenases	C	Energy production and conversion ;
ENSSSCP00000018643	YKL067w	204	4e-53	COG0105	Nucleoside diphosphate kinase	F	Nucleotide transport and metabolism ;
ENSSSCP00000018643	sll1852	194	5e-50	COG0105	Nucleoside diphosphate kinase	F	Nucleotide transport and metabolism ;
ENSSSCP00000018643	SPAC806.07	191	5e-49	COG0105	Nucleoside diphosphate kinase	F	Nucleotide transport and metabolism ;
ENSSSCP00000018643	AF0767	186	2e-47	COG0105	Nucleoside diphosphate kinase	F	Nucleotide transport and metabolism ;
ENSSSCP00000018643	BH1654	179	1e-45	COG0105	Nucleoside diphosphate kinase	F	Nucleotide transport and metabolism ;
ENSSSCP00000018643	BS_ndk	177	4e-45	COG0105	Nucleoside diphosphate kinase	F	Nucleotide transport and metabolism ;
ENSSSCP00000018643	VNG1160G	169	2e-42	COG0105	Nucleoside diphosphate kinase	F	Nucleotide transport and metabolism ;
ENSSSCP00000018643	SA1301	165	2e-41	COG0105	Nucleoside diphosphate kinase	F	Nucleotide transport and metabolism ;
ENSSSCP00000018643	lin2043	165	3e-41	COG0105	Nucleoside diphosphate kinase	F	Nucleotide transport and metabolism ;
ENSSSCP00000018643	MK1591	163	1e-40	COG0105	Nucleoside diphosphate kinase	F	Nucleotide transport and metabolism ;
ENSSSCP00000018643	PH0698	161	3e-40	COG0105	Nucleoside diphosphate kinase	F	Nucleotide transport and metabolism ;
ENSSSCP00000018643	MTH258	157	7e-39	COG0105	Nucleoside diphosphate kinase	F	Nucleotide transport and metabolism ;
ENSSSCP00000018643	MA1524	157	8e-39	COG0105	Nucleoside diphosphate kinase	F	Nucleotide transport and metabolism ;
ENSSSCP00000018643	MJ1265	150	9e-37	COG0105	Nucleoside diphosphate kinase	F	Nucleotide transport and metabolism ;
ENSSSCP00000018643	PAB1489	149	2e-36	COG0105	Nucleoside diphosphate kinase	F	Nucleotide transport and metabolism ;
ENSSSCP00000018643	SSO0230	147	8e-36	COG0105	Nucleoside diphosphate kinase	F	Nucleotide transport and metabolism ;
ENSSSCP00000018643	DR2499	147	9e-36	COG0105	Nucleoside diphosphate kinase	F	Nucleotide transport and metabolism ;
ENSSSCP00000018643	alr3402	143	9e-35	COG0105	Nucleoside diphosphate kinase	F	Nucleotide transport and metabolism ;
ENSSSCP00000018643	TVN0452	143	1e-34	COG0105	Nucleoside diphosphate kinase	F	Nucleotide transport and metabolism ;
ENSSSCP00000018643	ECU06g1530	142	2e-34	COG0105	Nucleoside diphosphate kinase	F	Nucleotide transport and metabolism ;
ENSSSCP00000011535	SPAC17A5.15c	574	4e-163	COG0008	Glutamyl- and glutaminyl-tRNA synthetases	J	Translation, ribosomal structure and biogenesis ;
ENSSSCP00000011535	YGL245w	565	2e-160	COG0008	Glutamyl- and glutaminyl-tRNA synthetases	J	Translation, ribosomal structure and biogenesis ;
ENSSSCP00000011535	SPBC19C7.06_2	491	4e-138	COG0442	Prolyl-tRNA synthetase	J	Translation, ribosomal structure and biogenesis ;
ENSSSCP00000011535	YHR020w_2	476	1e-133	COG0442	Prolyl-tRNA synthetase	J	Translation, ribosomal structure and biogenesis ;
ENSSSCP00000011535	ECU02g1210	442	2e-123	COG0008	Glutamyl- and glutaminyl-tRNA synthetases	J	Translation, ribosomal structure and biogenesis ;
ENSSSCP00000011535	ECU02g1360	422	3e-117	COG0442	Prolyl-tRNA synthetase	J	Translation, ribosomal structure and biogenesis ;
ENSSSCP00000011535	YPO2630	305	4e-82	COG0008	Glutamyl- and glutaminyl-tRNA synthetases	J	Translation, ribosomal structure and biogenesis ;
ENSSSCP00000011535	STM0686	301	9e-81	COG0008	Glutamyl- and glutaminyl-tRNA synthetases	J	Translation, ribosomal structure and biogenesis ;
ENSSSCP00000011535	glnS	299	3e-80	COG0008	Glutamyl- and glutaminyl-tRNA synthetases	J	Translation, ribosomal structure and biogenesis ;
ENSSSCP00000011535	ZglnS	297	1e-79	COG0008	Glutamyl- and glutaminyl-tRNA synthetases	J	Translation, ribosomal structure and biogenesis ;
ENSSSCP00000011535	ECs0710	297	1e-79	COG0008	Glutamyl- and glutaminyl-tRNA synthetases	J	Translation, ribosomal structure and biogenesis ;
ENSSSCP00000011535	ML1553	286	2e-76	COG0442	Prolyl-tRNA synthetase	J	Translation, ribosomal structure and biogenesis ;
ENSSSCP00000011535	VC0997	284	9e-76	COG0008	Glutamyl- and glutaminyl-tRNA synthetases	J	Translation, ribosomal structure and biogenesis ;
ENSSSCP00000011535	VNG0403G	282	4e-75	COG0442	Prolyl-tRNA synthetase	J	Translation, ribosomal structure and biogenesis ;
ENSSSCP00000011535	XF1338	280	2e-74	COG0008	Glutamyl- and glutaminyl-tRNA synthetases	J	Translation, ribosomal structure and biogenesis ;
ENSSSCP00000011535	PA1794	278	5e-74	COG0008	Glutamyl- and glutaminyl-tRNA synthetases	J	Translation, ribosomal structure and biogenesis ;
ENSSSCP00000011535	RSc0791	277	1e-73	COG0008	Glutamyl- and glutaminyl-tRNA synthetases	J	Translation, ribosomal structure and biogenesis ;
ENSSSCP00000011535	BB0402	276	2e-73	COG0442	Prolyl-tRNA synthetase	J	Translation, ribosomal structure and biogenesis ;
ENSSSCP00000011535	PH1686	275	5e-73	COG0008	Glutamyl- and glutaminyl-tRNA synthetases	J	Translation, ribosomal structure and biogenesis ;
ENSSSCP00000011535	PM0528	275	7e-73	COG0008	Glutamyl- and glutaminyl-tRNA synthetases	J	Translation, ribosomal structure and biogenesis ;
ENSSSCP00000014081	VC1649	105	2e-22	COG5640	Secreted trypsin-like serine protease	O	Posttranslational modification, protein turnover, chaperones ;
ENSSSCP00000014081	VC1200	95.1	3e-19	COG5640	Secreted trypsin-like serine protease	O	Posttranslational modification, protein turnover, chaperones ;
ENSSSCP00000014081	mlr3307	88.2	4e-17	COG5640	Secreted trypsin-like serine protease	O	Posttranslational modification, protein turnover, chaperones ;
ENSSSCP00000021676	YJL008c	488	1e-137	COG0459	Chaperonin GroEL (HSP60 family)	O	Posttranslational modification, protein turnover, chaperones ;
ENSSSCP00000021676	PH0017	313	7e-85	COG0459	Chaperonin GroEL (HSP60 family)	O	Posttranslational modification, protein turnover, chaperones ;
ENSSSCP00000021676	PAB2341	312	1e-84	COG0459	Chaperonin GroEL (HSP60 family)	O	Posttranslational modification, protein turnover, chaperones ;
ENSSSCP00000021676	MJ0999	308	2e-83	COG0459	Chaperonin GroEL (HSP60 family)	O	Posttranslational modification, protein turnover, chaperones ;
ENSSSCP00000021676	MTH794	298	2e-80	COG0459	Chaperonin GroEL (HSP60 family)	O	Posttranslational modification, protein turnover, chaperones ;
ENSSSCP00000021676	MK1006	293	5e-79	COG0459	Chaperonin GroEL (HSP60 family)	O	Posttranslational modification, protein turnover, chaperones ;
ENSSSCP00000021676	MTH218	289	1e-77	COG0459	Chaperonin GroEL (HSP60 family)	O	Posttranslational modification, protein turnover, chaperones ;
ENSSSCP00000021676	MA4413	287	4e-77	COG0459	Chaperonin GroEL (HSP60 family)	O	Posttranslational modification, protein turnover, chaperones ;
ENSSSCP00000021676	TVN0507	286	7e-77	COG0459	Chaperonin GroEL (HSP60 family)	O	Posttranslational modification, protein turnover, chaperones ;
ENSSSCP00000021676	AF2238	283	4e-76	COG0459	Chaperonin GroEL (HSP60 family)	O	Posttranslational modification, protein turnover, chaperones ;
ENSSSCP00000021676	VNG2226G	280	4e-75	COG0459	Chaperonin GroEL (HSP60 family)	O	Posttranslational modification, protein turnover, chaperones ;
ENSSSCP00000021676	APE2072	280	7e-75	COG0459	Chaperonin GroEL (HSP60 family)	O	Posttranslational modification, protein turnover, chaperones ;
ENSSSCP00000021676	Ta0980	279	9e-75	COG0459	Chaperonin GroEL (HSP60 family)	O	Posttranslational modification, protein turnover, chaperones ;
ENSSSCP00000021676	TVN1128	278	1e-74	COG0459	Chaperonin GroEL (HSP60 family)	O	Posttranslational modification, protein turnover, chaperones ;
ENSSSCP00000021676	APE0907	278	2e-74	COG0459	Chaperonin GroEL (HSP60 family)	O	Posttranslational modification, protein turnover, chaperones ;
ENSSSCP00000021676	AF1451	278	3e-74	COG0459	Chaperonin GroEL (HSP60 family)	O	Posttranslational modification, protein turnover, chaperones ;
ENSSSCP00000021676	MA0086	277	3e-74	COG0459	Chaperonin GroEL (HSP60 family)	O	Posttranslational modification, protein turnover, chaperones ;
ENSSSCP00000021676	SSO0862	277	5e-74	COG0459	Chaperonin GroEL (HSP60 family)	O	Posttranslational modification, protein turnover, chaperones ;
ENSSSCP00000021676	SSO0282	267	3e-71	COG0459	Chaperonin GroEL (HSP60 family)	O	Posttranslational modification, protein turnover, chaperones ;
ENSSSCP00000021676	PAE3273	267	4e-71	COG0459	Chaperonin GroEL (HSP60 family)	O	Posttranslational modification, protein turnover, chaperones ;
ENSSSCP00000006914	SPBC1A4.08c	664	0	COG0459	Chaperonin GroEL (HSP60 family)	O	Posttranslational modification, protein turnover, chaperones ;
ENSSSCP00000006914	ECU10g0240	411	1e-114	COG0459	Chaperonin GroEL (HSP60 family)	O	Posttranslational modification, protein turnover, chaperones ;
ENSSSCP00000006914	MA0086	382	7e-106	COG0459	Chaperonin GroEL (HSP60 family)	O	Posttranslational modification, protein turnover, chaperones ;
ENSSSCP00000006914	MJ0999	381	2e-105	COG0459	Chaperonin GroEL (HSP60 family)	O	Posttranslational modification, protein turnover, chaperones ;
ENSSSCP00000006914	AF1451	381	2e-105	COG0459	Chaperonin GroEL (HSP60 family)	O	Posttranslational modification, protein turnover, chaperones ;
ENSSSCP00000006914	PH0017	376	5e-104	COG0459	Chaperonin GroEL (HSP60 family)	O	Posttranslational modification, protein turnover, chaperones ;
ENSSSCP00000006914	PAB2341	374	2e-103	COG0459	Chaperonin GroEL (HSP60 family)	O	Posttranslational modification, protein turnover, chaperones ;
ENSSSCP00000006914	MTH794	372	1e-102	COG0459	Chaperonin GroEL (HSP60 family)	O	Posttranslational modification, protein turnover, chaperones ;
ENSSSCP00000006914	AF2238	369	9e-102	COG0459	Chaperonin GroEL (HSP60 family)	O	Posttranslational modification, protein turnover, chaperones ;
ENSSSCP00000006914	APE2072	360	5e-99	COG0459	Chaperonin GroEL (HSP60 family)	O	Posttranslational modification, protein turnover, chaperones ;
ENSSSCP00000006914	MK1006	359	7e-99	COG0459	Chaperonin GroEL (HSP60 family)	O	Posttranslational modification, protein turnover, chaperones ;
ENSSSCP00000006914	PAE3273	352	1e-96	COG0459	Chaperonin GroEL (HSP60 family)	O	Posttranslational modification, protein turnover, chaperones ;
ENSSSCP00000006914	MA4413	351	2e-96	COG0459	Chaperonin GroEL (HSP60 family)	O	Posttranslational modification, protein turnover, chaperones ;
ENSSSCP00000006914	MTH218	349	7e-96	COG0459	Chaperonin GroEL (HSP60 family)	O	Posttranslational modification, protein turnover, chaperones ;
ENSSSCP00000006914	TVN0507	345	9e-95	COG0459	Chaperonin GroEL (HSP60 family)	O	Posttranslational modification, protein turnover, chaperones ;
ENSSSCP00000006914	PAE2117	343	5e-94	COG0459	Chaperonin GroEL (HSP60 family)	O	Posttranslational modification, protein turnover, chaperones ;
ENSSSCP00000006914	APE0907	343	6e-94	COG0459	Chaperonin GroEL (HSP60 family)	O	Posttranslational modification, protein turnover, chaperones ;
ENSSSCP00000006914	TVN1128	338	2e-92	COG0459	Chaperonin GroEL (HSP60 family)	O	Posttranslational modification, protein turnover, chaperones ;
ENSSSCP00000006914	SSO0862	337	3e-92	COG0459	Chaperonin GroEL (HSP60 family)	O	Posttranslational modification, protein turnover, chaperones ;
ENSSSCP00000006914	Ta1276	336	6e-92	COG0459	Chaperonin GroEL (HSP60 family)	O	Posttranslational modification, protein turnover, chaperones ;
ENSSSCP00000009137	YPO2747_2	303	6e-82	COG1250	3-hydroxyacyl-CoA dehydrogenase	I	Lipid transport and metabolism ;
ENSSSCP00000009137	ECs3224_2	291	3e-78	COG1250	3-hydroxyacyl-CoA dehydrogenase	I	Lipid transport and metabolism ;
ENSSSCP00000009137	Z3604_2	291	3e-78	COG1250	3-hydroxyacyl-CoA dehydrogenase	I	Lipid transport and metabolism ;
ENSSSCP00000009137	VC1047_2	291	3e-78	COG1250	3-hydroxyacyl-CoA dehydrogenase	I	Lipid transport and metabolism ;
ENSSSCP00000009137	yfcX_2	291	4e-78	COG1250	3-hydroxyacyl-CoA dehydrogenase	I	Lipid transport and metabolism ;
ENSSSCP00000009137	STM2388_2	289	2e-77	COG1250	3-hydroxyacyl-CoA dehydrogenase	I	Lipid transport and metabolism ;
ENSSSCP00000009137	CC0076_2	253	7e-67	COG1250	3-hydroxyacyl-CoA dehydrogenase	I	Lipid transport and metabolism ;
ENSSSCP00000009137	ZfadB_2	251	3e-66	COG1250	3-hydroxyacyl-CoA dehydrogenase	I	Lipid transport and metabolism ;
ENSSSCP00000009137	ECs4774_2	250	5e-66	COG1250	3-hydroxyacyl-CoA dehydrogenase	I	Lipid transport and metabolism ;
ENSSSCP00000009137	fadB_2	250	7e-66	COG1250	3-hydroxyacyl-CoA dehydrogenase	I	Lipid transport and metabolism ;
ENSSSCP00000009137	YPO3766_2	243	8e-64	COG1250	3-hydroxyacyl-CoA dehydrogenase	I	Lipid transport and metabolism ;
ENSSSCP00000009137	Rv0860_2	239	1e-62	COG1250	3-hydroxyacyl-CoA dehydrogenase	I	Lipid transport and metabolism ;
ENSSSCP00000009137	mlr5629_2	239	2e-62	COG1250	3-hydroxyacyl-CoA dehydrogenase	I	Lipid transport and metabolism ;
ENSSSCP00000009137	ECs3224_1	239	2e-62	COG1024	Enoyl-CoA hydratase/carnithine racemase	I	Lipid transport and metabolism ;
ENSSSCP00000009137	Z3604_1	239	2e-62	COG1024	Enoyl-CoA hydratase/carnithine racemase	I	Lipid transport and metabolism ;
ENSSSCP00000009137	STM2388_1	238	3e-62	COG1024	Enoyl-CoA hydratase/carnithine racemase	I	Lipid transport and metabolism ;
ENSSSCP00000009137	MT0883_2	237	7e-62	COG1250	3-hydroxyacyl-CoA dehydrogenase	I	Lipid transport and metabolism ;
ENSSSCP00000009137	STM3983_2	234	4e-61	COG1250	3-hydroxyacyl-CoA dehydrogenase	I	Lipid transport and metabolism ;
ENSSSCP00000009137	yfcX_1	233	1e-60	COG1024	Enoyl-CoA hydratase/carnithine racemase	I	Lipid transport and metabolism ;
ENSSSCP00000009137	BMEII0497_2	230	8e-60	COG1250	3-hydroxyacyl-CoA dehydrogenase	I	Lipid transport and metabolism ;
ENSSSCP00000000108	ECU08g1080	483	7e-136	COG0513	Superfamily II DNA and RNA helicases	LKJ	Replication, recombination and repair ; Transcription ; Translation, ribosomal structure and biogenesis ;
ENSSSCP00000000108	YBR237w	289	1e-77	COG0513	Superfamily II DNA and RNA helicases	LKJ	Replication, recombination and repair ; Transcription ; Translation, ribosomal structure and biogenesis ;
ENSSSCP00000000108	CC1847	276	1e-73	COG0513	Superfamily II DNA and RNA helicases	LKJ	Replication, recombination and repair ; Transcription ; Translation, ribosomal structure and biogenesis ;
ENSSSCP00000000108	mlr0349	273	8e-73	COG0513	Superfamily II DNA and RNA helicases	LKJ	Replication, recombination and repair ; Transcription ; Translation, ribosomal structure and biogenesis ;
ENSSSCP00000000108	RSc2211	272	2e-72	COG0513	Superfamily II DNA and RNA helicases	LKJ	Replication, recombination and repair ; Transcription ; Translation, ribosomal structure and biogenesis ;
ENSSSCP00000000108	STM0820	268	3e-71	COG0513	Superfamily II DNA and RNA helicases	LKJ	Replication, recombination and repair ; Transcription ; Translation, ribosomal structure and biogenesis ;
ENSSSCP00000000108	AGc3366	268	3e-71	COG0513	Superfamily II DNA and RNA helicases	LKJ	Replication, recombination and repair ; Transcription ; Translation, ribosomal structure and biogenesis ;
ENSSSCP00000000108	BMEI0934	267	7e-71	COG0513	Superfamily II DNA and RNA helicases	LKJ	Replication, recombination and repair ; Transcription ; Translation, ribosomal structure and biogenesis ;
ENSSSCP00000000108	SMc00522	266	1e-70	COG0513	Superfamily II DNA and RNA helicases	LKJ	Replication, recombination and repair ; Transcription ; Translation, ribosomal structure and biogenesis ;
ENSSSCP00000000108	XF0192	266	1e-70	COG0513	Superfamily II DNA and RNA helicases	LKJ	Replication, recombination and repair ; Transcription ; Translation, ribosomal structure and biogenesis ;
ENSSSCP00000000108	NMB1368	265	2e-70	COG0513	Superfamily II DNA and RNA helicases	LKJ	Replication, recombination and repair ; Transcription ; Translation, ribosomal structure and biogenesis ;
ENSSSCP00000000108	NMA1580	265	2e-70	COG0513	Superfamily II DNA and RNA helicases	LKJ	Replication, recombination and repair ; Transcription ; Translation, ribosomal structure and biogenesis ;
ENSSSCP00000000108	Cgl1130	262	2e-69	COG0513	Superfamily II DNA and RNA helicases	LKJ	Replication, recombination and repair ; Transcription ; Translation, ribosomal structure and biogenesis ;
ENSSSCP00000000108	alr4718	262	2e-69	COG0513	Superfamily II DNA and RNA helicases	LKJ	Replication, recombination and repair ; Transcription ; Translation, ribosomal structure and biogenesis ;
ENSSSCP00000000108	CC0835	262	2e-69	COG0513	Superfamily II DNA and RNA helicases	LKJ	Replication, recombination and repair ; Transcription ; Translation, ribosomal structure and biogenesis ;
ENSSSCP00000000108	rhlE	261	3e-69	COG0513	Superfamily II DNA and RNA helicases	LKJ	Replication, recombination and repair ; Transcription ; Translation, ribosomal structure and biogenesis ;
ENSSSCP00000000108	ZrhlE	261	3e-69	COG0513	Superfamily II DNA and RNA helicases	LKJ	Replication, recombination and repair ; Transcription ; Translation, ribosomal structure and biogenesis ;
ENSSSCP00000000108	ECs0875	261	3e-69	COG0513	Superfamily II DNA and RNA helicases	LKJ	Replication, recombination and repair ; Transcription ; Translation, ribosomal structure and biogenesis ;
ENSSSCP00000000108	RSc0952	259	1e-68	COG0513	Superfamily II DNA and RNA helicases	LKJ	Replication, recombination and repair ; Transcription ; Translation, ribosomal structure and biogenesis ;
ENSSSCP00000000108	RSc0539	259	2e-68	COG0513	Superfamily II DNA and RNA helicases	LKJ	Replication, recombination and repair ; Transcription ; Translation, ribosomal structure and biogenesis ;
ENSSSCP00000004229	SPCC576.03c	242	3e-64	COG0450	Peroxiredoxin	O	Posttranslational modification, protein turnover, chaperones ;
ENSSSCP00000004229	YML028w	238	4e-63	COG0450	Peroxiredoxin	O	Posttranslational modification, protein turnover, chaperones ;
ENSSSCP00000004229	alr4641	230	1e-60	COG0450	Peroxiredoxin	O	Posttranslational modification, protein turnover, chaperones ;
ENSSSCP00000004229	YDR453c	226	2e-59	COG0450	Peroxiredoxin	O	Posttranslational modification, protein turnover, chaperones ;
ENSSSCP00000004229	sll0755	212	3e-55	COG0450	Peroxiredoxin	O	Posttranslational modification, protein turnover, chaperones ;
ENSSSCP00000004229	PA0848	187	1e-47	COG0450	Peroxiredoxin	O	Posttranslational modification, protein turnover, chaperones ;
ENSSSCP00000004229	CPn0778	181	7e-46	COG0450	Peroxiredoxin	O	Posttranslational modification, protein turnover, chaperones ;
ENSSSCP00000004229	RP327	180	1e-45	COG0450	Peroxiredoxin	O	Posttranslational modification, protein turnover, chaperones ;
ENSSSCP00000004229	RC0451	180	1e-45	COG0450	Peroxiredoxin	O	Posttranslational modification, protein turnover, chaperones ;
ENSSSCP00000004229	PA3529	180	2e-45	COG0450	Peroxiredoxin	O	Posttranslational modification, protein turnover, chaperones ;
ENSSSCP00000004229	STM0402	176	1e-44	COG0450	Peroxiredoxin	O	Posttranslational modification, protein turnover, chaperones ;
ENSSSCP00000004229	lin1645	173	1e-43	COG0450	Peroxiredoxin	O	Posttranslational modification, protein turnover, chaperones ;
ENSSSCP00000004229	CT603	173	1e-43	COG0450	Peroxiredoxin	O	Posttranslational modification, protein turnover, chaperones ;
ENSSSCP00000004229	VC0731	173	2e-43	COG0450	Peroxiredoxin	O	Posttranslational modification, protein turnover, chaperones ;
ENSSSCP00000004229	BS_ykuU	171	7e-43	COG0450	Peroxiredoxin	O	Posttranslational modification, protein turnover, chaperones ;
ENSSSCP00000004229	BH2665	171	1e-42	COG0450	Peroxiredoxin	O	Posttranslational modification, protein turnover, chaperones ;
ENSSSCP00000004229	YPO3194	169	2e-42	COG0450	Peroxiredoxin	O	Posttranslational modification, protein turnover, chaperones ;
ENSSSCP00000004229	PM0795	169	3e-42	COG0450	Peroxiredoxin	O	Posttranslational modification, protein turnover, chaperones ;
ENSSSCP00000004229	Cj0334	167	9e-42	COG0450	Peroxiredoxin	O	Posttranslational modification, protein turnover, chaperones ;
ENSSSCP00000004229	BU182	166	2e-41	COG0450	Peroxiredoxin	O	Posttranslational modification, protein turnover, chaperones ;
ENSSSCP00000025642	SPAC17G6.19c	72.8	1e-12	COG0457	FOG: TPR repeat	R	General function prediction only ;
ENSSSCP00000025642	FN1787	65.9	1e-10	COG0457	FOG: TPR repeat	R	General function prediction only ;
ENSSSCP00000025642	mll2209	63.2	8e-10	COG0457	FOG: TPR repeat	R	General function prediction only ;
ENSSSCP00000025642	all0889	58.9	2e-08	COG0457	FOG: TPR repeat	R	General function prediction only ;
ENSSSCP00000025642	mll2208	56.2	1e-07	COG0457	FOG: TPR repeat	R	General function prediction only ;
ENSSSCP00000025642	MA1362	56.2	1e-07	COG0457	FOG: TPR repeat	R	General function prediction only ;
ENSSSCP00000025642	ECU09g1180	55.8	1e-07	COG0457	FOG: TPR repeat	R	General function prediction only ;
ENSSSCP00000025642	MTH72	53.1	8e-07	COG0457	FOG: TPR repeat	R	General function prediction only ;
ENSSSCP00000025642	MTH68	51.2	3e-06	COG0457	FOG: TPR repeat	R	General function prediction only ;
ENSSSCP00000025642	SPAC2F3.02	50.4	5e-06	COG0457	FOG: TPR repeat	R	General function prediction only ;
ENSSSCP00000005831	SPBC2D10.12	221	2e-57	COG5272	Ubiquitin	O	Posttranslational modification, protein turnover, chaperones ;
ENSSSCP00000005831	YEL037c	150	4e-36	COG5272	Ubiquitin	O	Posttranslational modification, protein turnover, chaperones ;
ENSSSCP00000005831	YMR276w	57.4	4e-08	COG5272	Ubiquitin	O	Posttranslational modification, protein turnover, chaperones ;
ENSSSCP00000005831	SPAC26A3.16	52.4	1e-06	COG5272	Ubiquitin	O	Posttranslational modification, protein turnover, chaperones ;
ENSSSCP00000005831	SPBC12D12.08c	50.4	6e-06	COG5272	Ubiquitin	O	Posttranslational modification, protein turnover, chaperones ;
ENSSSCP00000016491	PH1852	62	1e-08	COG0840	Methyl-accepting chemotaxis protein	NT	Cell motility ; Signal transduction mechanisms ;
ENSSSCP00000016491	TM1143	56.6	4e-07	COG0840	Methyl-accepting chemotaxis protein	NT	Cell motility ; Signal transduction mechanisms ;
ENSSSCP00000016491	BH0565	53.5	3e-06	COG0840	Methyl-accepting chemotaxis protein	NT	Cell motility ; Signal transduction mechanisms ;
ENSSSCP00000016491	AF1045_2	52	9e-06	COG0840	Methyl-accepting chemotaxis protein	NT	Cell motility ; Signal transduction mechanisms ;
ENSSSCP00000008031	ECU03g0820i	668	0	COG5023	Tubulin	Z	Cytoskeleton ;
ENSSSCP00000008031	YFL037w	631	0	COG5023	Tubulin	Z	Cytoskeleton ;
ENSSSCP00000008031	SPBC26H8.07c	625	4e-179	COG5023	Tubulin	Z	Cytoskeleton ;
ENSSSCP00000008031	SPBC800.05c	353	4e-97	COG5023	Tubulin	Z	Cytoskeleton ;
ENSSSCP00000008031	ECU07g1190	346	6e-95	COG5023	Tubulin	Z	Cytoskeleton ;
ENSSSCP00000008031	SPBC16A3.15c	342	9e-94	COG5023	Tubulin	Z	Cytoskeleton ;
ENSSSCP00000008031	YML124c	337	2e-92	COG5023	Tubulin	Z	Cytoskeleton ;
ENSSSCP00000008031	YML085c	335	7e-92	COG5023	Tubulin	Z	Cytoskeleton ;
ENSSSCP00000008031	SPBC32F12.04	314	2e-85	COG5023	Tubulin	Z	Cytoskeleton ;
ENSSSCP00000008031	ECU08g0670	254	2e-67	COG5023	Tubulin	Z	Cytoskeleton ;
ENSSSCP00000008031	YLR212c	199	6e-51	COG5023	Tubulin	Z	Cytoskeleton ;
ENSSSCP00000013119	CC0124	234	8e-62	COG1028	Dehydrogenases with different specificities (related to short-chain alcohol dehydrogenases)	IQR	Lipid transport and metabolism ; Secondary metabolites biosynthesis, transport and catabolism ; General function prediction only ;
ENSSSCP00000013119	SPy1749	138	8e-33	COG1028	Dehydrogenases with different specificities (related to short-chain alcohol dehydrogenases)	IQR	Lipid transport and metabolism ; Secondary metabolites biosynthesis, transport and catabolism ; General function prediction only ;
ENSSSCP00000013119	TM1724	129	4e-30	COG1028	Dehydrogenases with different specificities (related to short-chain alcohol dehydrogenases)	IQR	Lipid transport and metabolism ; Secondary metabolites biosynthesis, transport and catabolism ; General function prediction only ;
ENSSSCP00000013119	L0185	126	3e-29	COG1028	Dehydrogenases with different specificities (related to short-chain alcohol dehydrogenases)	IQR	Lipid transport and metabolism ; Secondary metabolites biosynthesis, transport and catabolism ; General function prediction only ;
ENSSSCP00000013119	SP0421	122	5e-28	COG1028	Dehydrogenases with different specificities (related to short-chain alcohol dehydrogenases)	IQR	Lipid transport and metabolism ; Secondary metabolites biosynthesis, transport and catabolism ; General function prediction only ;
ENSSSCP00000013119	VC2021	118	1e-26	COG1028	Dehydrogenases with different specificities (related to short-chain alcohol dehydrogenases)	IQR	Lipid transport and metabolism ; Secondary metabolites biosynthesis, transport and catabolism ; General function prediction only ;
ENSSSCP00000013119	PAB1085	117	2e-26	COG1028	Dehydrogenases with different specificities (related to short-chain alcohol dehydrogenases)	IQR	Lipid transport and metabolism ; Secondary metabolites biosynthesis, transport and catabolism ; General function prediction only ;
ENSSSCP00000013119	lin1921	115	5e-26	COG1028	Dehydrogenases with different specificities (related to short-chain alcohol dehydrogenases)	IQR	Lipid transport and metabolism ; Secondary metabolites biosynthesis, transport and catabolism ; General function prediction only ;
ENSSSCP00000013119	XF0671	114	2e-25	COG1028	Dehydrogenases with different specificities (related to short-chain alcohol dehydrogenases)	IQR	Lipid transport and metabolism ; Secondary metabolites biosynthesis, transport and catabolism ; General function prediction only ;
ENSSSCP00000013119	RP035	114	2e-25	COG1028	Dehydrogenases with different specificities (related to short-chain alcohol dehydrogenases)	IQR	Lipid transport and metabolism ; Secondary metabolites biosynthesis, transport and catabolism ; General function prediction only ;
ENSSSCP00000013119	BS_fabG	113	3e-25	COG1028	Dehydrogenases with different specificities (related to short-chain alcohol dehydrogenases)	IQR	Lipid transport and metabolism ; Secondary metabolites biosynthesis, transport and catabolism ; General function prediction only ;
ENSSSCP00000013119	VNG1341G	113	3e-25	COG1028	Dehydrogenases with different specificities (related to short-chain alcohol dehydrogenases)	IQR	Lipid transport and metabolism ; Secondary metabolites biosynthesis, transport and catabolism ; General function prediction only ;
ENSSSCP00000013119	SA2260	109	5e-24	COG1028	Dehydrogenases with different specificities (related to short-chain alcohol dehydrogenases)	IQR	Lipid transport and metabolism ; Secondary metabolites biosynthesis, transport and catabolism ; General function prediction only ;
ENSSSCP00000013119	VC1591	108	7e-24	COG1028	Dehydrogenases with different specificities (related to short-chain alcohol dehydrogenases)	IQR	Lipid transport and metabolism ; Secondary metabolites biosynthesis, transport and catabolism ; General function prediction only ;
ENSSSCP00000013119	aq_1716	108	7e-24	COG1028	Dehydrogenases with different specificities (related to short-chain alcohol dehydrogenases)	IQR	Lipid transport and metabolism ; Secondary metabolites biosynthesis, transport and catabolism ; General function prediction only ;
ENSSSCP00000013119	YPO1599	108	1e-23	COG1028	Dehydrogenases with different specificities (related to short-chain alcohol dehydrogenases)	IQR	Lipid transport and metabolism ; Secondary metabolites biosynthesis, transport and catabolism ; General function prediction only ;
ENSSSCP00000013119	BS_ycdF	108	1e-23	COG1028	Dehydrogenases with different specificities (related to short-chain alcohol dehydrogenases)	IQR	Lipid transport and metabolism ; Secondary metabolites biosynthesis, transport and catabolism ; General function prediction only ;
ENSSSCP00000013119	CT237	108	1e-23	COG1028	Dehydrogenases with different specificities (related to short-chain alcohol dehydrogenases)	IQR	Lipid transport and metabolism ; Secondary metabolites biosynthesis, transport and catabolism ; General function prediction only ;
ENSSSCP00000013119	TM0441	107	1e-23	COG1028	Dehydrogenases with different specificities (related to short-chain alcohol dehydrogenases)	IQR	Lipid transport and metabolism ; Secondary metabolites biosynthesis, transport and catabolism ; General function prediction only ;
ENSSSCP00000013119	Z5618	107	1e-23	COG1028	Dehydrogenases with different specificities (related to short-chain alcohol dehydrogenases)	IQR	Lipid transport and metabolism ; Secondary metabolites biosynthesis, transport and catabolism ; General function prediction only ;
ENSSSCP00000008274	YDR188w	608	1e-173	COG0459	Chaperonin GroEL (HSP60 family)	O	Posttranslational modification, protein turnover, chaperones ;
ENSSSCP00000008274	PH0017	347	3e-95	COG0459	Chaperonin GroEL (HSP60 family)	O	Posttranslational modification, protein turnover, chaperones ;
ENSSSCP00000008274	PAB2341	345	1e-94	COG0459	Chaperonin GroEL (HSP60 family)	O	Posttranslational modification, protein turnover, chaperones ;
[truncated: 24,575 more rows]
