# Supplementary material for: iTRAQ-based quantitative proteomic analysis reveals the distinct early embryo myofiber type characteristics involved in landrace and miniature pig
Source: BMC Genomics. 2016 Feb 25;17:137. doi: 10.1186/s12864-016-2464-1 (PMC4766617; doi:10.1186/s12864-016-2464-1)
Supplement: Additional file 12: Table S7. — Detail of some important myogenic proteins’ interaction network identified by STRING (http://string-db.org/). (XLSX 14 kb) [file 12864_2016_2464_MOESM12_ESM.xlsx]

## Sheet: Sheet1
#node1	node2	node1_string_id	node2_string_id	node1_external_id	node2_external_id	neighborhood	fusion	cooccurence	homology	coexpression	experimental	knowledge	textmining	combined_score
TNNC2	MYH7	1060179	1054958	ENSSSCP00000007911	ENSSSCP00000002217	0	0	0	0	0.488	0.071	0	0.244	0.591
BLVRA	HMOX2	1069195	1060688	ENSSSCP00000017746	ENSSSCP00000008480	0	0	0	0	0	0	0.972	0.38	0.982
GOT2	CS	1055698	1053366	ENSSSCP00000003017	ENSSSCP00000000410	0	0	0	0	0.133	0	0.8	0.164	0.834
MYH4	MYL7	1070409	1069191	ENSSSCP00000019075	ENSSSCP00000017742	0	0	0	0	0.144	0.134	0	0.304	0.412
MYH1	MYL7	1070411	1069191	ENSSSCP00000019080	ENSSSCP00000017742	0	0	0	0	0.144	0.134	0	0.304	0.412
AGT	ENSSSCG00000002484	1062849	1055396	ENSSSCP00000010861	ENSSSCP00000002692	0	0	0.414	0	0.096	0	0	0.092	0.452
ALDH18A1	ENSSSCG00000005701	1063145	1058513	ENSSSCP00000011182	ENSSSCP00000006108	0.216	0	0	0	0	0	0.8	0.402	0.893
MDH1	CS	1061105	1053366	ENSSSCP00000008932	ENSSSCP00000000410	0.18	0	0	0	0.403	0.18	0.972	0.671	0.995
ALDH18A1	GOT2	1063145	1055698	ENSSSCP00000011182	ENSSSCP00000003017	0	0	0	0	0	0	0.8	0.075	0.802
OTC	ENSSSCG00000005701	1064821	1058513	ENSSSCP00000013022	ENSSSCP00000006108	0.41	0	0	0	0.538	0	0.97	0.5	0.995
ATP6	ATP8	1070470	1070469	ENSSSCP00000019140	ENSSSCP00000019139	0	0	0	0	0	0	0.924	0.786	0.982
MYH10	CS	1070394	1053366	ENSSSCP00000019055	ENSSSCP00000000410	0	0	0	0	0	0	0	0.435	0.436
CASQ2	ASPH	1059524	1059018	ENSSSCP00000007195	ENSSSCP00000006641	0	0	0	0	0	0	0	0.701	0.701
MYL2	TNNC2	1062504	1060179	ENSSSCP00000010494	ENSSSCP00000007911	0	0	0	0.795	0.578	0.088	0	0.158	0.598
MYH4	MYL2	1070409	1062504	ENSSSCP00000019075	ENSSSCP00000010494	0	0	0	0	0.317	0.134	0	0.496	0.66
MYL2	CASQ2	1062504	1059524	ENSSSCP00000010494	ENSSSCP00000007195	0	0	0	0	0.412	0	0	0.144	0.463
GOT1	GOT2	1063187	1055698	ENSSSCP00000011226	ENSSSCP00000003017	0	0	0.506	0.935	0.699	0	0.8	0.634	0.94
MYL3	MYH7	1063949	1054958	ENSSSCP00000012076	ENSSSCP00000002217	0	0	0	0	0.489	0.095	0	0.415	0.693
MYH7	CS	1054958	1053366	ENSSSCP00000002217	ENSSSCP00000000410	0	0	0	0	0	0	0	0.495	0.495
AGT	CALM1	1062849	1055347	ENSSSCP00000010861	ENSSSCP00000002636	0	0	0	0	0	0	0	0.471	0.471
PYCR2	ALDH18A1	1063502	1063145	ENSSSCP00000011573	ENSSSCP00000011182	0.597	0	0.275	0	0.13	0	0.9	0.638	0.988
GOT2	PCK2	1055698	1054938	ENSSSCP00000003017	ENSSSCP00000002196	0	0	0	0	0	0	0.8	0.22	0.833
MDH1	GOT2	1061105	1055698	ENSSSCP00000008932	ENSSSCP00000003017	0	0	0	0	0.418	0.135	0.945	0.501	0.983
ASL	PCK2	1060490	1054938	ENSSSCP00000008264	ENSSSCP00000002196	0	0	0	0	0	0	0.8	0.091	0.806
SLC9A3R2	PLCB1	1060784	1059820	ENSSSCP00000008584	ENSSSCP00000007520	0	0	0	0	0	0.233	0.426	0.332	0.665
GOT1	ENSSSCG00000005701	1063187	1058513	ENSSSCP00000011226	ENSSSCP00000006108	0	0	0	0	0.109	0	0.97	0.08	0.972
ASL	ENSSSCG00000005701	1060490	1058513	ENSSSCP00000008264	ENSSSCP00000006108	0.41	0	0.462	0	0.512	0	0.97	0.71	0.998
PCK2	CS	1054938	1053366	ENSSSCP00000002196	ENSSSCP00000000410	0	0	0	0	0	0	0.9	0.31	0.926
GGPS1	FDPS	1062821	1059294	ENSSSCP00000010831	ENSSSCP00000006940	0	0	0.239	0.632	0	0.637	0.972	0.72	0.992
MYH4	MYH7	1070409	1054958	ENSSSCP00000019075	ENSSSCP00000002217	0	0	0	0.969	0.246	0	0.54	0.386	0.634
ENSSSCG00000005701	GOT2	1058513	1055698	ENSSSCP00000006108	ENSSSCP00000003017	0	0	0	0	0.088	0	0.97	0.08	0.971
BIN1	ASAP2	1068192	1061366	ENSSSCP00000016660	ENSSSCP00000009211	0	0	0	0	0	0.239	0.429	0.064	0.537
GOT1	PCK2	1063187	1054938	ENSSSCP00000011226	ENSSSCP00000002196	0	0	0	0	0	0	0.8	0.161	0.821
MDH1	PCK2	1061105	1054938	ENSSSCP00000008932	ENSSSCP00000002196	0	0	0	0	0	0	0.972	0.413	0.983
MDH1	ASL	1061105	1060490	ENSSSCP00000008932	ENSSSCP00000008264	0	0	0	0	0	0	0.8	0.414	0.875
GOT1	CS	1063187	1053366	ENSSSCP00000011226	ENSSSCP00000000410	0	0	0	0	0	0	0.8	0.21	0.831
GOT1	ALDH18A1	1063187	1063145	ENSSSCP00000011226	ENSSSCP00000011182	0	0	0	0	0	0	0.8	0.075	0.802
MYH4	TNNC2	1070409	1060179	ENSSSCP00000019075	ENSSSCP00000007911	0	0	0	0	0.596	0.071	0	0.306	0.703
AGT	MYH7	1062849	1054958	ENSSSCP00000010861	ENSSSCP00000002217	0	0	0	0	0	0	0	0.492	0.492
MYL3	CASQ2	1063949	1059524	ENSSSCP00000012076	ENSSSCP00000007195	0	0	0	0	0.327	0	0	0.216	0.437
MYH10	CALM1	1070394	1055347	ENSSSCP00000019055	ENSSSCP00000002636	0	0	0	0	0	0.168	0	0.414	0.48
TPM4	TNNC2	1066379	1060179	ENSSSCP00000014723	ENSSSCP00000007911	0	0	0	0	0.184	0.093	0	0.402	0.496
MYL2	MYH7	1062504	1054958	ENSSSCP00000010494	ENSSSCP00000002217	0	0	0	0	0.593	0.231	0	0.495	0.82
MYH1	TNNC2	1070411	1060179	ENSSSCP00000019080	ENSSSCP00000007911	0	0	0	0	0.488	0.071	0	0	0.492
OTC	ALDH18A1	1064821	1063145	ENSSSCP00000013022	ENSSSCP00000011182	0.335	0	0	0	0	0	0	0.366	0.55
MYH7	CSRP2	1054958	1053913	ENSSSCP00000002217	ENSSSCP00000001018	0	0	0	0	0.323	0	0	0.179	0.407
MYH4	CS	1070409	1053366	ENSSSCP00000019075	ENSSSCP00000000410	0	0	0	0	0	0	0	0.495	0.495
BANF1	LEMD2	1065510	1054458	ENSSSCP00000013781	ENSSSCP00000001649	0	0	0	0	0	0.238	0	0.344	0.466
ASL	CS	1060490	1053366	ENSSSCP00000008264	ENSSSCP00000000410	0	0	0	0	0	0	0.8	0	0.8
MYL7	MYH7	1069191	1054958	ENSSSCP00000017742	ENSSSCP00000002217	0	0	0	0	0.437	0.134	0	0.501	0.723
MYL3	MYL2	1063949	1062504	ENSSSCP00000012076	ENSSSCP00000010494	0	0	0	0.782	0.7	0	0	0.305	0.717
OTC	ASL	1064821	1060490	ENSSSCP00000013022	ENSSSCP00000008264	0.472	0	0.241	0	0.2	0	0.34	0.5	0.863
GOT1	MDH1	1063187	1061105	ENSSSCP00000011226	ENSSSCP00000008932	0	0	0	0	0.657	0.135	0.945	0.501	0.99
